# Supplementary material for: A Comprehensive Analysis of the Effect of A>I(G) RNA-Editing Sites on Genotoxic Drug Response and Progression in Breast Cancer
Source: Biomedicines. 2024 Mar 25;12(4):728. doi: 10.3390/biomedicines12040728 (PMC11048297; doi:10.3390/biomedicines12040728)
Supplement: Supplementary file 1 [file biomedicines-12-00728-s001.zip]

Archive with 19 entries (18 files):
- Figure S1.jpg
- Figure S2.jpg
- Figure S3.jpg
- Figure S4.jpg
- Table S7-S9.pdf
- Tables S1-S4.xlsx
- TableS10_Survival_analysis_TCGA.xlsx
- TableS5_gene_expression_DES.xlsx
- TableS6_splice_variant_DES.xlsx
- __MACOSX/
- __MACOSX/._Figure Supp 1.jpg
- __MACOSX/._Figure Supp 2.jpg
- __MACOSX/._Figure Supp 3.jpg
- __MACOSX/._Figure Supp 4.jpg
- __MACOSX/._Table S7-S9.docx
- __MACOSX/._Tables S1-S4.xlsx
- __MACOSX/._TableS10_Survival_analysis_TCGA.xlsx
- __MACOSX/._TableS5_gene_expression_DES.xlsx
- __MACOSX/._TableS6_splice_variant_DES.xlsx
