# Supplementary material for: A Comprehensive Analysis of the Effect of A>I(G) RNA-Editing Sites on Genotoxic Drug Response and Progression in Breast Cancer
Source: Biomedicines. 2024 Mar 25;12(4):728. doi: 10.3390/biomedicines12040728 (PMC11048297; doi:10.3390/biomedicines12040728)
Supplement: Supplementary file 1 [file biomedicines-12-00728-s001.zip › Tables S1-S4.xlsx]

## Sheet: Index S1-S4
Index Supplementary tables S1-S4
Table S1. List of differential A>I(G) RNA edited sites in PARPi, anthracyclines, and alkylating agents.
Table S2. List of common differential A>I(G) RNA edited sites between PARPi, anthracyclines, and alkylating agents.
Table S3. List of genes of differential A>I(G) RNA edited sites shared between PARPi, anthracyclines, and alkylating agents
Table S4. List of genes of common differential A>I(G) RNA edited sites between PARPi, anthracyclines, and alkylating agents

## Sheet: S1
Table S1. List of differential A>I(G) R edited sites in PARPi, anthracyclines, and alkylating agents.
PARPi	Anthracyclines	Alkylating agents
19_53408797_A/G	17_56177992_A/G	17_66202336_A/G
19_53409877_T/C	17_56178160_A/G	17_81018309_T/C
19_53411002_A/G	19_21378551_A/G	19_53408797_A/G
1_114233860_A/G	19_53408797_A/G	19_53409877_T/C
1_193229869_T/C	19_53409192_A/G	19_53411002_A/G
20_24912036_A/G	19_53409877_T/C	19_57732085_A/G
20_24912444_A/G	1_150019327_T/C	1_114233860_A/G
20_3854510_A/G	1_193229869_T/C	1_193229382_A/G
20_3855305_T/C	20_24912036_A/G	20_24912036_A/G
20_3856629_T/C	20_24912444_A/G	20_24912444_A/G
2_96493712_A/G	20_3165360_A/G	20_3165057_T/C
7_128280767_T/C	20_3854510_A/G	20_3855305_T/C
7_65187026_A/G	7_128280767_T/C	2_134399085_A/G
7_65187426_T/C	7_65187026_A/G	2_96493712_A/G
9_85683268_A/G	7_65187426_T/C	6_32869915_A/G
9_99651444_T/C	9_115136622_T/C	6_32870533_A/G
9_99653752_T/C	9_99651444_T/C	6_32870841_A/G
9_99654881_T/C	9_99653752_T/C	7_128280767_T/C
9_99655058_A/G	9_99655058_A/G	7_65187026_A/G
GL000194.1_112813_T/C	GL000194.1_62886_A/G	7_65187426_T/C
GL000194.1_112814_T/C	X_75406541_T/C	9_115136622_T/C
GL000195.1_86601_A/G	12_53701357_A/G	9_85683268_A/G
GL000205.1_33954_T/C	12_53708910_A/G	9_99650829_T/C
X_75406541_T/C	12_125627332_A/G	9_99651444_T/C
12_53701357_A/G	2_69690384_T/C	9_99653752_T/C
12_53701399_A/G	2_69691020_T/C	9_99655058_A/G
12_125561151_A/G	2_69692523_T/C	GL000195.1_138058_T/C
12_125627332_A/G	2_69752212_T/C	GL000195.1_143765_T/C
2_69691020_T/C	20_34828459_T/C	GL000195.1_144467_T/C
2_69691029_T/C	20_34844345_A/G	GL000195.1_149187_T/C
2_69691660_A/G	16_70283132_T/C	GL000195.1_165597_A/G
2_69692523_T/C	16_70284053_T/C	X_75405739_A/G
2_69752212_T/C	6_44274121_T/C	X_75406541_T/C
2_219130802_T/C	6_44277712_T/C	12_53701357_A/G
20_34844241_A/G	4_57204945_A/G	12_53701399_A/G
16_70281671_T/C	4_57244449_T/C	12_125561151_A/G
16_70283132_T/C	17_35310195_T/C	2_69690384_T/C
16_70283145_T/C	16_8876620_A/G	2_69691020_T/C
16_70284053_T/C	16_8876862_A/G	2_69691660_A/G
6_44274121_T/C	12_86366_A/G	2_69692523_T/C
4_57244449_T/C	4_419639_T/C	2_69752212_T/C
17_35310195_T/C	16_2334358_T/C	2_219130802_T/C
16_8876620_A/G	16_2345672_T/C	20_34842076_A/G
12_82116_T/C	2_220083079_T/C	20_34844241_A/G
12_86300_A/G	X_74273272_T/C	16_70281671_T/C
12_88629_A/G	X_74284996_T/C	16_70282560_T/C
12_90650_A/G	16_16196839_A/G	16_70283132_T/C
2_215796873_A/G	16_16236650_T/C	16_70283145_T/C
16_2334358_T/C	17_48734492_T/C	6_44274121_T/C
16_2345672_T/C	3_183699642_T/C	6_44277712_T/C
19_1044712_A/G	1_94982810_A/G	4_57204945_A/G
19_1061804_T/C	3_183911548_T/C	4_57244449_T/C
2_220083079_T/C	7_73150511_T/C	17_35310195_T/C
X_74273272_T/C	20_25275621_T/C	16_8876497_T/C
X_74284996_T/C	20_25281961_T/C	16_8876862_A/G
16_16236650_T/C	20_25282528_T/C	12_83153_T/C
6_43411659_T/C	13_108883690_A/G	12_85517_A/G
17_48734492_T/C	9_74481322_T/C	12_86300_A/G
3_183699642_T/C	15_81047404_T/C	2_215796873_A/G
14_74766360_T/C	15_89731449_A/G	2_215848528_T/C
6_30559034_T/C	3_43761781_A/G	2_215851303_A/G
7_150909781_T/C	3_58279865_T/C	2_215884068_T/C
3_183911548_T/C	10_27036939_A/G	16_2334358_T/C
3_111711280_A/G	2_204292128_A/G	16_2345672_T/C
7_73150511_T/C	2_204296516_A/G	17_67287358_A/G
20_25275621_T/C	9_133589309_A/G	19_1061804_T/C
20_25281961_T/C	9_133761883_T/C	1_229653870_T/C
20_25282528_T/C	1_179071037_A/G	2_220083079_T/C
13_108883690_A/G	1_179071752_T/C	X_74273272_T/C
19_1884016_T/C	1_179073799_T/C	X_74284996_T/C
9_74481322_T/C	1_179076164_T/C	16_16196839_A/G
15_89739758_T/C	1_179077613_T/C	17_48734492_T/C
15_89742933_T/C	1_179090751_T/C	17_48756712_A/G
15_89745226_T/C	10_116193082_T/C	17_48761385_A/G
18_19243664_A/G	10_116193680_T/C	3_183699642_T/C
14_23080700_T/C	10_116194194_T/C	14_74766360_T/C
3_43761781_A/G	10_116194203_T/C	6_30559034_T/C
3_58279865_T/C	6_26598004_A/G	7_150910304_T/C
10_27044766_A/G	6_26599509_A/G	3_183905083_T/C
2_204292128_A/G	3_127391857_A/G	3_183911548_T/C
2_204294892_A/G	11_34176262_T/C	21_43716558_A/G
9_133589309_A/G	11_34181853_A/G	3_111710398_A/G
9_133761883_T/C	7_30601168_T/C	3_111711280_A/G
1_179071752_T/C	7_30601556_T/C	20_25275621_T/C
1_179071982_A/G	7_30603540_T/C	20_25281961_T/C
1_179073640_T/C	19_783181_T/C	20_25282512_A/G
1_179073799_T/C	2_39701809_A/G	13_108882748_A/G
1_179076164_T/C	2_206982640_A/G	13_108883690_A/G
1_179077613_T/C	16_74349842_T/C	13_108885678_A/G
10_116192834_T/C	19_58812301_A/G	9_74481322_T/C
10_116193082_T/C	19_58817578_A/G	15_81047404_T/C
10_116193680_T/C	GL000195.1_44479_T/C	15_89739758_T/C
10_116194194_T/C	15_93434764_A/G	15_89742933_T/C
10_116194203_T/C	2_114464680_T/C	15_89745226_T/C
10_116194249_A/G	7_128294834_A/G	18_19243664_A/G
10_116195810_T/C	3_197341919_A/G	14_23080700_T/C
10_116207687_T/C	7_47996557_T/C	3_43761781_A/G
17_906984_T/C	2_233447383_T/C	3_58279865_T/C
6_26599509_A/G	4_6675392_T/C	10_27044766_A/G
11_34176262_T/C	4_6677430_A/G	2_204292128_A/G
11_34181853_A/G	2_243061143_A/G	2_204294892_A/G
11_34379275_T/C	2_132271919_A/G	9_133589309_A/G
7_30601168_T/C	2_132272009_A/G	9_133761883_T/C
7_30601556_T/C	2_132275366_A/G	1_179071037_A/G
7_30603797_T/C	2_132275384_T/C	1_179071752_T/C
7_72466054_T/C	16_90283440_T/C	1_179073640_T/C
19_783181_T/C	2_1625705_A/G	1_179073799_T/C
2_206982640_A/G	2_98094150_A/G	1_179076164_T/C
19_58812301_A/G	2_98099827_T/C	1_179077613_T/C
19_58817578_A/G	18_47318626_T/C	1_179090751_T/C
19_58819113_A/G	11_134130393_T/C	10_116192834_T/C
19_58826276_A/G	11_134133380_A/G	10_116194194_T/C
19_58826812_A/G	3_128602847_A/G	10_116194203_T/C
GL000195.1_43767_A/G	1_76190439_T/C	10_116194249_A/G
GL000195.1_44479_T/C	10_124806770_A/G	10_116195810_T/C
15_93427545_T/C	10_124813639_T/C	17_906984_T/C
15_93431682_A/G	3_194999212_T/C	6_26598004_A/G
15_93433864_A/G	1_1241563_A/G	6_26599509_A/G
15_93434320_T/C	1_1241746_T/C	11_34176262_T/C
15_93434764_A/G	11_76732024_T/C	11_34181853_A/G
15_93435358_T/C	11_76732746_T/C	11_34379275_T/C
7_128294834_A/G	11_76732784_T/C	7_30601168_T/C
3_197341545_T/C	11_76734422_A/G	7_30601556_T/C
3_197341707_T/C	11_76735742_T/C	7_30603797_T/C
3_197341919_A/G	11_76736782_A/G	2_39703922_T/C
3_197342438_T/C	14_23533874_A/G	2_206982640_A/G
3_197346644_T/C	14_23549879_T/C	16_74349842_T/C
2_233208336_A/G	9_32450258_T/C	19_58812301_A/G
2_233208534_T/C	6_24701941_A/G	19_58817578_A/G
2_233447383_T/C	20_44471153_A/G	19_58826276_A/G
2_243061143_A/G	20_44471226_T/C	19_58826812_A/G
2_132269688_T/C	X_23720991_T/C	GL000195.1_44278_T/C
2_132275366_A/G	X_23721145_T/C	GL000195.1_44479_T/C
2_132275384_T/C	17_73942175_T/C	GL000195.1_44798_A/G
2_132276359_T/C	17_73945957_A/G	15_93427545_T/C
16_90283440_T/C	3_141013268_A/G	15_93431682_A/G
2_98090621_A/G	15_78461457_A/G	15_93433864_A/G
2_98091437_A/G	17_48539938_T/C	15_93434320_T/C
2_98094150_A/G	4_185677363_T/C	15_93434764_A/G
18_47318626_T/C	20_33508826_A/G	2_114464680_T/C
3_132347258_A/G	7_5566978_A/G	7_128294834_A/G
11_134130393_T/C	17_79477190_A/G	3_197341545_T/C
11_134133380_A/G	17_79477432_T/C	3_197341707_T/C
1_76190439_T/C	17_79477716_T/C	3_197341919_A/G
10_124806770_A/G	17_79477818_A/G	3_197342353_A/G
10_124813639_T/C	17_79477891_A/G	3_197342438_T/C
10_124815508_A/G	3_179301194_T/C	3_197346644_T/C
3_194998378_A/G	14_69341204_A/G	2_233208336_A/G
1_1227897_A/G	19_39201816_T/C	2_233447383_T/C
1_1240717_T/C	19_39212052_T/C	4_6677430_A/G
1_1241023_A/G	19_39215172_T/C	2_243061143_A/G
1_1241563_A/G	19_39218394_A/G	2_132269688_T/C
1_1241746_T/C	19_39221155_A/G	2_132275366_A/G
1_1242084_A/G	2_65480917_A/G	2_132275384_T/C
10_27485397_T/C	2_65496058_A/G	2_132276254_A/G
9_19451138_T/C	2_65496619_A/G	2_132278713_T/C
9_19454906_A/G	2_65496834_T/C	16_90283440_T/C
11_76732024_T/C	2_65496953_T/C	2_1625705_A/G
11_76732784_T/C	2_65497682_A/G	2_98089844_T/C
11_76734422_A/G	2_65498057_A/G	2_98090621_A/G
11_76735742_T/C	2_114716307_T/C	2_98090925_T/C
11_76736782_A/G	2_114716448_A/G	2_98091437_A/G
14_23533874_A/G	20_37394933_T/C	2_98099827_T/C
14_23534897_A/G	20_37396114_A/G	18_47318626_T/C
7_96810809_A/G	3_53905480_A/G	17_35766475_A/G
9_32450258_T/C	12_52389993_A/G	3_132347258_A/G
9_32450361_A/G	12_52390039_A/G	11_134130393_T/C
6_24701941_A/G	12_52390557_A/G	11_134133380_A/G
20_44471153_A/G	3_38533668_T/C	1_76190439_T/C
20_44471226_T/C	15_58889362_T/C	10_124806770_A/G
X_23721145_T/C	2_9628663_A/G	10_124813639_T/C
X_23722835_A/G	2_9628821_A/G	10_124815508_A/G
X_23725230_A/G	2_9629731_T/C	3_194998378_A/G
17_73942175_T/C	2_9667930_T/C	3_194999212_T/C
17_73945957_A/G	2_9695906_A/G	1_1227897_A/G
3_58512375_T/C	10_135093209_T/C	1_1241023_A/G
1_147126417_T/C	21_46646264_T/C	1_1241746_T/C
2_223783909_A/G	16_75633261_T/C	1_1242084_A/G
2_223808086_T/C	16_75633712_A/G	10_27485397_T/C
2_223809089_A/G	16_75633765_A/G	9_19454906_A/G
20_33508826_A/G	16_75646423_A/G	11_76732024_T/C
7_5566978_A/G	16_75656400_T/C	11_76732784_T/C
17_79477190_A/G	6_143748801_A/G	11_76734422_A/G
17_79477432_T/C	7_45764220_A/G	11_76735742_T/C
17_79477716_T/C	7_45764528_T/C	11_76736782_A/G
17_79477818_A/G	7_45766896_A/G	14_23530622_T/C
17_79477891_A/G	2_25049470_T/C	14_23533874_A/G
3_179288797_A/G	2_25053066_T/C	14_23534897_A/G
3_179301194_T/C	16_50351444_T/C	7_96810809_A/G
3_179303511_T/C	16_4014553_A/G	9_32450258_T/C
19_39201816_T/C	16_4016377_T/C	9_32450361_A/G
19_39215172_T/C	4_2931243_T/C	6_24701941_A/G
19_39218394_A/G	10_111893613_A/G	20_44471153_A/G
2_65480917_A/G	4_99992602_T/C	20_44471226_T/C
2_65496058_A/G	4_99992994_T/C	X_23720991_T/C
2_65496619_A/G	4_99993350_A/G	X_23721145_T/C
2_65496834_T/C	4_99993376_A/G	X_23722835_A/G
2_65496953_T/C	4_99993833_A/G	X_23725230_A/G
2_65497682_A/G	10_75936556_T/C	17_73942175_T/C
2_65498057_A/G	22_50922544_T/C	3_58512375_T/C
2_114715311_A/G	18_77896308_A/G	1_147126417_T/C
2_114715476_T/C	18_77897220_T/C	15_78461457_A/G
2_114716307_T/C	15_73050110_T/C	4_185691205_T/C
2_114716411_A/G	1_36555817_A/G	2_223783909_A/G
20_37394933_T/C	11_67053580_A/G	2_223806930_T/C
20_37396114_A/G	20_60882619_T/C	2_223809089_A/G
3_53905480_A/G	12_19673309_A/G	20_24987787_A/G
12_52389993_A/G	15_89173035_T/C	20_24988208_A/G
12_52390039_A/G	19_3053574_T/C	20_33508826_A/G
12_52390557_A/G	19_3055070_T/C	17_79477190_A/G
3_38533668_T/C	4_7761782_A/G	17_79477818_A/G
3_52020630_A/G	4_7762425_T/C	17_79477891_A/G
2_9628663_A/G	4_7762551_T/C	3_179301194_T/C
2_9628821_A/G	4_7763288_T/C	3_179303511_T/C
12_112338539_T/C	4_7763839_A/G	19_39201816_T/C
12_112339608_T/C	4_7764017_T/C	19_39215172_T/C
10_135093209_T/C	4_88011189_A/G	19_39218394_A/G
8_38899552_A/G	4_88059242_A/G	19_39218694_A/G
21_28214238_T/C	4_88061603_T/C	2_65480917_A/G
11_130345464_A/G	4_88061948_T/C	2_65496058_A/G
11_130346086_T/C	5_132211294_A/G	2_65496619_A/G
1_154570898_T/C	5_132222344_T/C	2_65496834_T/C
1_154570903_T/C	16_90051269_A/G	2_65496953_T/C
1_154572621_T/C	16_90060281_T/C	2_65497335_T/C
21_46624486_A/G	18_12329489_T/C	2_65497682_A/G
21_46646264_T/C	17_76198587_A/G	2_65498057_A/G
16_75630894_T/C	17_76203489_T/C	2_114715311_A/G
16_75633712_A/G	17_76203652_T/C	2_114715476_T/C
16_75636456_T/C	4_178352366_A/G	2_114716307_T/C
16_75636840_T/C	2_237035314_A/G	2_114716411_A/G
6_143763739_T/C	2_237040247_A/G	2_114716616_A/G
7_45764220_A/G	10_47189537_T/C	20_37394933_T/C
7_45766896_A/G	7_134674106_A/G	20_37396114_A/G
16_4014553_A/G	2_27277993_T/C	3_53905480_A/G
4_2930972_A/G	2_228419465_A/G	12_52389993_A/G
4_2931243_T/C	2_228420394_T/C	12_52390039_A/G
10_111893613_A/G	2_228420453_A/G	12_52390557_A/G
4_99992602_T/C	2_228421474_A/G	3_38533668_T/C
4_99992955_T/C	2_228421967_T/C	3_52020630_A/G
4_99992994_T/C	2_228423393_A/G	15_43645246_T/C
4_99993350_A/G	5_76343999_T/C	2_9628663_A/G
4_99993376_A/G	1_100335977_A/G	2_9628821_A/G
4_99993833_A/G	1_36359669_A/G	2_9629731_T/C
22_50921705_T/C	1_36387771_A/G	2_9667930_T/C
20_49506972_T/C	1_36388080_A/G	12_112339608_T/C
18_77897220_T/C	1_36390519_A/G	10_135077243_T/C
1_36555817_A/G	1_36390527_A/G	10_135093209_T/C
11_67053580_A/G	1_36526037_A/G	8_38899552_A/G
20_60882619_T/C	1_36319780_T/C	21_28209876_A/G
22_40757524_A/G	21_45403546_A/G	21_28210474_T/C
12_19626205_T/C	21_45404637_A/G	21_28214238_T/C
12_19673309_A/G	21_45404846_A/G	7_938065_T/C
15_89169614_A/G	8_6590126_A/G	1_154570898_T/C
15_89173035_T/C	8_6615067_A/G	1_154570903_T/C
19_3055070_T/C	8_41467819_T/C	1_154572621_T/C
19_3057220_T/C	2_178403316_A/G	21_46624486_A/G
19_3062857_T/C	7_16832107_T/C	21_46646264_T/C
4_7761782_A/G	1_988016_T/C	16_75630894_T/C
4_7762425_T/C	1_988310_A/G	16_75631195_T/C
4_7763288_T/C	9_88356743_A/G	16_75636840_T/C
4_7763839_A/G	1_247003371_A/G	16_75646508_T/C
4_7764017_T/C	20_32890418_T/C	16_75656400_T/C
4_7765193_A/G	11_62283814_T/C	14_78390880_T/C
4_87967399_A/G	11_62285441_A/G	7_45764220_A/G
4_88011189_A/G	11_62287828_T/C	7_45764528_T/C
4_88057094_A/G	11_62290719_A/G	7_45766896_A/G
4_88059190_T/C	11_62296535_T/C	7_45766947_T/C
4_88061603_T/C	11_62296601_T/C	16_4014553_A/G
4_88061948_T/C	11_62297447_T/C	4_2930972_A/G
5_132211294_A/G	11_62297527_T/C	4_2931243_T/C
5_132211801_A/G	7_17383865_T/C	10_111893613_A/G
16_90053510_T/C	5_308352_T/C	4_99992602_T/C
16_90054709_T/C	14_77929028_T/C	4_99992955_T/C
16_90054724_A/G	9_133989973_T/C	4_99992994_T/C
18_12329489_T/C	9_133996298_A/G	4_99993350_A/G
17_76203489_T/C	10_71874866_T/C	4_99993376_A/G
2_237035314_A/G	10_71880858_A/G	4_99993833_A/G
2_237039064_A/G	6_107017792_T/C	10_88727278_T/C
2_237039549_T/C	7_6061542_A/G	10_88727330_A/G
2_237040247_A/G	11_67250573_T/C	10_88727445_A/G
10_47189267_T/C	1_33475492_T/C	10_88727459_T/C
7_150841318_A/G	1_33476811_T/C	22_50921705_T/C
10_75432957_A/G	1_65614034_T/C	20_49506972_T/C
10_51747419_T/C	6_109954518_T/C	18_77896308_A/G
2_27277993_T/C	17_55162747_A/G	18_77897220_T/C
2_27291061_A/G	13_42873915_A/G	1_36555817_A/G
2_228419465_A/G	13_42874425_A/G	11_67053580_A/G
2_228420394_T/C	13_42874434_A/G	20_60878683_A/G
2_228420453_A/G	13_42887255_A/G	20_60882619_T/C
2_228421474_A/G	13_42893385_A/G	22_40757524_A/G
2_228421967_T/C	13_42895826_A/G	12_19626205_T/C
2_228423393_A/G	13_42896656_T/C	12_19673309_A/G
7_100160264_T/C	15_86123462_T/C	15_89173035_T/C
7_141354734_A/G	15_86124712_A/G	19_3055070_T/C
1_100335977_A/G	15_86207925_T/C	19_3062857_T/C
1_36359669_A/G	15_86291532_A/G	4_7761782_A/G
1_36387771_A/G	X_1712342_A/G	4_7762425_T/C
1_36388080_A/G	X_1720667_T/C	4_7762551_T/C
1_36390519_A/G	6_131520691_A/G	4_7763288_T/C
8_141536607_T/C	7_91715609_A/G	4_7763839_A/G
1_36526037_A/G	7_91718854_T/C	4_7764017_T/C
1_36527329_A/G	11_8936464_T/C	4_7765193_A/G
1_36319780_T/C	1_39457859_A/G	4_87967399_A/G
21_45403232_A/G	1_39458110_A/G	4_88011189_A/G
21_45403546_A/G	1_39470792_A/G	4_88057094_A/G
21_45404637_A/G	6_88384877_T/C	4_88059190_T/C
21_45404846_A/G	6_88385019_T/C	4_88061353_A/G
8_6615067_A/G	9_117103838_T/C	4_88061603_T/C
8_6616413_A/G	1_46032311_A/G	4_88061948_T/C
8_41467819_T/C	1_19629779_T/C	5_132211294_A/G
8_41467976_A/G	1_19610598_A/G	5_132211801_A/G
2_178403316_A/G	16_53537116_T/C	5_132222344_T/C
2_178403654_A/G	14_19652344_T/C	16_90051269_A/G
7_16832107_T/C	9_116148727_A/G	16_90053510_T/C
7_16844681_T/C	9_116148843_A/G	16_90060281_T/C
1_988016_T/C	3_105266331_A/G	16_90061708_T/C
1_988310_A/G	3_105270221_A/G	18_12329489_T/C
1_11810772_A/G	3_105270596_A/G	17_76203489_T/C
1_247003371_A/G	19_49956688_T/C	2_237035314_A/G
1_247013733_T/C	12_105410885_A/G	2_237040247_A/G
20_32890418_T/C	11_67789177_T/C	10_47189537_T/C
7_129050078_T/C	11_67429773_A/G	10_88754641_T/C
7_129069530_A/G	11_67430748_T/C	7_150841318_A/G
6_135622773_T/C	11_67434161_A/G	10_51747419_T/C
6_135716008_T/C	11_67436146_T/C	7_134674106_A/G
11_62284010_A/G	6_24533980_T/C	2_27277993_T/C
11_62297527_T/C	14_74524529_A/G	2_228419465_A/G
14_105404125_A/G	14_74524665_T/C	2_228420394_T/C
7_17383865_T/C	14_74526365_T/C	2_228421474_A/G
5_312671_T/C	14_74538612_T/C	2_228421967_T/C
14_77929028_T/C	1_165631506_A/G	2_228423393_A/G
2_61416985_T/C	3_125647687_A/G	5_76357348_T/C
9_133996298_A/G	3_183963000_A/G	7_141354734_A/G
9_133997382_A/G	3_183963381_T/C	1_100335977_A/G
X_129263541_A/G	1_63881622_T/C	1_36359669_A/G
X_129267320_A/G	11_77815059_A/G	1_36387771_A/G
10_71880858_A/G	11_77825034_A/G	1_36388080_A/G
6_107016731_T/C	11_77825320_T/C	1_36390519_A/G
6_107017062_T/C	12_109527872_T/C	8_141536607_T/C
4_107269490_T/C	2_73678259_A/G	1_36526037_A/G
11_67250573_T/C	2_73679013_A/G	1_36319780_T/C
9_130634178_T/C	2_73679280_A/G	21_45403546_A/G
1_33475492_T/C	2_73717828_A/G	21_45404637_A/G
1_33476811_T/C	4_113345147_A/G	8_6615067_A/G
9_4728184_T/C	4_113359801_T/C	8_6616413_A/G
9_4731083_T/C	4_113362463_T/C	8_6617365_T/C
6_109953733_T/C	3_46713084_A/G	8_41467819_T/C
6_109954518_T/C	11_46563795_T/C	8_41467976_A/G
17_55184988_T/C	X_63405763_T/C	2_178403316_A/G
17_55187362_T/C	16_56395497_T/C	2_178403654_A/G
17_55198087_T/C	11_94604257_T/C	7_16832107_T/C
13_42873915_A/G	11_94605130_A/G	1_988016_T/C
13_42874425_A/G	11_94606688_A/G	1_988310_A/G
13_42874434_A/G	11_94606893_T/C	1_11810772_A/G
13_42893385_A/G	11_94607025_T/C	1_247003371_A/G
13_42895826_A/G	11_94608065_T/C	1_247013733_T/C
13_42896656_T/C	3_134075065_T/C	7_129050078_T/C
15_86123462_T/C	3_134075238_T/C	7_129069530_A/G
15_86207925_T/C	7_2762255_T/C	6_135622773_T/C
15_86289017_A/G	17_66244519_A/G	6_135716008_T/C
15_86290060_T/C	11_71821236_A/G	6_135754208_A/G
15_86291532_A/G	10_73989184_T/C	11_62284010_A/G
X_1720667_T/C	10_73993139_A/G	11_62285441_A/G
X_1720741_T/C	10_73993289_A/G	11_62287828_T/C
7_91715609_A/G	10_73993518_A/G	11_62290719_A/G
7_91718854_T/C	9_140081085_T/C	11_62296535_T/C
11_8936464_T/C	12_110813557_T/C	11_62296601_T/C
1_39457859_A/G	12_110816507_T/C	11_62297447_T/C
1_39458110_A/G	12_110817193_T/C	11_62297527_T/C
1_39470792_A/G	14_77252777_T/C	14_105403787_T/C
6_88384877_T/C	1_213167124_A/G	14_105404125_A/G
6_88408560_T/C	1_213167762_A/G	7_17383865_T/C
9_117103900_T/C	10_61840327_T/C	5_312671_T/C
1_46032311_A/G	10_61926589_A/G	14_77929028_T/C
10_5138747_A/G	10_61965625_A/G	2_61416985_T/C
1_19610598_A/G	5_14713647_A/G	9_133989973_T/C
19_40738896_T/C	5_14715140_A/G	9_133996298_A/G
22_36019327_T/C	12_133306780_A/G	9_133997382_A/G
1_136603_A/G	12_133311778_A/G	X_129263541_A/G
9_116148727_A/G	7_16639985_T/C	X_129267320_A/G
9_116148843_A/G	5_72848417_T/C	10_71880858_A/G
9_116149934_T/C	13_111545409_T/C	6_106967778_T/C
9_116152891_A/G	13_111546821_T/C	6_107016731_T/C
3_105085896_A/G	13_111547378_T/C	4_107269490_T/C
3_105266331_A/G	13_111548438_A/G	11_67250573_T/C
3_105270221_A/G	13_111550508_T/C	9_130634178_T/C
3_105270596_A/G	13_111550735_T/C	1_33475492_T/C
19_49956688_T/C	16_89348606_A/G	1_33476811_T/C
10_97416404_T/C	18_9258551_T/C	9_4728184_T/C
15_101445815_A/G	18_9282142_T/C	9_4731083_T/C
17_19579858_T/C	10_5920244_T/C	1_65614034_T/C
11_67789177_T/C	10_5926034_T/C	6_109953733_T/C
11_67429773_A/G	9_38543947_T/C	17_55162747_A/G
11_67430748_T/C	9_99958115_T/C	17_55184988_T/C
11_67434161_A/G	10_27326133_T/C	17_55187362_T/C
11_67436146_T/C	19_33088041_A/G	17_55198087_T/C
1_19229024_T/C	19_33098715_A/G	13_42873915_A/G
6_24533980_T/C	5_93966332_A/G	13_42874425_A/G
14_74524529_A/G	4_186320880_A/G	13_42874434_A/G
14_74524665_T/C	17_48772239_T/C	13_42893385_A/G
14_74526365_T/C	8_101533726_T/C	13_42895826_A/G
14_74538612_T/C	8_101540153_A/G	13_42896656_T/C
5_125887715_T/C	8_101545455_T/C	15_86122970_T/C
1_165631506_A/G	4_125593650_T/C	15_86207925_T/C
12_34177079_A/G	22_38229052_T/C	15_86289017_A/G
12_38717678_T/C	7_6071115_A/G	15_86290060_T/C
12_38721824_T/C	14_102974877_T/C	15_86291532_A/G
22_50297888_T/C	14_102974884_T/C	X_1720741_T/C
3_183963000_A/G	6_34985800_A/G	7_91715609_A/G
3_183963381_T/C	6_35056862_T/C	11_8936464_T/C
1_63872032_T/C	6_35057613_T/C	1_39457910_A/G
1_63881622_T/C	12_99127759_T/C	1_39462571_A/G
11_77812084_T/C	9_101496331_T/C	1_39470792_A/G
11_77825034_A/G	7_36446121_A/G	6_88384877_T/C
11_77825320_T/C	7_36455477_T/C	9_117103900_T/C
12_109527872_T/C	7_36479714_A/G	9_117139280_T/C
17_18112711_T/C	11_70007770_T/C	1_46032311_A/G
11_107374169_T/C	3_43618280_T/C	10_5005651_T/C
2_73675110_A/G	12_45823017_A/G	10_5138747_A/G
2_73678259_A/G	12_45823268_T/C	1_19610598_A/G
2_73679013_A/G	12_45823985_A/G	19_40738896_T/C
2_73680118_A/G	12_45825404_A/G	16_53537116_T/C
2_73680922_A/G	12_45825736_A/G	22_36019327_T/C
2_73717828_A/G	1_150191502_T/C	14_19652344_T/C
4_113345147_A/G	10_81925866_T/C	9_116148727_A/G
4_113359801_T/C	15_60639974_A/G	9_116152891_A/G
4_113362463_T/C	15_60646409_T/C	3_105085896_A/G
2_202624372_T/C	9_33624803_A/G	3_105266331_A/G
9_116832007_T/C	4_79503402_A/G	19_49956688_T/C
11_46563795_T/C	2_70053133_A/G	15_101445815_A/G
16_2578975_T/C	1_150958836_A/G	17_19579858_T/C
X_63405763_T/C	22_16190691_A/G	11_67429773_A/G
16_56395497_T/C	22_16190766_T/C	11_67434161_A/G
3_49758111_A/G	11_58901763_A/G	11_67436173_A/G
11_94604257_T/C	11_58902679_A/G	1_19229024_T/C
11_94605130_A/G	14_24028866_A/G	6_24533980_T/C
11_94606641_A/G	17_33998904_T/C	14_74524529_A/G
11_94606893_T/C	3_183901389_T/C	14_74524665_T/C
11_94606946_A/G	5_77298685_T/C	14_74526365_T/C
11_94606952_A/G	5_77334946_A/G	14_74538612_T/C
11_94607025_T/C	10_75881636_A/G	5_125887715_T/C
11_94608065_T/C	10_75898617_A/G	1_165631506_A/G
3_134075238_T/C	8_42012186_T/C	16_30079724_T/C
17_66244519_A/G	1_114439025_A/G	12_34175508_T/C
2_112573184_A/G	15_51296561_A/G	12_34177079_A/G
10_73978728_T/C	14_31562424_T/C	12_38714937_T/C
10_73993139_A/G	11_65542025_A/G	12_38717678_T/C
9_140070358_T/C	11_65542127_A/G	12_38717975_T/C
9_140070369_A/G	11_65544790_A/G	12_38721824_T/C
9_140072108_A/G	11_65545471_T/C	22_50297888_T/C
9_140072732_T/C	11_65545972_T/C	22_50311973_A/G
9_140081085_T/C	20_3807608_T/C	X_110963365_A/G
12_121771632_T/C	7_4831292_T/C	3_183963000_A/G
12_110813557_T/C	7_4831602_T/C	3_183963381_T/C
12_110815710_T/C	12_99039425_A/G	1_63872032_T/C
14_21152895_T/C	12_99053062_A/G	1_63881622_T/C
1_213167124_A/G	4_40815469_T/C	11_77812084_T/C
1_213174816_T/C	5_112178995_A/G	11_77815059_A/G
10_61840327_T/C	5_112180071_A/G	11_77825034_A/G
10_61926589_A/G	5_112180266_A/G	11_77825320_T/C
10_61941147_A/G	19_1459514_A/G	12_109527872_T/C
10_62038564_T/C	19_1460998_A/G	7_102097555_T/C
15_65248061_T/C	3_49714225_T/C	17_18112711_T/C
5_14710381_A/G	11_43361899_A/G	2_73678259_A/G
5_14711275_T/C	11_43362335_A/G	2_73680118_A/G
5_14713647_A/G	11_43364744_A/G	2_73680922_A/G
5_14715140_A/G	11_43365275_T/C	2_73717828_A/G
5_139866449_A/G	1_10491161_A/G	4_113345147_A/G
7_92025179_A/G	11_130013797_A/G	4_113359801_T/C
12_133303035_T/C	20_24946855_T/C	4_113362463_T/C
12_133309818_T/C	20_24952155_T/C	2_202566411_T/C
12_133311778_A/G	20_24959408_A/G	2_202624372_T/C
12_133315649_A/G	12_12942353_T/C	2_202626273_T/C
12_133318343_A/G	X_23851573_A/G	2_202626437_T/C
2_241461798_T/C	14_104024408_T/C	3_46713084_A/G
7_16639985_T/C	14_104029361_A/G	9_116832007_T/C
5_72861000_T/C	14_104040473_A/G	11_46563795_T/C
13_111545409_T/C	21_27253609_T/C	X_63405763_T/C
13_111546372_T/C	17_58521039_A/G	16_56395497_T/C
13_111546821_T/C	3_57272115_T/C	3_49758111_A/G
13_111548438_A/G	16_88876103_T/C	X_112020148_T/C
13_111548896_A/G	16_88876851_A/G	11_94604257_T/C
13_111550126_T/C	15_35146141_T/C	11_94605130_A/G
13_111550508_T/C	15_35148493_T/C	11_94606641_A/G
13_111550735_T/C	4_36179535_A/G	11_94606893_T/C
13_111551952_T/C	11_118463536_T/C	11_94607025_T/C
13_111552215_T/C	1_228286258_T/C	11_94608065_T/C
13_111553839_A/G	12_49329146_T/C	3_134075238_T/C
13_111555580_A/G	3_57557396_T/C	7_2762255_T/C
16_89348568_T/C	7_127229976_A/G	17_66244519_A/G
16_89348606_A/G	20_61917063_A/G	10_73989184_T/C
16_89369178_T/C	20_61917442_A/G	10_73993139_A/G
12_110474070_T/C	11_47194286_T/C	10_73994096_A/G
11_67061581_A/G	22_43193579_A/G	9_140070358_T/C
10_5920244_T/C	22_43195109_T/C	9_140070369_A/G
10_5926034_T/C	22_43213807_T/C	9_140072108_A/G
4_74019751_A/G	22_43218397_T/C	9_140072732_T/C
9_99958115_T/C	4_153831965_A/G	9_140080499_A/G
10_27326133_T/C	14_68117421_T/C	9_140081085_T/C
10_27332445_A/G	14_68117925_T/C	12_121768133_A/G
19_33098715_A/G	13_107196177_A/G	12_121769265_T/C
3_15709426_T/C	13_107196178_A/G	12_121769308_T/C
3_15719049_T/C	13_107196179_A/G	12_121771347_T/C
5_93966332_A/G	4_148944467_A/G	12_121771632_T/C
4_186320880_A/G	4_148984321_A/G	12_110813557_T/C
17_48772239_T/C	15_32929547_A/G	12_110815710_T/C
11_82923660_A/G	15_32929624_A/G	12_110816507_T/C
11_82924847_A/G	10_32096004_T/C	12_110817193_T/C
8_101533726_T/C	16_24955183_T/C	14_21152895_T/C
8_101540153_A/G	10_98984642_A/G	1_213167124_A/G
8_101545455_T/C	10_99016088_T/C	1_213174816_T/C
4_125587424_T/C	1_94638348_T/C	19_10203171_A/G
4_125590478_T/C	1_94697031_T/C	10_61840327_T/C
4_125593650_T/C	11_128839156_T/C	10_61905727_T/C
4_125631250_T/C	11_128842940_T/C	10_61926589_A/G
4_125632118_A/G	19_47421900_A/G	10_61941147_A/G
22_38229052_T/C	19_47422307_T/C	10_62038564_T/C
7_6071115_A/G	19_47424071_T/C	15_65242325_T/C
14_102974877_T/C	17_12894152_A/G	15_65248061_T/C
14_102974884_T/C	22_45206496_T/C	5_14707055_A/G
6_34985800_A/G	22_45207597_T/C	5_14710381_A/G
6_35056862_T/C	22_45247175_A/G	5_14712030_A/G
12_99127759_T/C	22_45247817_A/G	5_14715140_A/G
12_99128242_T/C	22_45253333_A/G	5_14716007_T/C
16_4751124_A/G	22_45253636_A/G	12_133303035_T/C
9_101495811_A/G	22_45254203_A/G	12_133306780_A/G
9_101496342_T/C	22_45255405_A/G	12_133311778_A/G
9_101497796_T/C	8_1882105_A/G	12_133315649_A/G
7_36479714_A/G	1_156908986_T/C	12_133318343_A/G
11_70007770_T/C	11_120278477_A/G	2_241463595_T/C
3_43408152_T/C	11_120356832_A/G	7_16639985_T/C
3_43618280_T/C	3_153973532_A/G	5_72861000_T/C
12_45810653_T/C	3_153973642_T/C	13_111545409_T/C
12_45823017_A/G	3_153974149_T/C	13_111546372_T/C
12_45823268_T/C	5_73236854_T/C	13_111546821_T/C
12_45823708_T/C	3_56762245_T/C	13_111548438_A/G
12_45823985_A/G	3_56762967_A/G	13_111548896_A/G
12_45825736_A/G	3_56762968_A/G	13_111550126_T/C
1_150191502_T/C	3_56763228_T/C	13_111550508_T/C
1_150199051_T/C	3_56763525_A/G	13_111550735_T/C
10_81914319_T/C	3_56763619_A/G	13_111551952_T/C
10_81925866_T/C	7_143982618_T/C	13_111552215_T/C
10_81940701_A/G	7_143982620_A/G	13_111555580_A/G
10_81940864_T/C	5_149012053_T/C	16_89348568_T/C
15_60639918_T/C	4_106510470_A/G	18_9282142_T/C
15_60639974_A/G	4_106602060_T/C	11_67061581_A/G
15_60641101_A/G	13_111928003_T/C	10_5920244_T/C
15_60646409_T/C	13_111938511_T/C	10_5926034_T/C
9_33624803_A/G	13_111956117_A/G	4_74019751_A/G
5_43039793_T/C	13_111956135_A/G	9_38542772_T/C
4_79503402_A/G	13_111956781_A/G	9_99958115_T/C
4_79518474_A/G	13_111957014_T/C	10_27326133_T/C
2_70053133_A/G	13_111957051_T/C	10_27332445_A/G
5_150483158_A/G	13_111957961_T/C	19_33098715_A/G
10_75173778_A/G	1_27107695_A/G	3_15709426_T/C
1_150958836_A/G	1_27108245_T/C	3_15719049_T/C
22_16148818_A/G	12_46244670_A/G	2_98165920_A/G
21_44260311_A/G	19_974744_T/C	4_186320880_A/G
21_44260645_A/G	19_975114_T/C	17_48772239_T/C
21_44260680_T/C	19_975405_T/C	11_82924847_A/G
4_113186943_A/G	15_74836316_A/G	8_101533726_T/C
22_29724792_T/C	15_74888196_A/G	8_101545455_T/C
22_29729103_A/G	15_74889868_A/G	4_125587424_T/C
22_29736660_A/G	10_63854407_A/G	4_125593650_T/C
19_10687905_T/C	10_63856070_T/C	4_125631250_T/C
19_50306806_A/G	15_72876761_T/C	4_125632118_A/G
11_1011745_T/C	15_72878730_A/G	22_38229052_T/C
17_33998904_T/C	3_49021111_T/C	7_6071115_A/G
3_183901389_T/C	3_49021773_A/G	14_102974877_T/C
5_77298685_T/C	17_44633404_A/G	14_102974884_T/C
10_75881636_A/G	2_235402117_T/C	14_102975410_A/G
10_75888979_A/G	2_235402888_A/G	6_35056862_T/C
10_75898617_A/G	17_41477710_A/G	12_99127759_T/C
8_42012186_T/C	17_41478017_T/C	12_99128242_T/C
1_114439025_A/G	10_18969549_T/C	9_101495811_A/G
14_31562424_T/C	3_69154058_T/C	9_101496331_T/C
11_65542025_A/G	3_69154925_T/C	9_101496342_T/C
11_65542127_A/G	3_69154977_A/G	9_101497796_T/C
11_65544790_A/G	1_202104616_T/C	7_36479714_A/G
11_65545471_T/C	7_102740149_A/G	11_70007770_T/C
11_65545972_T/C	16_31473275_A/G	3_43408152_T/C
11_65546944_T/C	16_31473500_A/G	3_43618280_T/C
14_57756079_T/C	2_232196570_A/G	12_45810653_T/C
14_57756616_A/G	2_232236439_A/G	12_45823017_A/G
7_4823313_A/G	2_232240296_T/C	12_45823268_T/C
7_4827887_A/G	2_232240992_T/C	12_45823708_T/C
7_4831061_A/G	X_100871148_T/C	12_45823985_A/G
7_4831602_T/C	1_183596172_T/C	12_45825404_A/G
12_99039425_A/G	9_127635406_T/C	12_45825736_A/G
12_99053062_A/G	9_127635482_A/G	1_150191502_T/C
12_99059452_T/C	15_52841301_A/G	10_81914319_T/C
4_40815469_T/C	15_52842559_T/C	10_81916567_A/G
5_139942116_T/C	15_52843994_T/C	10_81925866_T/C
5_112178995_A/G	15_52856433_T/C	10_81940701_A/G
5_112180071_A/G	11_74972833_A/G	10_81940864_T/C
5_112180266_A/G	9_140505980_T/C	15_60641101_A/G
19_1459514_A/G	9_140508258_A/G	15_60646409_T/C
11_43333581_T/C	19_18123929_T/C	9_33624803_A/G
11_43361377_T/C	15_98516107_T/C	4_79518474_A/G
11_43362335_A/G	22_51064416_T/C	2_70053133_A/G
11_43364744_A/G	5_78075653_T/C	4_122601020_A/G
11_43365275_T/C	5_78076018_T/C	5_150483158_A/G
11_34904351_A/G	5_78181577_T/C	10_75148116_A/G
20_24944180_T/C	X_2825403_A/G	10_75173778_A/G
20_24947746_A/G	17_66391232_A/G	22_16148818_A/G
20_24952155_T/C	22_19957835_A/G	22_16190691_A/G
20_24959408_A/G	22_19958422_T/C	22_16190766_T/C
20_24964558_T/C	8_17914314_A/G	11_86534486_T/C
22_39382068_A/G	8_17914883_A/G	21_44260645_A/G
22_39385510_T/C	2_9348261_T/C	21_44260680_T/C
22_36627504_T/C	2_9517066_A/G	4_113186943_A/G
X_23851573_A/G	2_9540915_A/G	22_29724792_T/C
14_104024408_T/C	2_239355561_A/G	22_29729103_A/G
14_104025050_T/C	2_239356419_A/G	22_29736660_A/G
14_104029361_A/G	2_239357458_T/C	14_24032858_T/C
14_104040473_A/G	2_239360154_T/C	19_10687905_T/C
21_27253609_T/C	17_42253519_T/C	19_10692000_T/C
17_58521039_A/G	17_42255097_T/C	19_50306806_A/G
17_58521553_T/C	17_42256604_A/G	17_33998904_T/C
17_58521889_A/G	9_132399334_T/C	3_183901389_T/C
17_58522038_A/G	6_100956978_A/G	5_77298685_T/C
17_58523761_T/C	6_101094516_T/C	5_77334946_A/G
17_58529401_A/G	6_101306657_T/C	10_75898617_A/G
3_57272115_T/C	6_101329075_T/C	8_42012186_T/C
3_57303684_A/G	19_14231330_A/G	1_114439025_A/G
3_57306129_T/C	1_155306440_T/C	14_31562424_T/C
3_57307091_A/G	1_155365323_T/C	11_65543736_T/C
12_105591593_A/G	1_155408125_T/C	14_57756079_T/C
16_88876103_T/C	1_155451770_T/C	14_57756616_A/G
16_88876851_A/G	X_1520568_A/G	7_4823313_A/G
9_32987568_T/C	X_1522164_A/G	7_4827887_A/G
15_35174738_A/G	X_1531687_T/C	7_4831061_A/G
11_72433218_A/G	X_1571713_A/G	7_4831292_T/C
4_36179535_A/G	7_97501048_T/C	7_4831602_T/C
11_118463536_T/C	7_97501210_T/C	7_4833615_T/C
1_228273367_A/G	2_190526327_A/G	12_99039425_A/G
1_228275661_A/G	2_190531615_T/C	12_99053062_A/G
1_228277247_A/G	8_62415091_T/C	12_99059452_T/C
1_228278920_T/C	1_197057406_T/C	4_40815469_T/C
1_228286258_T/C	1_197097751_A/G	5_139942116_T/C
12_49326274_T/C	1_197108946_A/G	5_112178995_A/G
12_49329146_T/C	2_25962149_A/G	5_112180266_A/G
3_57557250_T/C	2_25962252_T/C	19_1459514_A/G
3_57557396_T/C	2_25966814_T/C	3_49714225_T/C
7_127229976_A/G	2_26022277_T/C	11_43333581_T/C
20_61912993_A/G	8_124382110_A/G	11_43360642_A/G
20_61917063_A/G	2_23973603_A/G	11_43361377_T/C
20_61917442_A/G	2_23973872_T/C	11_43361899_A/G
20_61917636_T/C	2_24042689_T/C	11_43364744_A/G
11_47194286_T/C	2_24150225_T/C	11_34904351_A/G
22_43193154_T/C	1_1458150_T/C	20_24944180_T/C
22_43193579_A/G	1_1413884_A/G	20_24947510_T/C
22_43195109_T/C	1_1413899_A/G	20_24947746_A/G
22_43213807_T/C	1_1421579_T/C	20_24952155_T/C
20_47651339_A/G	1_1424922_A/G	20_24959408_A/G
4_153831965_A/G	1_1424924_A/G	20_24964558_T/C
14_68117925_T/C	1_1425128_T/C	20_24973383_A/G
13_107195897_A/G	1_1431105_A/G	22_39382068_A/G
13_107196176_A/G	17_29162173_T/C	22_39385510_T/C
13_107196177_A/G	17_29187497_A/G	22_36627504_T/C
13_107196178_A/G	17_29222372_T/C	12_12942353_T/C
13_107196179_A/G	6_30609661_T/C	X_23851573_A/G
11_46699495_A/G	10_123500831_A/G	14_104024408_T/C
4_148944467_A/G	10_123501815_T/C	14_104029361_A/G
4_148984321_A/G	10_123670592_A/G	14_104040473_A/G
15_32929547_A/G	1_212793849_A/G	21_27253609_T/C
15_31060524_A/G	22_39917148_T/C	17_58520828_A/G
10_32095184_T/C	1_161753802_T/C	17_58521553_T/C
10_32096004_T/C	12_53906419_T/C	17_58522038_A/G
10_32143044_A/G	12_53906432_A/G	17_58523761_T/C
10_32150395_A/G	12_53936905_A/G	17_58529401_A/G
16_24955183_T/C	12_14587301_A/G	3_57272115_T/C
6_129905249_A/G	12_14649196_A/G	3_57303684_A/G
10_98985056_A/G	12_14654415_T/C	3_57306129_T/C
10_99016088_T/C	5_115165380_A/G	3_57307091_A/G
5_142602129_A/G	5_115165763_A/G	12_105591593_A/G
5_142602832_T/C	5_115166466_A/G	16_88876103_T/C
5_142603024_T/C	5_115172749_T/C	16_88876851_A/G
17_43472507_A/G	5_115176492_A/G	9_32987568_T/C
1_94638348_T/C	5_115177207_T/C	15_35146141_T/C
1_94660682_T/C	14_55834585_A/G	15_35148493_T/C
1_161017113_T/C	14_55834734_A/G	15_35174738_A/G
11_128842873_T/C	14_55861203_A/G	X_66948301_A/G
11_128842940_T/C	2_234203543_T/C	11_72433218_A/G
19_47421900_A/G	2_234203740_A/G	11_72464514_A/G
19_47422307_T/C	2_234203805_T/C	4_36179535_A/G
19_47424071_T/C	11_72528999_A/G	11_118463536_T/C
19_47506061_T/C	14_96756094_T/C	1_228277247_A/G
14_32624864_T/C	14_96797775_T/C	1_228286258_T/C
14_32625125_A/G	14_96798674_T/C	12_49329146_T/C
22_45206496_T/C	3_112251469_T/C	3_57557250_T/C
22_45207597_T/C	X_107396958_A/G	3_57557396_T/C
22_45218286_A/G	2_242592383_A/G	7_127229976_A/G
22_45245266_A/G	2_242609504_T/C	20_61912993_A/G
22_45246049_A/G	2_242609992_T/C	20_61917063_A/G
22_45253718_T/C	2_242610172_A/G	20_61917442_A/G
22_45254203_A/G	2_242610738_T/C	20_61917636_T/C
22_45254340_T/C	2_242611272_T/C	11_47194286_T/C
22_45255287_T/C	2_242612835_T/C	22_43193579_A/G
22_45255405_A/G	6_106634346_A/G	22_43195109_T/C
22_45255630_T/C	3_11400019_T/C	22_43213807_T/C
22_45257302_T/C	2_220087161_A/G	22_43218397_T/C
22_45258457_A/G	2_220087441_T/C	20_47651339_A/G
12_15103515_A/G	2_216184445_A/G	4_153831965_A/G
8_1808256_A/G	2_216211604_A/G	20_62332181_A/G
8_1882105_A/G	2_216212614_T/C	14_68117421_T/C
1_156905584_A/G	2_38522939_T/C	14_68117925_T/C
1_156908986_T/C	2_38524772_T/C	13_107195897_A/G
11_120278477_A/G	11_63392876_T/C	13_107196178_A/G
1_3395002_T/C	11_63395540_T/C	13_107196179_A/G
11_73075211_A/G	11_63396454_A/G	4_148944467_A/G
11_73079734_T/C	11_108138003_T/C	4_148984321_A/G
3_153973532_A/G	11_108237662_T/C	15_32929547_A/G
3_153973642_T/C	16_81077016_A/G	15_32929624_A/G
3_153974149_T/C	16_81077384_T/C	10_32095184_T/C
5_73236854_T/C	16_81078081_A/G	10_32096004_T/C
3_56762245_T/C	16_81080528_T/C	10_32143044_A/G
3_56762967_A/G	13_113537477_A/G	10_32150395_A/G
3_56762968_A/G	13_113539242_T/C	16_24955183_T/C
3_56763228_T/C	3_182639272_T/C	6_129905249_A/G
3_56763525_A/G	3_141642312_T/C	10_98985056_A/G
3_56763619_A/G	12_110719675_A/G	5_142602129_A/G
7_143982620_A/G	12_110734406_A/G	5_142602832_T/C
5_149012053_T/C	12_110782449_A/G	5_142603024_T/C
4_106602060_T/C	12_110788322_A/G	5_142607734_T/C
14_21553057_T/C	12_89998019_A/G	1_94638348_T/C
13_111870037_T/C	16_84498220_T/C	1_161017113_T/C
13_111928003_T/C	18_43668207_T/C	11_128842940_T/C
13_111938511_T/C	10_7846094_T/C	19_47421900_A/G
13_111956117_A/G	10_7847889_A/G	19_47422307_T/C
13_111956135_A/G	2_176043097_A/G	19_47506061_T/C
13_111957014_T/C	17_73035107_A/G	17_12894152_A/G
13_111957051_T/C	7_99055940_T/C	14_32560025_T/C
13_111957961_T/C	7_99022752_A/G	14_32625125_A/G
1_27108245_T/C	7_99057341_T/C	22_45218286_A/G
6_157517337_A/G	7_99058247_A/G	22_45245266_A/G
12_46244670_A/G	7_99058396_T/C	22_45246049_A/G
12_46301068_T/C	7_99058697_T/C	22_45253718_T/C
19_974744_T/C	11_118279936_T/C	22_45255287_T/C
14_58830978_A/G	19_41938040_T/C	22_45255385_A/G
14_58831567_A/G	19_41944270_T/C	22_45255405_A/G
10_63854407_A/G	X_153659599_A/G	22_45255630_T/C
15_72876761_T/C	X_153664498_A/G	12_15103515_A/G
15_72878730_A/G	X_40465816_T/C	8_1808256_A/G
3_48971874_A/G	12_124220119_A/G	8_1882105_A/G
3_49021111_T/C	8_20077983_T/C	11_120278477_A/G
12_101787049_T/C	8_20078382_A/G	1_3395002_T/C
16_57286764_T/C	8_20079042_A/G	11_73075211_A/G
7_12728489_A/G	8_104054603_T/C	11_73079734_T/C
2_235402117_T/C	8_104084699_A/G	3_153973532_A/G
17_41477710_A/G	8_104084940_A/G	3_153973642_T/C
17_41478017_T/C	2_46739683_A/G	3_153974149_T/C
2_152654421_T/C	8_54628400_T/C	7_143982620_A/G
2_152654883_T/C	8_54745567_T/C	5_149012053_T/C
2_152658577_T/C	X_77302275_A/G	14_21553057_T/C
2_152658701_A/G	13_52544778_T/C	13_111928003_T/C
2_152659116_T/C	13_52585881_A/G	13_111938511_T/C
10_18957591_T/C	4_42457348_T/C	13_111956117_A/G
10_18969549_T/C	18_55359082_T/C	13_111956135_A/G
10_18970125_T/C	20_50214373_A/G	13_111956781_A/G
3_69154058_T/C	20_50215106_T/C	13_111957014_T/C
3_69154925_T/C	18_76829525_A/G	13_111957051_T/C
3_69154977_A/G	18_76873288_A/G	13_111957961_T/C
1_202104616_T/C	1_47100858_T/C	1_27107695_A/G
4_57369630_A/G	3_142231119_T/C	6_157517337_A/G
8_66514780_A/G	3_142272757_T/C	12_46244670_A/G
8_66517549_T/C	20_3541382_T/C	12_46301068_T/C
8_66525578_A/G	X_76891446_A/G	15_74889868_A/G
7_102732933_A/G	X_76930578_T/C	14_58831567_A/G
7_102738862_T/C	6_16306074_T/C	10_63854407_A/G
7_102740149_A/G	6_16328068_T/C	10_63856070_T/C
3_94226032_T/C	6_16658058_T/C	15_72876761_T/C
16_31473275_A/G	16_28847984_T/C	15_72878730_A/G
16_31474091_A/G	3_63981676_T/C	3_49021111_T/C
3_138015189_T/C	17_42270291_A/G	3_49021773_A/G
2_232196570_A/G	12_74933842_T/C	12_101787049_T/C
X_100871148_T/C	12_74934925_T/C	16_57286764_T/C
X_100871156_T/C	9_93976430_T/C	2_235402117_T/C
12_27540204_A/G	9_94056254_T/C	2_235402888_A/G
12_27553566_A/G	1_26185866_A/G	17_41478017_T/C
2_219099255_A/G	20_54946994_A/G	2_152653358_T/C
2_219118818_A/G	20_54963573_A/G	2_152654421_T/C
1_183596172_T/C	1_1309405_T/C	2_152654883_T/C
15_52841301_A/G	1_1309885_A/G	2_152658577_T/C
15_52842559_T/C	7_70228139_A/G	2_152658701_A/G
15_52843994_T/C	7_70256041_T/C	2_152659116_T/C
15_52856433_T/C	7_70256274_T/C	10_18957591_T/C
11_74975771_A/G	15_34158590_A/G	10_18966741_T/C
9_140502756_T/C	17_79164879_T/C	10_18969549_T/C
9_140506615_T/C	8_103838679_T/C	10_18970125_T/C
9_140508258_A/G	1_1169730_T/C	3_69154058_T/C
9_140509781_A/G	11_62388262_T/C	3_69154925_T/C
19_18123929_T/C	2_62450743_T/C	3_69154977_A/G
5_90669771_A/G	16_67182887_A/G	8_66514780_A/G
5_78075653_T/C	12_671215_A/G	8_66514954_T/C
5_78181577_T/C	11_377437_T/C	8_66517549_T/C
X_2833661_T/C	9_33111788_T/C	8_66525578_A/G
1_231114945_T/C	9_33112372_A/G	7_102738862_T/C
22_19957835_A/G	9_33113786_T/C	7_102740149_A/G
22_19958422_T/C	1_161143541_T/C	16_31473275_A/G
22_19968313_T/C	3_118955853_T/C	16_31474091_A/G
8_17914314_A/G	20_48260179_T/C	19_19168851_A/G
8_17914883_A/G	11_117162762_T/C	3_138015189_T/C
8_131065028_A/G	21_42651889_A/G	2_232196570_A/G
2_9517066_A/G	9_33254923_A/G	2_232240296_T/C
2_239356186_T/C	8_38069432_A/G	2_232240992_T/C
2_239356419_A/G	6_31609272_T/C	X_100871156_T/C
2_239360154_T/C	6_31615514_T/C	12_27540204_A/G
17_42256604_A/G	17_79003979_T/C	2_219118818_A/G
15_101170129_A/G	17_79004230_T/C	1_183596172_T/C
15_101188980_A/G	7_97935153_A/G	9_127635482_A/G
15_101190060_A/G	16_1397552_A/G	15_52841301_A/G
10_73975593_T/C	10_28967335_T/C	15_52842559_T/C
6_100956978_A/G	10_28970425_T/C	15_52843994_T/C
6_100960752_T/C	10_28971705_A/G	15_52844062_A/G
1_155317487_T/C	11_65770403_T/C	15_52856433_T/C
1_155365323_T/C	2_215591356_T/C	11_74975771_A/G
1_155408125_T/C	11_129321424_T/C	9_140502756_T/C
1_155451770_T/C	11_129321442_T/C	9_140506615_T/C
1_155533448_T/C	12_56986002_T/C	9_140507688_T/C
X_1531687_T/C	12_56986125_A/G	9_140509781_A/G
X_1556244_A/G	12_56987991_T/C	19_18123929_T/C
7_97501048_T/C	2_160239112_T/C	5_90665473_T/C
7_97501210_T/C	2_160294842_A/G	5_90669771_A/G
2_190526327_A/G	2_160310246_A/G	15_98515952_A/G
8_62415091_T/C	11_66278154_T/C	22_51063070_T/C
1_197097751_A/G	11_66305268_A/G	22_51064416_T/C
20_31017445_T/C	12_76738788_A/G	5_78075653_T/C
20_31017506_A/G	12_76739095_T/C	5_78076018_T/C
20_31025567_T/C	16_56545175_T/C	X_2833661_T/C
2_25962252_T/C	16_56553814_A/G	17_66391232_A/G
2_26022277_T/C	15_73002101_A/G	1_231114945_T/C
8_124382188_A/G	2_170350312_A/G	22_19957835_A/G
2_23973872_T/C	2_170361334_A/G	22_19958422_T/C
2_24150225_T/C	19_45322744_A/G	22_19968313_T/C
1_1447227_T/C	19_45323243_A/G	22_19968628_A/G
1_1458150_T/C	7_107258907_T/C	8_17914883_A/G
1_1413884_A/G	7_107260258_A/G	8_131065028_A/G
1_1413899_A/G	7_107262926_A/G	2_9348261_T/C
1_1421579_T/C	16_75276086_A/G	2_9517066_A/G
1_1424922_A/G	16_75285410_T/C	2_239355561_A/G
1_1425128_T/C	20_52561372_A/G	2_239355687_T/C
1_1425490_T/C	20_49493745_T/C	2_239356186_T/C
17_29162173_T/C	20_49496768_T/C	2_239356419_A/G
17_29187497_A/G	22_18211848_T/C	2_239360154_T/C
17_29205072_T/C	19_45257253_T/C	10_5681706_T/C
17_29214387_T/C	7_72950734_T/C	17_42253519_T/C
6_30596135_A/G	1_147097266_T/C	17_42256604_A/G
6_30609661_T/C	X_39921444_T/C	9_132399334_T/C
10_123500831_A/G	22_23656757_A/G	15_101170129_A/G
10_123501815_T/C	22_23658094_T/C	15_101188980_A/G
10_123670592_A/G	3_197238334_A/G	15_101190060_A/G
12_51213433_A/G	3_197282710_A/G	6_100956978_A/G
22_39916392_A/G	4_104004064_T/C	6_100960752_T/C
22_39916939_T/C	5_70845400_A/G	19_14231330_A/G
22_39917029_A/G	5_70858342_A/G	1_155306064_A/G
22_39918412_A/G	6_107388941_T/C	1_155317487_T/C
1_161753802_T/C	10_81442826_T/C	1_155365323_T/C
12_53936905_A/G	10_81446059_T/C	1_155408125_T/C
12_14654415_T/C	11_61731810_T/C	1_155451770_T/C
5_81354389_T/C	11_203235_A/G	1_155533448_T/C
5_115163994_A/G	11_204529_T/C	12_50452627_A/G
5_115165380_A/G	16_14755781_A/G	X_1531687_T/C
5_115167437_T/C	12_32369265_T/C	X_1556244_A/G
5_115170243_T/C	9_95476691_T/C	X_1571713_A/G
5_115170761_T/C	9_95527095_T/C	7_97501048_T/C
5_115171218_A/G	22_18217884_T/C	7_97501210_T/C
5_115172749_T/C	22_18218210_T/C	2_190526327_A/G
5_115173680_T/C	22_18220831_A/G	2_190531615_T/C
5_115175369_T/C	22_18226612_A/G	8_62415091_T/C
5_115177207_T/C	22_18226764_T/C	1_197097751_A/G
14_55834662_A/G	11_102220279_T/C	1_197108946_A/G
14_55834734_A/G	17_76219783_T/C	9_119463878_T/C
14_55861203_A/G	2_32640396_A/G	20_31017445_T/C
2_234203805_T/C	2_32690189_A/G	20_31017506_A/G
2_234204045_T/C	2_32718615_T/C	20_31025567_T/C
11_72528999_A/G	2_32740138_T/C	2_25966814_T/C
11_72529895_A/G	15_91304325_A/G	2_26022277_T/C
14_96756094_T/C	10_102034474_T/C	8_124335225_A/G
14_96797775_T/C	6_8015671_A/G	8_124382188_A/G
14_96798674_T/C	15_45900921_T/C	2_23973603_A/G
2_242592383_A/G	7_43830928_A/G	2_23973872_T/C
2_242610172_A/G	15_40382441_T/C	2_24150225_T/C
3_11598378_T/C	15_40382764_T/C	1_1458150_T/C
2_220087161_A/G	10_22619256_T/C	1_1413884_A/G
2_220087441_T/C	8_22054197_T/C	1_1413899_A/G
2_216184445_A/G	1_40223128_T/C	1_1418266_T/C
2_216211604_A/G	1_40229454_T/C	1_1421579_T/C
2_216212339_T/C	10_43292647_A/G	1_1424924_A/G
2_38522939_T/C	10_43316099_T/C	1_1425128_T/C
2_38524772_T/C	22_22661155_A/G	1_1425490_T/C
2_38537579_T/C	22_22661173_T/C	1_1431105_A/G
11_63392876_T/C	22_22661539_A/G	17_29205072_T/C
11_63393243_A/G	22_22662940_T/C	17_29214387_T/C
11_63395540_T/C	22_22663297_T/C	6_30596135_A/G
11_63396454_A/G	X_15569993_T/C	6_30609661_T/C
11_63396665_A/G	15_59970420_A/G	10_123500831_A/G
11_108124761_T/C	15_59971532_A/G	10_123501815_T/C
11_108237662_T/C	8_26268783_A/G	10_123670592_A/G
4_47548776_A/G	8_26269176_A/G	12_51213433_A/G
13_113464962_A/G	5_173037054_T/C	2_175939762_A/G
13_113537393_A/G	5_173038038_T/C	2_176015840_T/C
13_113537477_A/G	5_173039812_T/C	1_212793849_A/G
13_113539242_T/C	4_13570751_T/C	22_39916939_T/C
3_182632226_A/G	4_13603981_T/C	22_39917029_A/G
3_182632305_T/C	4_13604182_T/C	22_39917148_T/C
3_182639272_T/C	16_29465412_T/C	22_39918412_A/G
19_19756051_T/C	13_73329399_A/G	12_53936905_A/G
1_116932383_A/G	6_3152760_T/C	5_115163994_A/G
1_169101557_A/G	17_65907503_A/G	5_115165380_A/G
3_141642312_T/C	17_65907914_A/G	5_115165763_A/G
12_110719675_A/G	17_41246481_T/C	5_115166466_A/G
12_110734406_A/G	13_32972884_A/G	5_115167437_T/C
12_110782449_A/G	X_154351589_A/G	5_115170243_T/C
12_110788322_A/G	X_154355932_A/G	5_115170761_T/C
12_89998019_A/G	6_32936441_T/C	5_115171218_A/G
12_90010594_A/G	6_32945466_A/G	5_115172749_T/C
1_203678536_T/C	6_32947516_A/G	5_115173680_T/C
1_203680173_T/C	9_136892645_T/C	5_115175369_T/C
16_84482405_A/G	9_136898585_T/C	5_115176492_A/G
16_84498220_T/C	5_864053_A/G	5_115177207_T/C
16_84498811_T/C	5_864188_A/G	14_55834351_A/G
18_43668207_T/C	5_864206_A/G	14_55834585_A/G
10_7847889_A/G	5_870619_A/G	14_55834662_A/G
2_176043097_A/G	5_883167_T/C	14_55834734_A/G
17_73035107_A/G	5_883381_T/C	14_55845185_T/C
7_99055940_T/C	14_105676184_A/G	2_234203543_T/C
7_99022752_A/G	12_125510427_A/G	2_234203740_A/G
7_99057341_T/C	12_125510464_A/G	2_234203805_T/C
7_99058247_A/G	12_125510718_A/G	2_234204045_T/C
7_99058396_T/C	12_125510954_A/G	11_72528999_A/G
11_118279904_A/G	12_125511184_T/C	11_72529895_A/G
11_118279936_T/C	12_125511207_A/G	14_96756094_T/C
21_35281421_T/C	12_125513179_T/C	14_96797775_T/C
19_41938040_T/C	12_125513459_A/G	14_96798674_T/C
X_153657458_A/G	16_2261339_T/C	3_112251469_T/C
X_153657760_A/G	3_10168647_T/C	3_112256630_A/G
X_153659599_A/G	3_10168785_T/C	X_107396958_A/G
X_153663124_T/C	3_10168802_A/G	2_242592383_A/G
X_153664498_A/G	1_222887111_A/G	2_242610738_T/C
X_40460040_T/C	1_222904795_T/C	3_11598378_T/C
17_40668837_T/C	21_40563315_T/C	2_220087161_A/G
17_40673721_T/C	21_40650670_A/G	2_220087441_T/C
12_124220119_A/G	21_40669959_A/G	2_216184445_A/G
1_44440642_A/G	X_79929364_T/C	2_216211604_A/G
5_172461615_A/G	11_62457948_A/G	2_216212614_T/C
8_20077983_T/C	11_62458275_T/C	2_38522939_T/C
8_20078382_A/G	1_32832292_A/G	2_38524772_T/C
8_20079042_A/G	1_32833104_T/C	11_63393243_A/G
8_104054603_T/C	1_32842319_T/C	11_63395540_T/C
8_104084699_A/G	19_583418_T/C	11_63396454_A/G
8_104084940_A/G	10_93768937_T/C	11_63396665_A/G
8_54628400_T/C	15_83685469_T/C	11_108119823_T/C
8_54708338_T/C	11_13441126_A/G	11_108124761_T/C
8_54745567_T/C	19_1985918_A/G	11_108138003_T/C
X_77244182_A/G	20_11906028_T/C	11_108237662_T/C
X_77254154_A/G	14_93704227_T/C	4_47548776_A/G
X_77302334_A/G	6_38136736_A/G	13_113464962_A/G
X_77303886_T/C	6_38138957_T/C	13_113534907_T/C
13_52507233_T/C	6_38141939_A/G	13_113537393_A/G
13_52507632_T/C	3_15686724_A/G	13_113537477_A/G
13_52548728_T/C	5_72800295_A/G	13_113539242_T/C
4_42414273_A/G	5_72800597_T/C	13_113540596_T/C
4_42457348_T/C	1_203278321_A/G	3_182632226_A/G
18_55359082_T/C	6_26468213_T/C	3_182632305_T/C
20_50215106_T/C	6_26468994_A/G	3_182639121_A/G
20_50215496_T/C	6_26405816_T/C	3_182639272_T/C
18_76829525_A/G	6_26413905_T/C	19_19756051_T/C
18_76873288_A/G	10_103316651_A/G	3_194128115_T/C
1_47100858_T/C	10_103316834_A/G	1_116932383_A/G
3_142231119_T/C	15_40453380_A/G	1_169101557_A/G
3_142272757_T/C	15_40462846_T/C	12_110783604_A/G
3_142277536_A/G	10_124922574_T/C	17_3840928_A/G
2_27439884_T/C	10_124922818_A/G	12_89984194_T/C
X_76891446_A/G	10_124923714_T/C	12_90010594_A/G
6_16301561_A/G	10_124924014_A/G	1_203678536_T/C
6_16301894_T/C	7_99016730_A/G	1_203680173_T/C
6_16302191_A/G	6_41900813_T/C	16_84463326_A/G
6_16306074_T/C	2_201687912_A/G	16_84498220_T/C
6_16306301_T/C	10_115881536_A/G	18_43668207_T/C
6_16328068_T/C	10_115891072_T/C	12_57037476_T/C
6_16658058_T/C	10_104213830_T/C	17_73035107_A/G
16_71884580_T/C	10_104215975_A/G	21_27106656_A/G
16_71887381_A/G	11_16772832_A/G	7_99055940_T/C
16_28847984_T/C	12_107367218_A/G	7_99022752_A/G
3_63967900_A/G	12_107367439_A/G	7_99057341_T/C
3_63968083_A/G	12_88443436_T/C	7_99058247_A/G
3_63981424_A/G	12_4596978_T/C	7_99058396_T/C
3_63981676_T/C	12_121440878_A/G	7_99058697_T/C
3_63987013_T/C	12_117153492_A/G	11_118279904_A/G
12_74933842_T/C	12_117154273_T/C	19_41938040_T/C
12_74934925_T/C	12_104344836_A/G	X_153657458_A/G
9_93976430_T/C	12_104345253_A/G	X_153657760_A/G
20_54944960_A/G	14_96557792_T/C	X_153659599_A/G
20_54946256_T/C	14_93669704_A/G	X_153663124_T/C
20_54946994_A/G	14_91647565_A/G	X_40460040_T/C
20_54948174_T/C	14_104378907_T/C	X_40465816_T/C
1_1309405_T/C	14_105960242_T/C	12_124220119_A/G
1_1309885_A/G	15_90444214_A/G	1_44440642_A/G
7_70256041_T/C	15_36983962_T/C	5_172461615_A/G
15_34158590_A/G	16_31500956_A/G	2_71163111_T/C
7_32623676_A/G	16_31501181_T/C	8_20077983_T/C
7_32627022_T/C	16_9197429_A/G	8_20078382_A/G
17_79164879_T/C	16_9210603_A/G	8_20079042_A/G
8_103838679_T/C	16_9211739_A/G	8_104084699_A/G
8_103838872_T/C	16_9212084_A/G	2_10908893_A/G
1_1169730_T/C	16_46865075_A/G	9_117359715_A/G
13_31905321_A/G	17_21143968_T/C	8_54628400_T/C
11_62388262_T/C	17_42239349_T/C	8_54708338_T/C
11_66112924_A/G	17_80401946_A/G	8_54745567_T/C
2_62450669_A/G	17_80402045_T/C	X_77244182_A/G
2_62451768_A/G	17_80403310_T/C	X_77254154_A/G
16_67182887_A/G	17_80405552_T/C	X_77302334_A/G
9_33112372_A/G	17_80408348_A/G	X_77303886_T/C
9_33112573_A/G	17_54908901_T/C	13_52507233_T/C
9_33113786_T/C	17_79518110_T/C	13_52507632_T/C
9_33120585_T/C	17_71244308_T/C	13_52544778_T/C
1_161143541_T/C	19_4658047_A/G	13_52548728_T/C
3_118930809_A/G	19_30193654_T/C	4_42457348_T/C
3_118955853_T/C	19_30196020_A/G	18_55359082_T/C
20_48249763_A/G	19_1473344_T/C	20_50215106_T/C
20_48260179_T/C	19_1474226_T/C	20_50215496_T/C
17_19246667_A/G	19_1474771_A/G	1_47100858_T/C
21_42651889_A/G	19_38795554_A/G	3_142231119_T/C
21_30699085_T/C	19_12844354_T/C	3_142272757_T/C
9_33254923_A/G	19_51307275_T/C	X_76891446_A/G
8_38069432_A/G	19_11040693_T/C	X_76930578_T/C
1_32204214_A/G	19_41248251_A/G	6_16301561_A/G
17_79089590_A/G	19_36259810_T/C	6_16302191_A/G
7_97934603_A/G	19_14200109_T/C	6_16303713_A/G
7_97935153_A/G	19_48699474_T/C	6_16306074_T/C
6_33541168_A/G	19_3535526_T/C	6_16306301_T/C
10_28967335_T/C	2_68274431_T/C	6_16328068_T/C
10_28970425_T/C	7_7284817_A/G	6_16658058_T/C
10_28971705_A/G	12_7248753_A/G	6_16763434_T/C
11_65770403_T/C	1_200867453_A/G	16_71884580_T/C
2_215590565_T/C	1_169796197_T/C	16_71887381_A/G
2_215590968_T/C	1_169799878_T/C	16_28847984_T/C
2_215591356_T/C	1_220870459_A/G	3_63967900_A/G
2_215593522_T/C	1_220871838_A/G	3_63968083_A/G
11_129321424_T/C	1_207195352_T/C	3_63981424_A/G
11_129321428_T/C	1_207196337_T/C	3_63987013_T/C
11_129321442_T/C	1_207196790_T/C	12_74933842_T/C
14_35344948_A/G	1_1017598_A/G	12_74934925_T/C
12_56986002_T/C	1_1031060_A/G	9_93976430_T/C
12_56987991_T/C	1_1031100_A/G	20_54944960_A/G
2_160239112_T/C	1_27278573_T/C	20_54946256_T/C
2_160289863_T/C	1_3806358_T/C	20_54946994_A/G
10_112659973_A/G	1_230974329_A/G	20_54948174_T/C
12_76738788_A/G	1_184589970_T/C	1_1309405_T/C
12_76740799_A/G	1_36180156_A/G	1_1309885_A/G
16_56545175_T/C	1_186355168_A/G	7_70256041_T/C
16_56553814_A/G	1_154179230_T/C	7_70256325_A/G
2_170350312_A/G	1_85719112_T/C	15_34158590_A/G
4_122756305_T/C	1_85719610_T/C	12_58197601_T/C
3_107429321_A/G	1_85720007_T/C	7_32623676_A/G
3_107526043_T/C	1_85720804_T/C	7_32627022_T/C
7_107260258_A/G	20_31032935_A/G	7_99566810_T/C
7_107262808_T/C	20_31035129_A/G	17_79164879_T/C
7_107262926_A/G	20_5843672_A/G	8_103838674_A/G
16_75269124_T/C	21_45750168_A/G	8_103840594_T/C
1_94032937_T/C	21_45559693_A/G	1_1169730_T/C
1_94048153_T/C	21_19164560_A/G	13_31903841_A/G
20_52561372_A/G	22_42090171_A/G	13_31905321_A/G
20_52645166_A/G	22_42093491_A/G	11_62388262_T/C
17_58786681_A/G	21_43306302_T/C	2_62450631_A/G
12_50232439_T/C	21_43308487_T/C	2_62450669_A/G
2_111921835_A/G	21_43329572_T/C	2_62450743_T/C
19_50171020_A/G	21_43370190_T/C	2_62451422_A/G
22_18211848_T/C	21_43371778_T/C	2_62451768_A/G
22_18211983_T/C	11_73745147_A/G	19_17923414_T/C
14_23790059_T/C	11_73759251_T/C	16_67182887_A/G
14_23794324_A/G	11_73796683_T/C	11_377437_T/C
19_45257253_T/C	11_73796878_T/C	11_379042_T/C
7_72950734_T/C	1_151816718_T/C	9_33112372_A/G
11_118784833_T/C	2_99767304_T/C	9_33112573_A/G
6_136582121_T/C	2_99767425_T/C	9_33113786_T/C
X_39921444_T/C	2_70408815_T/C	9_33120585_T/C
22_23657874_A/G	2_20886398_T/C	1_161143312_T/C
22_23658094_T/C	2_24253662_A/G	1_161143541_T/C
2_219525067_A/G	2_105952133_A/G	3_118930809_A/G
2_219525272_A/G	2_105963406_T/C	3_118955853_T/C
3_197282710_A/G	2_241835739_A/G	20_48249763_A/G
4_104004064_T/C	2_85835360_A/G	20_48260179_T/C
4_104013796_T/C	2_200790050_A/G	17_19246667_A/G
5_70858342_A/G	2_120078731_A/G	11_117162762_T/C
6_107388941_T/C	2_74641622_A/G	21_42651889_A/G
11_203235_A/G	3_62317005_A/G	21_30699085_T/C
11_204100_T/C	3_112723264_T/C	9_33254923_A/G
11_204529_T/C	3_112724043_A/G	8_38069432_A/G
11_205113_T/C	3_112724089_T/C	6_31615514_T/C
16_14755781_A/G	3_112724619_A/G	1_32204214_A/G
3_5024771_T/C	3_88205293_A/G	7_97934603_A/G
3_5026261_A/G	3_111821747_A/G	7_97935153_A/G
22_18217884_T/C	3_143709168_A/G	6_33541168_A/G
22_18226612_A/G	3_12580688_A/G	10_28970425_T/C
22_18226764_T/C	4_128958514_A/G	10_28971705_A/G
11_102220279_T/C	4_120218753_A/G	11_65770403_T/C
17_76219783_T/C	4_130033016_A/G	2_215590565_T/C
2_32640396_A/G	4_87809025_T/C	2_215591356_T/C
2_32689650_T/C	4_159588033_A/G	2_215592342_T/C
2_32690189_A/G	4_159588282_T/C	11_129321442_T/C
2_32718615_T/C	4_159589997_T/C	14_76012864_A/G
15_91293278_T/C	9_123737095_T/C	14_35344948_A/G
10_102035100_A/G	5_31554768_A/G	12_56986002_T/C
6_8015671_A/G	5_134192268_T/C	12_56987991_T/C
15_45898900_T/C	5_102601690_T/C	2_160239112_T/C
15_45900921_T/C	5_102612166_T/C	2_160261387_T/C
7_43830928_A/G	5_102612262_A/G	2_160294842_A/G
10_22618932_T/C	5_43506166_T/C	2_160310246_A/G
10_22619256_T/C	5_2756850_A/G	10_112659973_A/G
8_22054197_T/C	5_2757954_T/C	11_66278154_T/C
8_22069386_T/C	5_37122533_T/C	11_66299445_A/G
4_79808433_A/G	5_37170277_T/C	11_66305268_A/G
1_40223128_T/C	5_179266242_A/G	12_76738788_A/G
1_40229454_T/C	5_179275040_A/G	12_76740799_A/G
10_88684240_T/C	5_41917652_T/C	16_56535893_T/C
2_203426387_A/G	5_41918598_T/C	16_56545175_T/C
2_203431804_A/G	5_41918947_A/G	16_56553814_A/G
10_43281069_T/C	5_41919219_T/C	15_73002101_A/G
10_43326604_A/G	5_134679911_A/G	2_170350312_A/G
22_22661539_A/G	6_170103050_A/G	2_170361334_A/G
22_22663297_T/C	6_170105553_T/C	4_122756305_T/C
22_22664675_A/G	6_42064479_T/C	3_107429321_A/G
X_15569993_T/C	6_42069819_A/G	7_107258907_T/C
8_26268783_A/G	6_30618867_T/C	7_107260258_A/G
8_26269176_A/G	6_151789709_A/G	7_107262926_A/G
5_173039812_T/C	6_151790782_A/G	16_75269124_T/C
4_13570751_T/C	6_31626809_A/G	16_75285410_T/C
4_13603981_T/C	6_31803967_A/G	1_94032937_T/C
2_242513153_A/G	6_31804665_T/C	1_94048153_T/C
16_29465412_T/C	6_31805210_A/G	20_52561372_A/G
13_73329399_A/G	6_31805600_T/C	12_50232439_T/C
6_3152760_T/C	6_31807148_A/G	2_111921835_A/G
17_65907503_A/G	6_71298533_A/G	19_50171020_A/G
12_112097102_A/G	6_24712044_A/G	22_18211848_T/C
17_41246481_T/C	6_36892777_T/C	22_18211983_T/C
X_154349625_T/C	6_36895342_A/G	14_23794324_A/G
X_154351589_A/G	7_42951524_A/G	19_45257253_T/C
X_154355932_A/G	7_134853231_A/G	7_72950734_T/C
6_32936441_T/C	7_1066410_T/C	1_147097266_T/C
6_32945466_A/G	7_135359102_A/G	11_118786829_A/G
6_32947516_A/G	8_146281318_A/G	6_136582121_T/C
9_136892645_T/C	8_124232735_T/C	X_39921444_T/C
9_136896285_T/C	8_124238771_A/G	3_197261694_T/C
9_136896691_A/G	8_145752188_A/G	4_104004064_T/C
9_136898585_T/C	9_131583525_T/C	5_70845400_A/G
5_864053_A/G	9_112962446_A/G	5_70858342_A/G
5_864188_A/G	9_97783837_T/C	6_107388941_T/C
5_864206_A/G	9_97845394_T/C	10_81444429_A/G
5_864579_A/G	9_27547805_T/C	10_81444490_A/G
5_882540_T/C	9_27561628_T/C	11_61731810_T/C
5_883167_T/C	9_74587911_A/G	11_204529_T/C
5_883381_T/C	9_95874559_T/C	11_205113_T/C
14_105676184_A/G	9_117406601_A/G	16_14755781_A/G
12_125510146_A/G	X_15801282_A/G	12_32369265_T/C
12_125510427_A/G	9_26841902_T/C	9_95476691_T/C
12_125510464_A/G	2_231684047_T/C	9_95527095_T/C
12_125510718_A/G	20_60964629_T/C	22_18217884_T/C
12_125510954_A/G	20_60965677_A/G	22_18226764_T/C
12_125511184_T/C	18_21714825_A/G	11_102220279_T/C
12_125511207_A/G	17_65026972_T/C	17_76219783_T/C
12_125513179_T/C	19_3626771_A/G	2_32640396_A/G
12_125513459_A/G	10_120440721_T/C	2_32666411_T/C
12_125514117_T/C	10_120442882_T/C	2_32689650_T/C
16_2261339_T/C	10_120446114_A/G	2_32690189_A/G
11_66109033_T/C	1_174968671_A/G	2_32694587_A/G
11_66109687_T/C	1_174981282_A/G	2_32718615_T/C
1_222887111_A/G	1_174981806_A/G	15_91293278_T/C
1_222904795_T/C	2_27446872_A/G	10_102034474_T/C
21_40563315_T/C	2_27459364_T/C	10_102035100_A/G
21_40563414_A/G	19_44130960_A/G	6_8015671_A/G
X_79929364_T/C	12_54105038_T/C	15_45890118_T/C
11_62457948_A/G	12_54105074_T/C	15_45898900_T/C
11_62458275_T/C	17_46929908_T/C	15_45900921_T/C
1_32832292_A/G	17_46940416_A/G	7_43830928_A/G
1_32833104_T/C	14_90865570_A/G	19_40967099_T/C
1_32833920_T/C	15_68490642_A/G	19_40969266_A/G
19_572680_A/G	7_128411080_A/G	1_169345868_A/G
9_116133349_T/C	4_114375461_A/G	15_40382441_T/C
10_93767891_A/G	3_183977297_T/C	15_40382764_T/C
10_93768937_T/C	17_3763841_A/G	10_22618932_T/C
15_83685469_T/C	12_121675714_A/G	8_22054197_T/C
15_83735970_A/G	12_121676232_A/G	4_79808433_A/G
11_13441126_A/G	9_138713765_T/C	1_40223128_T/C
20_11906028_T/C	1_200801935_A/G	1_40229454_T/C
14_93704227_T/C	1_200813937_T/C	10_88684240_T/C
14_93708054_A/G	17_4875628_A/G	10_43281069_T/C
14_93754437_A/G	17_4883450_T/C	10_43326604_A/G
6_38138957_T/C	12_67707133_T/C	22_22661155_A/G
6_38141939_A/G	12_67709373_T/C	22_22661172_T/C
3_15677088_A/G	17_76988668_T/C	22_22663297_T/C
3_15686243_A/G	17_76988961_A/G	22_22664675_A/G
3_15686724_A/G	17_76988968_A/G	10_48922584_A/G
5_72800295_A/G	17_76996189_T/C	X_15569993_T/C
5_72800597_T/C	17_77001534_A/G	15_59953949_A/G
1_52552637_T/C	5_179157025_T/C	10_133786586_T/C
1_203278321_A/G	2_241537306_T/C	8_26268783_A/G
1_203278345_T/C	2_30950574_A/G	8_26269176_A/G
6_26468994_A/G	2_30966390_T/C	5_173039812_T/C
6_26393002_A/G	16_592342_T/C	4_13570751_T/C
6_26405816_T/C	16_597150_A/G	4_13603981_T/C
6_26413905_T/C	16_597905_T/C	4_13604182_T/C
10_103316651_A/G	1_223900544_A/G	2_242513153_A/G
10_103316834_A/G	1_223948838_T/C	13_73329399_A/G
15_40462846_T/C	1_223963468_T/C	6_3152760_T/C
15_40498503_T/C	3_15276541_A/G	17_65907503_A/G
15_40512906_A/G	3_15293142_T/C	12_112097102_A/G
15_40513071_A/G	3_15295158_A/G	13_32972884_A/G
10_124922574_T/C	11_34121189_A/G	X_154349625_T/C
10_124922818_A/G	11_34121526_A/G	X_154351589_A/G
10_124923714_T/C	12_30888001_T/C	X_154355932_A/G
10_124923722_A/G	1_113197203_A/G	22_50175994_A/G
10_124924014_A/G	7_116502628_T/C	6_32936441_T/C
6_41900813_T/C	7_116546394_T/C	6_32944575_T/C
2_201687912_A/G	1_19665379_T/C	6_32945466_A/G
7_16734467_T/C	22_37903878_A/G	6_32946863_A/G
10_115881536_A/G	19_48715196_T/C	6_32947516_A/G
11_93477093_T/C	19_48733863_A/G	9_136892645_T/C
11_111954265_A/G	19_48734942_T/C	9_136896285_T/C
11_16771721_T/C	19_48741734_A/G	9_136896691_A/G
11_16772832_A/G	16_8947251_T/C	9_136898585_T/C
11_16773228_A/G	16_8947282_T/C	19_15358443_A/G
11_16776977_A/G	16_8952496_A/G	5_864053_A/G
11_114270961_T/C	13_111289915_A/G	5_864188_A/G
11_66576196_T/C	13_111290568_A/G	5_864206_A/G
12_107366588_T/C	13_111290630_T/C	5_864579_A/G
12_107367218_A/G	13_111291538_T/C	5_870619_A/G
12_107367439_A/G	11_3062141_T/C	5_882540_T/C
12_88443436_T/C	13_111335479_T/C	5_883167_T/C
12_4597329_A/G	17_38327577_A/G	5_883381_T/C
12_121440878_A/G	15_44705882_A/G	14_105676184_A/G
12_121441333_T/C	15_40902490_T/C	12_125510146_A/G
12_121441440_T/C	15_40913189_A/G	12_125510464_A/G
12_117153097_T/C	15_40917393_A/G	12_125510718_A/G
12_117154273_T/C	8_141533431_A/G	12_125510799_T/C
12_104344836_A/G	8_141534840_A/G	12_125514117_T/C
12_104345266_T/C	7_94173803_T/C	5_34915948_A/G
14_23567761_A/G	X_41377864_T/C	3_10168785_T/C
14_96557792_T/C	4_110612040_T/C	3_10168802_A/G
14_91647565_A/G	10_115490073_A/G	11_66109687_T/C
14_91681834_A/G	2_202137664_T/C	1_222887111_A/G
14_104378907_T/C	2_202151746_A/G	1_222904795_T/C
14_105460287_A/G	2_202151781_T/C	21_40556568_A/G
14_105960242_T/C	6_90576773_A/G	21_40650670_A/G
14_105965462_A/G	1_10720305_A/G	21_40669959_A/G
15_90444132_A/G	1_10725387_T/C	X_79929364_T/C
15_90444214_A/G	11_119171409_T/C	11_62457948_A/G
15_90442027_A/G	11_119172715_A/G	11_62458275_T/C
15_40624751_A/G	11_119176139_T/C	1_32832292_A/G
15_40626864_T/C	11_119178469_A/G	1_32833104_T/C
16_22087810_A/G	3_105375746_A/G	1_32833920_T/C
16_31500956_A/G	19_45296832_A/G	1_32842319_T/C
16_31501181_T/C	7_107399935_A/G	19_572680_A/G
16_19590444_T/C	7_107401429_A/G	19_580665_T/C
16_19663326_T/C	21_37503842_A/G	9_116130725_T/C
16_9197369_T/C	21_44479612_A/G	9_116133349_T/C
16_9197976_T/C	21_44483184_A/G	10_93767891_A/G
16_9198135_A/G	9_175732_T/C	10_93768937_T/C
16_9198579_T/C	2_114201364_T/C	15_83685469_T/C
16_9198966_A/G	9_70862549_T/C	11_13410371_A/G
16_9200317_A/G	9_70484451_A/G	11_13441126_A/G
16_9200547_T/C	9_69256869_A/G	19_1985918_A/G
16_9200910_T/C	17_46148275_T/C	20_11906028_T/C
16_9203219_T/C	17_46152322_T/C	14_93704227_T/C
16_9204573_A/G	17_77756467_T/C	14_93705124_T/C
16_9210603_A/G	7_26249062_A/G	14_93708054_A/G
16_9211739_A/G	12_54625285_T/C	6_38138957_T/C
16_46865075_A/G	12_54629800_A/G	6_38141939_A/G
17_80408348_A/G	22_39261843_A/G	3_15677088_A/G
17_79518110_T/C	22_39528280_A/G	3_15686243_A/G
18_43843468_T/C	19_14031326_A/G	3_15686724_A/G
19_30196020_A/G	1_52818788_T/C	3_15686776_T/C
19_1274633_T/C	1_52828384_A/G	1_52552637_T/C
19_1473344_T/C	8_22472188_A/G	1_203278321_A/G
19_1474771_A/G	8_22473224_T/C	1_203278345_T/C
19_38795587_A/G	8_22478592_A/G	6_26463621_A/G
19_12842556_T/C	16_57552088_T/C	6_26467089_A/G
19_12844354_T/C	2_131104614_A/G	6_26468994_A/G
19_51305993_T/C	22_29182723_T/C	6_26393002_A/G
19_51307164_T/C	22_29184312_A/G	6_26405816_T/C
19_36259810_T/C	5_68577467_T/C	6_26413905_T/C
19_36260170_T/C	7_23683008_T/C	10_103316651_A/G
19_36260566_T/C	7_23683282_T/C	10_103316834_A/G
19_14200109_T/C	19_13871029_A/G	15_40462846_T/C
19_48699474_T/C	7_92988216_A/G	15_40498503_T/C
19_3535526_T/C	22_42221714_A/G	15_40512906_A/G
2_68274431_T/C	3_123670769_T/C	15_40513071_A/G
7_7277905_T/C	3_123671194_T/C	10_124923714_T/C
7_7287570_A/G	3_123671766_T/C	10_124923722_A/G
17_5334037_A/G	11_124908352_T/C	10_124924014_A/G
17_5335035_T/C	22_30771458_T/C	10_124924486_T/C
12_7247342_T/C	14_74516880_T/C	11_116619034_T/C
1_200867453_A/G	1_93704878_T/C	6_41900813_T/C
1_169796197_T/C	X_49091956_A/G	2_201687912_A/G
1_220870459_A/G	1_43282246_T/C	7_16734467_T/C
1_38274713_A/G	1_44460639_A/G	10_115881536_A/G
1_53679878_T/C	3_180332080_T/C	10_115891072_T/C
1_1017598_A/G	3_180332955_A/G	10_73515221_T/C
1_27278306_T/C	12_94761701_T/C	11_111796689_T/C
1_27278573_T/C	3_191110169_T/C	11_93477093_T/C
1_3805868_A/G	17_80146185_T/C	11_111954265_A/G
1_161339052_A/G	3_56654322_T/C	11_16771721_T/C
1_184589970_T/C	3_56654703_T/C	11_16773228_A/G
1_43748088_A/G	5_150567017_A/G	11_16776977_A/G
1_162355489_A/G	7_106299792_T/C	11_114270961_T/C
1_186345057_A/G	11_118876552_T/C	11_66609661_A/G
1_186355168_A/G	11_60609972_A/G	12_107366588_T/C
1_228290033_T/C	11_60618134_A/G	12_107366652_T/C
1_154179230_T/C	2_118676901_T/C	12_107367218_A/G
1_85719112_T/C	2_118696671_T/C	12_107367439_A/G
1_85720007_T/C	6_31110789_T/C	12_88443436_T/C
1_85720804_T/C	5_68471657_A/G	12_4597329_A/G
1_85723318_A/G	11_69467884_A/G	12_121440878_A/G
20_31032286_T/C	11_69469069_A/G	12_121441333_T/C
20_31035129_A/G	15_43483735_T/C	12_117152794_A/G
20_3231965_T/C	19_30308385_T/C	12_117153097_T/C
20_3321244_T/C	4_78086509_A/G	12_117154273_T/C
20_5843672_A/G	4_78086900_T/C	12_123734558_A/G
21_45751126_A/G	5_86703905_T/C	12_104345266_T/C
21_45559693_A/G	4_77969298_T/C	14_23567761_A/G
21_47733918_T/C	5_159680046_T/C	14_96557792_T/C
21_47738872_A/G	14_99977362_A/G	14_91681834_A/G
21_47742132_T/C	3_156868723_T/C	14_104378907_T/C
22_38342481_A/G	3_156872378_T/C	14_105452291_T/C
22_19834026_A/G	3_156875496_A/G	14_105456961_A/G
22_42090171_A/G	3_156877236_A/G	14_105460287_A/G
22_42093491_A/G	1_1336138_A/G	14_105965462_A/G
21_43306302_T/C	1_1336482_T/C	15_90444132_A/G
21_43308487_T/C	2_135703309_A/G	15_90444214_A/G
21_43319180_T/C	2_208619679_T/C	15_90378520_T/C
21_43329572_T/C	2_208620656_A/G	15_90441568_A/G
21_43338302_A/G	16_19543767_A/G	15_90442027_A/G
21_43370190_T/C	16_19548152_T/C	15_36983962_T/C
21_43371778_T/C	16_19548740_A/G	15_40624751_A/G
11_73745147_A/G	16_19562846_A/G	16_22087810_A/G
11_73759251_T/C	16_19563131_T/C	16_31500956_A/G
11_73796683_T/C	16_19563470_T/C	16_31501181_T/C
11_73796878_T/C	15_55648575_A/G	16_19590444_T/C
11_73825503_T/C	15_55651370_A/G	16_19663326_T/C
2_70408815_T/C	15_55652719_A/G	16_9197369_T/C
2_24253662_A/G	15_55652845_A/G	16_9197976_T/C
2_105953236_A/G	15_55663993_T/C	16_9198135_A/G
2_105959601_A/G	4_139964442_T/C	16_9200317_A/G
2_105963406_T/C	1_229459938_T/C	16_9203219_T/C
2_241827798_T/C	1_229460167_T/C	16_9204573_A/G
2_241835739_A/G	12_69982271_A/G	16_9210603_A/G
2_85835360_A/G	12_69992301_A/G	16_9211739_A/G
2_200790050_A/G	1_156290656_T/C	16_46865075_A/G
3_62317005_A/G	2_62095534_T/C	17_80401220_T/C
3_62319048_A/G	5_10265103_A/G	17_80403310_T/C
3_112723264_T/C	5_10266295_A/G	17_80408146_A/G
3_112724043_A/G	7_56126947_A/G	17_54908901_T/C
3_112724089_T/C	7_56128911_A/G	17_79516190_T/C
3_112724619_A/G	7_56129855_A/G	17_79518110_T/C
3_112724661_T/C	7_56129859_T/C	18_43843468_T/C
3_112727307_T/C	21_30434694_A/G	18_51884812_A/G
3_88205293_A/G	6_109688618_A/G	19_30193654_T/C
3_111821747_A/G	6_109688842_A/G	19_1473959_A/G
3_143710262_T/C	6_109689681_T/C	19_1474771_A/G
3_12580688_A/G	6_109691101_A/G	19_1475261_A/G
4_128886629_T/C	6_109691328_T/C	19_38795554_A/G
4_128933829_A/G	6_109693704_T/C	19_12842556_T/C
4_120218753_A/G	15_74001993_T/C	19_12844354_T/C
4_130033016_A/G	15_74006691_T/C	19_51307164_T/C
4_159588033_A/G	6_47592123_A/G	19_51307275_T/C
4_159588282_T/C	6_47592465_A/G	19_41248251_A/G
4_159589997_T/C	6_47593408_A/G	19_36259810_T/C
5_133291322_T/C	19_45911267_A/G	19_36260170_T/C
5_31554768_A/G	19_45913309_T/C	19_14200109_T/C
5_134192268_T/C	19_45913460_T/C	19_48699474_T/C
5_102612166_T/C	11_35251561_T/C	19_3535526_T/C
5_102612262_A/G	11_35253681_A/G	2_68274431_T/C
5_102612502_A/G	1_207959659_A/G	7_7277905_T/C
5_43506166_T/C	1_207968257_T/C	7_7287570_A/G
5_2756850_A/G	1_117078729_A/G	17_5334037_A/G
5_37122533_T/C	11_33727515_T/C	22_37581457_T/C
5_37170178_T/C	11_33728170_T/C	12_7247342_T/C
5_37170277_T/C	11_33728458_T/C	1_200867453_A/G
5_179266242_A/G	11_33728842_T/C	1_169796197_T/C
5_179275040_A/G	11_33729839_T/C	1_169820836_A/G
5_41917652_T/C	12_56120013_A/G	1_220870459_A/G
5_41918598_T/C	11_2418337_A/G	1_207196337_T/C
5_41918947_A/G	11_2418430_T/C	1_207196790_T/C
5_41919219_T/C	11_44640960_T/C	1_38274713_A/G
5_134679911_A/G	11_44641090_A/G	1_1017598_A/G
5_134680133_A/G	11_44641584_A/G	1_27278306_T/C
6_170102504_T/C	X_2656261_A/G	1_27278573_T/C
6_170103050_A/G	X_2536812_T/C	1_3805868_A/G
6_170105110_A/G	10_12292350_A/G	1_184589970_T/C
6_42068290_T/C	13_115028223_A/G	1_43747938_A/G
6_42069307_A/G	5_137523430_T/C	1_36180156_A/G
6_42069819_A/G	5_137525322_A/G	1_162355242_T/C
6_42074357_T/C	3_48199695_T/C	1_186345057_A/G
6_30618867_T/C	20_3776558_T/C	1_186355168_A/G
6_151789709_A/G	5_137621343_T/C	1_228290033_T/C
6_151790782_A/G	17_45214685_T/C	1_154179230_T/C
6_31626809_A/G	17_45219354_A/G	1_85720804_T/C
6_31627667_T/C	19_541242_T/C	1_85723318_A/G
6_31803967_A/G	6_110551544_T/C	1_2122507_A/G
6_31804665_T/C	1_227181946_A/G	20_31032286_T/C
6_31805210_A/G	1_227223273_T/C	20_31035129_A/G
6_31805600_T/C	14_103429420_T/C	20_3231965_T/C
6_31807148_A/G	11_64590714_A/G	20_3321244_T/C
6_24719009_T/C	22_37964231_T/C	20_5843672_A/G
6_24720324_T/C	22_37964575_T/C	21_45751126_A/G
6_36892777_T/C	11_65088498_T/C	21_47733918_T/C
6_36894018_A/G	1_151025777_A/G	21_47738872_A/G
6_36895342_A/G	5_130727539_A/G	22_38342481_A/G
7_42951524_A/G	5_130728390_A/G	22_42090171_A/G
7_6645736_A/G	22_19468514_T/C	22_42093491_A/G
7_6646065_A/G	6_44387305_T/C	21_43306302_T/C
7_1065391_T/C	6_44418066_A/G	21_43308487_T/C
7_135359724_A/G	17_38447569_T/C	21_43329572_T/C
8_146281318_A/G	1_91978666_A/G	21_43338302_A/G
8_145752188_A/G	1_91990445_A/G	11_73745147_A/G
9_112963459_A/G	1_193222792_A/G	11_73759251_T/C
9_100672558_T/C	8_25340938_T/C	11_73796683_T/C
9_97783837_T/C	8_25368458_A/G	11_73796878_T/C
9_27547805_T/C	11_64845889_A/G	11_73881848_A/G
9_132590352_A/G	7_21940823_A/G	2_99767304_T/C
9_74587911_A/G	7_21941964_T/C	2_99767425_T/C
9_95874559_T/C	3_45160066_T/C	2_70408815_T/C
9_117406601_A/G	16_68868522_T/C	2_24253662_A/G
8_86392989_A/G	14_23518918_T/C	2_105959601_A/G
X_15801282_A/G	10_62546830_A/G	2_105963406_T/C
X_15804360_A/G	16_89762647_T/C	2_241825926_T/C
9_26841902_T/C	1_1635407_A/G	2_241835739_A/G
2_231684047_T/C	7_90839717_T/C	2_85835360_A/G
13_49882928_T/C	1_205500543_T/C	2_200790050_A/G
13_49883051_A/G	6_110933533_T/C	2_200791914_A/G
22_24495541_A/G	12_56361371_T/C	3_62317005_A/G
22_24574289_T/C	9_90581842_T/C	3_62319048_A/G
20_60964629_T/C	9_90582408_T/C	3_112723264_T/C
20_60965677_A/G	12_123746027_T/C	3_112724043_A/G
18_21714825_A/G	9_123201733_T/C	3_112724089_T/C
12_49218963_A/G	17_46058612_A/G	3_112724619_A/G
17_65026972_T/C	17_46059071_T/C	3_112724661_T/C
10_120440721_T/C	7_92240575_A/G	3_112727307_T/C
10_120446114_A/G	7_92244044_T/C	3_88205293_A/G
1_174968671_A/G	14_50793996_T/C	3_111821747_A/G
1_174979767_A/G	14_50794320_T/C	3_12580688_A/G
1_174981806_A/G	6_36654964_A/G	4_113539391_A/G
2_27445518_A/G	4_184368714_T/C	4_128886629_T/C
2_27459364_T/C	14_54891618_T/C	4_128933829_A/G
2_27462651_T/C	22_46640179_A/G	4_128958514_A/G
19_44130960_A/G	22_46644168_A/G	4_120218753_A/G
12_54110197_A/G	17_72998954_A/G	4_130033016_A/G
17_46929908_T/C	17_73000204_A/G	4_159588033_A/G
17_46940283_T/C	17_13933598_T/C	4_159588282_T/C
17_46940416_A/G	4_85571937_A/G	4_159589997_T/C
14_90865570_A/G	20_5171165_A/G	9_123782415_T/C
14_90870098_T/C	16_88870967_T/C	5_133291322_T/C
14_90873187_T/C	16_88875325_A/G	5_133291642_T/C
2_47400071_T/C	16_88875386_T/C	5_133295930_T/C
15_68490642_A/G	3_133308725_T/C	5_134192268_T/C
15_68494406_A/G	6_4955638_T/C	5_102601690_T/C
7_128387841_A/G	16_80632501_T/C	5_102612166_T/C
7_128411080_A/G	19_33870903_T/C	5_102612262_A/G
10_12874283_T/C	19_33871174_A/G	5_102612502_A/G
10_12874488_A/G	19_33872458_A/G	5_43506166_T/C
4_114375461_A/G	19_33873426_A/G	5_2756850_A/G
10_75576483_T/C	2_37430546_A/G	5_37122533_T/C
3_183977297_T/C	22_17639837_A/G	5_37170178_T/C
9_138713765_T/C	11_47521117_T/C	5_37170277_T/C
1_200801935_A/G	22_46832075_A/G	5_37213726_T/C
1_200813937_T/C	22_46931309_T/C	5_179275040_A/G
17_4871518_T/C	3_48675064_A/G	5_134679911_A/G
17_4883450_T/C	3_48691316_T/C	6_170103050_A/G
12_67707133_T/C	16_2580912_T/C	6_170105110_A/G
17_76996189_T/C	16_90038647_A/G	6_170105553_T/C
17_77001529_A/G	16_90041440_T/C	6_42069307_A/G
17_77001534_A/G	19_59094234_A/G	6_42069819_A/G
5_179157025_T/C	1_214813487_A/G	6_42070030_T/C
5_179157154_T/C	1_214813782_A/G	6_42074357_T/C
2_241531479_A/G	1_214814804_A/G	6_30618867_T/C
2_241536126_A/G	1_214815916_T/C	6_49519169_T/C
2_241537306_T/C	1_214816297_A/G	6_151790782_A/G
2_30957326_A/G	1_214818021_A/G	6_31626809_A/G
2_30966390_T/C	1_214818846_A/G	6_31627667_T/C
16_592907_T/C	1_214819587_A/G	6_31803967_A/G
16_596607_A/G	1_214820299_A/G	6_31804665_T/C
16_597905_T/C	1_214820524_T/C	6_31805210_A/G
1_223900544_A/G	5_68491565_T/C	6_31805600_T/C
1_223963271_T/C	X_100418447_A/G	6_31807148_A/G
3_15276541_A/G	1_173764414_A/G	6_71298388_T/C
3_15295158_A/G	1_173793339_T/C	6_24705773_T/C
11_34121189_A/G	16_81058354_A/G	6_24719009_T/C
11_34121463_A/G	16_81063418_A/G	6_24720324_T/C
11_34121526_A/G	4_185619360_A/G	6_36892777_T/C
19_5911329_A/G	4_185620113_T/C	6_36894018_A/G
19_5914605_A/G	4_185634144_T/C	6_36895342_A/G
19_5915392_T/C	4_185637699_A/G	7_42951524_A/G
1_113197203_A/G	1_3729637_T/C	7_6645736_A/G
7_116502628_T/C	1_3745857_T/C	7_6646065_A/G
7_116546394_T/C	14_80963642_T/C	7_134853231_A/G
1_19665379_T/C	14_81405743_A/G	7_1065391_T/C
22_37900276_A/G	4_56885581_T/C	7_139107660_A/G
22_37900771_A/G	4_56898017_T/C	8_146281318_A/G
22_37903878_A/G	15_49030276_A/G	8_67592101_A/G
19_48715196_T/C	11_117283821_A/G	8_124232735_T/C
13_111289915_A/G	1_243289227_T/C	8_124240522_A/G
13_111290568_A/G	1_243319611_T/C	8_145752188_A/G
13_111290630_T/C	1_243327872_T/C	9_131583525_T/C
13_111291538_T/C	14_105336136_T/C	9_130475648_A/G
19_11029227_T/C	18_13038431_A/G	9_96077212_A/G
11_3062141_T/C	18_13087047_A/G	9_112963459_A/G
13_111335479_T/C	18_13100377_T/C	9_100672558_T/C
17_38327577_A/G	18_13100451_A/G	9_97783837_T/C
15_40902490_T/C	20_34057799_A/G	9_140511280_A/G
15_40913189_A/G	12_88465186_T/C	9_27547805_T/C
15_40916801_A/G	12_88500847_T/C	9_74587911_A/G
15_40917393_A/G	1_179989230_A/G	9_95874559_T/C
8_141533431_A/G	4_175224966_T/C	9_117408101_A/G
8_141536207_T/C	10_95276718_T/C	15_63615767_T/C
7_94174982_A/G	10_95288414_A/G	X_15804360_A/G
X_41374523_T/C	11_95558618_A/G	9_26841902_T/C
X_41376001_T/C	3_134225969_T/C	2_231684047_T/C
X_41376680_A/G	2_65311031_A/G	13_49882928_T/C
7_142985946_T/C	3_138218994_T/C	13_49883051_A/G
7_142996421_A/G	3_138255752_T/C	22_24507635_T/C
7_143003861_T/C	5_637637_A/G	22_24574289_T/C
4_185548951_A/G	9_80863215_A/G	18_20837784_A/G
4_185549008_T/C	1_26599489_A/G	20_60964629_T/C
4_185550089_A/G	1_26601373_T/C	20_60965677_A/G
4_110612040_T/C	17_62528179_A/G	18_21714825_A/G
10_115490073_A/G	17_62528826_A/G	3_53844244_A/G
2_202137664_T/C	3_101486050_A/G	3_53846077_A/G
2_202151781_T/C	9_131184740_A/G	16_1269003_A/G
6_90575969_A/G	9_131184877_T/C	16_1270055_T/C
6_90576773_A/G	1_150938667_T/C	12_49218963_A/G
1_10720305_A/G	1_150939883_A/G	17_65026972_T/C
1_10725387_T/C	2_169627271_A/G	19_3611146_A/G
20_32233671_A/G	2_169630120_A/G	19_3626771_A/G
20_32235322_T/C	2_169630679_T/C	10_120440721_T/C
20_32242633_T/C	16_75327711_A/G	10_120446114_A/G
16_67133538_A/G	11_65624259_A/G	1_174968671_A/G
11_119171409_T/C	14_35182630_T/C	1_174979767_A/G
11_119172715_A/G	2_202032607_A/G	1_174980758_A/G
11_119176139_T/C	3_88105360_T/C	2_27459364_T/C
11_119178469_A/G	1_151511109_T/C	19_44130960_A/G
3_105375746_A/G	15_57839587_A/G	12_54110197_A/G
3_105452895_A/G	15_57839831_A/G	17_46929908_T/C
7_107399935_A/G	15_57840127_T/C	17_46940283_T/C
21_37503842_A/G	15_57842272_A/G	17_46940416_A/G
21_37505218_A/G	15_57842314_T/C	14_90865570_A/G
4_169912472_A/G	10_75539812_T/C	14_90866280_A/G
4_169918054_T/C	1_146714388_A/G	14_90869085_A/G
21_44479612_A/G	1_146746030_A/G	14_90870098_T/C
21_44483184_A/G	1_146746817_A/G	14_90872143_A/G
9_175732_T/C	15_93445025_A/G	14_90873187_T/C
2_114201364_T/C	15_93569895_T/C	2_47400071_T/C
2_114224213_T/C	15_93570997_T/C	15_68490642_A/G
9_70860181_A/G	17_7802472_A/G	15_68494406_A/G
9_70862549_T/C	12_6687245_A/G	15_68496387_A/G
9_70881195_A/G	20_40032421_A/G	7_128411080_A/G
9_70484451_A/G	20_40034097_A/G	10_12873869_T/C
9_69206916_T/C	20_40049586_T/C	10_12874332_T/C
9_69256869_A/G	20_40049873_T/C	4_114375461_A/G
17_46152322_T/C	8_61655527_A/G	4_114376941_T/C
17_77756467_T/C	8_61767031_A/G	9_138713765_T/C
17_77756485_T/C	16_53358489_T/C	1_200801935_A/G
17_77759691_A/G	16_53359584_A/G	1_200813937_T/C
7_26249062_A/G	3_53851245_A/G	17_4871518_T/C
7_26252202_T/C	3_53851661_A/G	17_4883450_T/C
17_77809874_A/G	11_125495740_A/G	12_67707133_T/C
12_54625285_T/C	11_125525739_T/C	12_67707178_A/G
22_39261843_A/G	22_29130458_T/C	17_76996189_T/C
19_14031326_A/G	11_67820400_A/G	17_77001529_A/G
1_52818788_T/C	11_67823809_A/G	17_77001534_A/G
1_52828384_A/G	11_67826193_A/G	5_179157025_T/C
10_70513684_A/G	22_51017476_A/G	5_179157154_T/C
10_70515470_A/G	X_85116284_A/G	2_241537306_T/C
8_22472188_A/G	X_85116583_T/C	2_30950574_A/G
9_131600410_T/C	X_85116895_T/C	2_30957326_A/G
16_57552088_T/C	1_241794915_T/C	2_30966390_T/C
19_56160641_T/C	1_241795177_A/G	16_590086_T/C
16_58316983_T/C	1_241795525_A/G	16_592342_T/C
2_131104614_A/G	16_89712260_T/C	16_594002_T/C
22_29182696_A/G	18_11852455_A/G	16_597905_T/C
22_29182723_T/C	18_11853805_A/G	1_223900544_A/G
22_29183070_A/G	18_11853957_A/G	1_223948621_T/C
22_29184312_A/G	18_11854153_T/C	1_223963271_T/C
5_68578506_A/G	3_87303203_T/C	3_15295158_A/G
7_23683008_T/C	2_86732048_T/C	11_34121189_A/G
7_23683282_T/C	20_32441367_T/C	11_34121463_A/G
19_13871493_A/G	17_78973116_T/C	11_34121526_A/G
7_92988216_A/G	8_23104250_A/G	19_5911329_A/G
22_42221714_A/G	8_23119205_T/C	19_5912574_A/G
2_109405421_T/C	11_89933973_A/G	19_5914178_T/C
2_109497573_A/G	15_41571830_T/C	19_5914605_A/G
3_123633665_T/C	7_150935426_A/G	19_5915392_T/C
3_123633733_T/C	12_102108301_T/C	7_116546394_T/C
3_123670769_T/C	17_7360110_T/C	1_19665379_T/C
3_123671194_T/C	17_7360323_T/C	22_37900276_A/G
2_74710099_T/C	17_7360799_T/C	22_37903878_A/G
2_197597220_A/G	15_40763851_T/C	19_48733863_A/G
14_74516880_T/C	10_125798111_T/C	19_48734942_T/C
1_93704878_T/C	10_125804385_A/G	19_48737463_T/C
9_139696783_T/C	15_101718529_T/C	19_48741734_A/G
9_139698347_A/G	15_101718950_T/C	16_8947251_T/C
X_49091956_A/G	16_840378_A/G	16_8947282_T/C
11_27360350_T/C	16_840628_T/C	13_111287304_T/C
11_27362257_T/C	16_840769_A/G	13_111289698_A/G
3_180332080_T/C	16_841625_A/G	13_111289915_A/G
12_94761701_T/C	16_845819_A/G	13_111290220_A/G
3_191110174_T/C	1_153612511_A/G	13_111290568_A/G
17_80146185_T/C	1_153615958_T/C	13_111291264_T/C
10_61549465_A/G	1_153617525_T/C	13_111291266_T/C
16_3082099_A/G	10_101980355_A/G	19_11029227_T/C
3_56653427_T/C	14_65401805_A/G	11_3062141_T/C
3_56653881_T/C	14_65401837_A/G	13_111312483_A/G
3_56654703_T/C	2_96934552_A/G	13_111335479_T/C
5_150567017_A/G	16_57462827_T/C	17_38327577_A/G
7_106298060_T/C	16_57477817_A/G	15_40902490_T/C
7_106299404_A/G	15_90775135_T/C	15_40913189_A/G
7_106299792_T/C	19_42795554_T/C	15_40916801_A/G
11_118878682_A/G	19_42799571_A/G	15_40917393_A/G
11_60618134_A/G	7_128300940_A/G	8_141534840_A/G
11_82976978_A/G	7_128302122_A/G	8_141535688_A/G
2_118673608_T/C	3_10059436_T/C	8_141536207_T/C
2_118676901_T/C	14_102814604_T/C	7_94173803_T/C
2_118696671_T/C	14_77580068_A/G	7_94174982_A/G
19_41830455_A/G	14_77581445_A/G	X_41374523_T/C
6_31110789_T/C	14_77582109_A/G	X_41376001_T/C
4_122737873_A/G	9_130941105_T/C	X_41376680_A/G
5_68471657_A/G	13_53049301_T/C	X_41377864_T/C
15_59416284_T/C	13_53049409_T/C	7_142985946_T/C
11_69467884_A/G	13_53050623_A/G	7_142996421_A/G
11_69469069_A/G	2_113514180_T/C	7_143003861_T/C
19_30308385_T/C	2_113514763_T/C	4_185549008_T/C
5_86695274_A/G	12_106632282_T/C	4_110610004_A/G
5_86703905_T/C	15_43890465_A/G	4_110612040_T/C
5_86707121_T/C	1_154947426_A/G	10_115490073_A/G
4_77968346_A/G	9_91926124_A/G	2_202137664_T/C
4_77969298_T/C	9_91926139_T/C	2_202151781_T/C
4_77972544_A/G	9_91927022_T/C	6_90575969_A/G
4_77976321_T/C	9_91931415_T/C	1_10720305_A/G
4_77977235_T/C	9_91931430_A/G	1_10725387_T/C
10_97818137_A/G	9_91931433_T/C	19_38821474_T/C
10_97818692_T/C	2_122095947_T/C	20_32233671_A/G
5_159680046_T/C	3_33539496_A/G	20_32235322_T/C
14_99977362_A/G	1_86920904_A/G	16_67133538_A/G
3_156868723_T/C	1_86921659_T/C	11_119171409_T/C
3_156872235_T/C	1_109481236_T/C	11_119172715_A/G
3_156872378_T/C	3_184063775_T/C	11_119176139_T/C
3_156873268_A/G	4_170643822_A/G	11_119178469_A/G
3_156875496_A/G	X_49860528_T/C	3_105452895_A/G
3_156877236_A/G	1_11900802_T/C	7_107399935_A/G
1_1336138_A/G	1_11901592_T/C	21_37503842_A/G
2_135703309_A/G	1_11902149_A/G	21_37505218_A/G
2_135713086_A/G	16_1498270_A/G	21_37513956_T/C
2_208620656_A/G	16_1499617_T/C	4_169913408_A/G
16_19543767_A/G	16_1499704_T/C	4_169918054_T/C
16_19547357_A/G	16_1499908_T/C	21_44479612_A/G
16_19548152_T/C	7_90043182_A/G	9_175732_T/C
16_19548740_A/G	7_90043756_T/C	2_114201364_T/C
16_19562846_A/G	7_90044323_T/C	2_114224213_T/C
16_19563131_T/C	16_11274748_T/C	9_70860181_A/G
15_55647786_A/G	1_25168030_A/G	9_70862549_T/C
15_55648575_A/G	1_25169722_T/C	9_70881195_A/G
15_55651479_T/C	1_25170203_A/G	9_70484451_A/G
15_55652719_A/G	5_157214434_T/C	9_69206916_T/C
15_55652845_A/G	5_157218010_A/G	9_69256869_A/G
15_55664073_T/C	12_122862233_T/C	17_46148275_T/C
15_55700491_A/G	19_36524579_A/G	17_46152322_T/C
4_139964442_T/C	2_201722156_A/G	17_77756485_T/C
1_229458632_T/C	2_201729335_A/G	7_26249062_A/G
1_229459938_T/C	5_178047785_T/C	7_26252202_T/C
1_229460167_T/C	14_95651589_T/C	17_77809874_A/G
4_91389428_A/G	14_95652125_T/C	12_54625285_T/C
10_86131059_A/G	14_95654741_A/G	12_54633849_T/C
10_86273249_T/C	14_95656496_T/C	22_39261843_A/G
10_86274254_T/C	14_95656916_T/C	19_14031326_A/G
12_69992301_A/G	14_95660242_A/G	1_52818788_T/C
1_156290656_T/C	15_68499463_A/G	1_52828384_A/G
2_62095534_T/C	15_68499788_T/C	10_70513684_A/G
5_10265103_A/G	8_1730228_T/C	8_22472188_A/G
5_10266295_A/G	8_1730693_A/G	9_131600410_T/C
7_56125757_A/G	11_77348789_A/G	16_28603012_A/G
7_56128911_A/G	4_56295256_T/C	16_57552088_T/C
7_56128954_A/G	4_56300713_T/C	19_56159953_T/C
7_56129855_A/G	5_1318797_T/C	19_56160641_T/C
7_56129859_T/C	5_1318960_T/C	16_58316983_T/C
7_65223011_A/G	5_1326707_T/C	2_131104614_A/G
7_64525419_A/G	5_1346940_A/G	22_29182696_A/G
7_64534389_T/C	1_36226206_T/C	22_29182723_T/C
7_64535022_T/C	1_9797715_A/G	22_29183070_A/G
12_7592194_T/C	1_9811541_A/G	22_29184312_A/G
6_109688618_A/G	9_36211951_A/G	5_68578506_A/G
6_109688842_A/G	17_57771993_A/G	7_23683008_T/C
6_109689681_T/C	8_27455668_A/G	7_23683282_T/C
6_109691101_A/G	16_3551067_T/C	19_13871029_A/G
6_109691328_T/C	16_3554799_T/C	19_13871493_A/G
12_6556834_T/C	16_3558381_T/C	7_92988216_A/G
15_74001993_T/C	16_81009899_T/C	22_42221714_A/G
15_74006691_T/C	1_47838652_A/G	2_109405421_T/C
6_47592123_A/G	1_47840592_A/G	2_109497573_A/G
6_47592467_A/G	1_47843523_A/G	3_123633665_T/C
6_47593385_A/G	1_47843869_A/G	3_123633733_T/C
16_30363290_A/G	16_66602032_T/C	3_123668268_T/C
19_45911267_A/G	16_66603271_T/C	3_123670769_T/C
11_35251561_T/C	16_66650108_A/G	3_123671194_T/C
11_35253681_A/G	16_66655317_A/G	11_124908352_T/C
1_207943071_A/G	16_66655655_A/G	2_197597220_A/G
1_207959659_A/G	16_66670457_T/C	22_30762035_A/G
1_207966489_A/G	3_32523459_A/G	22_30771458_T/C
1_207966716_A/G	3_32523755_T/C	14_74516880_T/C
1_207967325_A/G	3_32524707_T/C	1_93704878_T/C
1_207968257_T/C	3_32525090_A/G	9_139696783_T/C
1_26650661_A/G	3_32533246_T/C	9_139698347_A/G
1_207533369_A/G	6_37442317_A/G	9_139701486_T/C
11_33727515_T/C	16_71318282_T/C	X_49091956_A/G
11_33728170_T/C	18_72176083_T/C	1_44460639_A/G
11_33728458_T/C	18_72178161_T/C	8_27592002_T/C
11_33728842_T/C	1_224545410_T/C	11_27360350_T/C
11_33729839_T/C	1_224551840_A/G	11_27362257_T/C
12_56120013_A/G	1_224564753_T/C	3_180332080_T/C
11_2417935_T/C	1_224564811_T/C	3_180332955_A/G
11_2418337_A/G	1_224565885_T/C	12_94761701_T/C
11_2418430_T/C	1_224566216_A/G	12_94796955_A/G
11_44640960_T/C	1_95363001_T/C	3_191110169_T/C
11_44641090_A/G	2_97496669_A/G	3_191110174_T/C
11_44641584_A/G	16_58556566_T/C	17_80146185_T/C
6_14131854_A/G	16_58559256_T/C	10_61549465_A/G
6_14136373_A/G	16_58568117_A/G	12_120529190_T/C
19_14517341_T/C	16_58573851_T/C	16_3082099_A/G
X_2656261_A/G	2_101869456_T/C	16_3084029_A/G
X_2536812_T/C	5_180004347_A/G	3_56653881_T/C
10_12257819_T/C	5_154255735_A/G	10_32740547_T/C
10_12292350_A/G	17_40126251_T/C	7_106299404_A/G
9_99263497_T/C	11_58391538_A/G	7_106299792_T/C
9_99263937_T/C	2_99220893_T/C	2_132288362_T/C
13_115028223_A/G	13_46108856_T/C	11_118876552_T/C
5_137525322_A/G	13_46110384_T/C	11_118877891_T/C
5_137525343_T/C	7_106843813_A/G	11_118878682_A/G
3_48199695_T/C	7_106938653_T/C	11_82976978_A/G
20_3776558_T/C	13_40293428_T/C	2_118673608_T/C
9_116037697_T/C	16_69360603_T/C	2_118676901_T/C
17_45195606_T/C	6_75795932_A/G	2_118677916_T/C
17_45196139_A/G	6_75823372_T/C	2_118696671_T/C
17_45219354_A/G	6_75875434_A/G	19_41830455_A/G
6_110551544_T/C	21_46927489_A/G	6_31110789_T/C
1_227178458_T/C	17_48262871_A/G	15_59416284_T/C
1_227181946_A/G	5_74667784_T/C	6_99990856_T/C
1_227223273_T/C	21_47423040_A/G	11_69460660_T/C
14_103407450_T/C	19_17692822_A/G	11_69465235_T/C
14_103429420_T/C	19_17692919_T/C	11_69467884_A/G
11_64590714_A/G	5_115628885_A/G	11_69469030_A/G
22_37964231_T/C	13_76100639_A/G	11_69469069_A/G
22_37964575_T/C	1_160259235_A/G	19_30308385_T/C
11_65088498_T/C	1_160281740_T/C	8_95894646_A/G
1_151025598_T/C	3_139075949_A/G	4_78087306_A/G
1_151025777_A/G	19_19018208_T/C	5_86707121_T/C
5_130728390_A/G	3_128976396_T/C	4_77968346_A/G
5_130730008_T/C	15_49429410_A/G	4_77969298_T/C
22_19468514_T/C	4_83971137_A/G	4_77972544_A/G
6_44387305_T/C	8_67971452_T/C	4_77976321_T/C
17_38447569_T/C	2_238006979_A/G	10_97818137_A/G
1_91990445_A/G	2_238007590_T/C	5_159680046_T/C
8_25340938_T/C	12_54744342_A/G	14_99977362_A/G
14_105478285_A/G	6_99823828_A/G	3_156868723_T/C
11_64845889_A/G	12_120941444_T/C	3_156872235_T/C
7_21940823_A/G	14_74423284_T/C	3_156873268_A/G
7_21941964_T/C	14_74424265_T/C	3_156875496_A/G
3_45124260_A/G	12_109039677_A/G	3_156877236_A/G
3_45125780_T/C	9_100884896_A/G	1_1336138_A/G
16_68868947_T/C	17_13933924_A/G	2_135700981_A/G
14_23518918_T/C	10_101473147_A/G	2_135703309_A/G
14_23519651_T/C	7_1004967_A/G	2_135713086_A/G
10_62546830_A/G	2_42578143_A/G	2_135713388_A/G
10_62547049_A/G	3_148890638_A/G	2_208620656_A/G
16_89754417_A/G	17_28793317_T/C	16_19543767_A/G
16_89759998_A/G	17_28793630_A/G	16_19547863_A/G
16_89762410_T/C	17_28793817_A/G	16_19562846_A/G
1_1636355_A/G	4_166419013_A/G	16_19563131_T/C
17_37682200_A/G	5_173316441_T/C	15_55648575_A/G
X_47084037_A/G	5_173317365_T/C	15_55651370_A/G
1_205500543_T/C	5_173386680_T/C	15_55651479_T/C
6_110933533_T/C	20_34214723_T/C	15_55652719_A/G
12_56361371_T/C	20_34216340_T/C	15_55652845_A/G
9_90581842_T/C	20_34217382_A/G	15_55664073_T/C
9_90582408_T/C	20_34220507_T/C	15_55700491_A/G
9_90584110_T/C	14_92628356_T/C	4_91389428_A/G
12_123746027_T/C	14_92628596_A/G	12_69982854_A/G
17_74001729_A/G	2_9588338_T/C	12_69986788_A/G
9_123201733_T/C	1_1251252_T/C	12_69995273_T/C
7_92237206_A/G	1_1252851_T/C	1_156290656_T/C
7_92244099_A/G	7_99054192_T/C	2_62095534_T/C
14_50796208_A/G	12_69660372_A/G	5_10265103_A/G
14_50799045_T/C	12_69660816_A/G	5_10266295_A/G
12_12872635_T/C	12_69663853_A/G	7_56128954_A/G
4_184368714_T/C	12_69667123_A/G	7_56129855_A/G
17_13933601_A/G	11_61183329_T/C	7_65223011_A/G
17_13933783_A/G	11_68523919_A/G	7_65224223_T/C
4_85571937_A/G	22_51007488_A/G	7_64534389_T/C
20_5171165_A/G	22_51011373_T/C	7_64535022_T/C
16_88875325_A/G	22_51015838_T/C	21_30435835_T/C
16_88875386_T/C	1_53679535_T/C	6_74528193_T/C
3_133307568_A/G	1_156669772_A/G	6_74534223_A/G
3_133308725_T/C	12_94072653_A/G	6_109688618_A/G
6_4955638_T/C	16_1725105_T/C	6_109688842_A/G
19_42259544_A/G	16_1726951_A/G	6_109689681_T/C
19_33870903_T/C	3_3191833_A/G	6_109691328_T/C
19_33872458_A/G	3_3192007_A/G	6_109693704_T/C
2_37430546_A/G	3_3192082_T/C	6_109694872_T/C
2_37454998_A/G	3_3197918_A/G	6_109701479_T/C
22_17639837_A/G	7_65617628_A/G	6_109701902_A/G
11_47521117_T/C	2_208467387_T/C	12_6556549_A/G
22_46778729_A/G	9_35732528_T/C	12_6556834_T/C
22_46793592_A/G	7_137560819_T/C	15_74001993_T/C
22_46794475_T/C	7_137561818_T/C	15_74006691_T/C
22_46832075_A/G	7_137562834_T/C	6_47592123_A/G
22_46931309_T/C	7_137593139_A/G	6_47592461_A/G
1_109804201_T/C	1_153945392_T/C	6_47593385_A/G
3_48675064_A/G	16_3777697_A/G	6_47593408_A/G
16_2580912_T/C	16_3777836_T/C	16_30363290_A/G
20_3766198_A/G	16_3860640_A/G	16_30367434_T/C
16_90038647_A/G	12_12796969_T/C	11_35218360_T/C
16_90041440_T/C	12_12797106_A/G	11_35251561_T/C
19_59094234_A/G	11_85370052_T/C	11_35253681_A/G
1_214814804_A/G	11_85370288_A/G	1_207943071_A/G
1_214816297_A/G	1_167512227_A/G	1_207959659_A/G
1_214818021_A/G	1_167514050_T/C	1_207966489_A/G
5_68491565_T/C	22_50317145_A/G	1_207966716_A/G
X_100418447_A/G	17_43713925_A/G	1_207967325_A/G
5_64815900_T/C	17_1324417_T/C	1_207968257_T/C
5_64854277_T/C	17_1324646_T/C	1_26650661_A/G
1_173766768_A/G	17_1324877_T/C	1_207533369_A/G
1_173793339_T/C	17_1325176_T/C	1_117062474_T/C
22_42341934_A/G	22_21307388_T/C	11_33727515_T/C
16_81058354_A/G	17_29110196_T/C	11_33728170_T/C
2_25022598_A/G	17_29110355_T/C	11_33728458_T/C
1_3729637_T/C	17_29110373_A/G	11_33729839_T/C
1_3745857_T/C	17_29111368_A/G	12_56120013_A/G
5_122714044_T/C	17_29113016_A/G	11_2417935_T/C
5_122748194_T/C	16_54956932_T/C	11_2418337_A/G
4_56815145_T/C	1_16950669_T/C	11_2418430_T/C
4_56878073_A/G	1_16950956_A/G	11_44640960_T/C
4_56885581_T/C	1_16952163_A/G	11_44641090_A/G
4_56898017_T/C	1_16969315_T/C	11_44641584_A/G
15_49030276_A/G	1_75172057_A/G	6_14136373_A/G
11_117283626_A/G	1_75172652_T/C	19_14517341_T/C
1_243289227_T/C	1_75175886_T/C	X_2656261_A/G
1_243319611_T/C	21_34969686_T/C	X_2536812_T/C
1_243328457_T/C	12_56680242_A/G	10_12257819_T/C
14_105335296_T/C	1_115259768_T/C	9_99263497_T/C
14_105336136_T/C	10_43651168_A/G	9_99263580_A/G
14_105337525_A/G	10_43654194_A/G	9_99263937_T/C
18_13018509_T/C	5_148880265_T/C	9_99264866_T/C
18_13019102_A/G	5_148881912_T/C	13_115008107_A/G
18_13019205_T/C	17_80202204_T/C	13_115028223_A/G
18_13038431_A/G	17_80231314_T/C	5_137525322_A/G
18_13053057_A/G	22_38687693_T/C	5_137525343_T/C
18_13087047_A/G	22_38687924_A/G	3_48199695_T/C
18_13095654_A/G	22_38692380_A/G	20_3776558_T/C
18_13100377_T/C	22_38696834_T/C	9_116029667_T/C
18_13100451_A/G	15_64461098_T/C	9_116037697_T/C
18_13124609_T/C	15_64592522_T/C	17_45195606_T/C
20_34043205_T/C	15_64592833_T/C	17_45196139_A/G
20_34057799_A/G	19_1979811_A/G	17_45219354_A/G
20_34092583_A/G	5_122950589_T/C	17_45232137_T/C
12_88465186_T/C	20_462055_T/C	19_541242_T/C
12_88505633_A/G	20_463926_T/C	1_227181946_A/G
4_175224966_T/C	8_68015313_A/G	1_227223273_T/C
10_95276718_T/C	8_68102977_T/C	1_227504794_T/C
10_95288414_A/G	12_51455075_A/G	14_103407450_T/C
10_95288768_T/C	12_51456393_A/G	11_64595968_A/G
11_95523810_A/G	1_201453314_T/C	11_64596174_T/C
11_95558618_A/G	1_201455685_A/G	11_64596245_T/C
11_95560695_A/G	20_18123022_T/C	22_37964231_T/C
6_109481786_A/G	X_100097488_A/G	22_37964575_T/C
3_134225969_T/C	7_143967922_T/C	11_65088498_T/C
3_134280435_T/C	5_151109136_A/G	1_151025598_T/C
2_65298839_A/G	4_1218056_T/C	1_151025777_A/G
2_65299420_T/C	4_1236915_A/G	5_130727539_A/G
2_65311031_A/G	4_1243724_A/G	5_130728390_A/G
5_635674_A/G	4_1243775_T/C	5_130730008_T/C
5_637637_A/G	5_127359844_T/C	22_19502785_A/G
18_12673187_T/C	5_180676494_T/C	6_44387305_T/C
9_80863215_A/G	19_57813670_T/C	6_44418066_A/G
9_80886692_T/C	19_57815322_T/C	1_91990445_A/G
1_26601373_T/C	19_41332809_A/G	1_193222792_A/G
17_62517583_A/G	19_41333284_T/C	8_25340938_T/C
17_62527122_A/G	5_43066217_A/G	8_25368458_A/G
17_62528179_A/G	11_71588576_T/C	14_105478285_A/G
17_62528826_A/G	14_19888614_A/G	11_64845889_A/G
3_101486050_A/G	14_19888673_T/C	7_21940823_A/G
1_150938667_T/C	14_19890921_T/C	7_21941964_T/C
1_150939883_A/G	15_30781923_A/G	3_45124237_A/G
2_169627271_A/G	15_30782030_T/C	3_45124260_A/G
2_169627363_T/C	19_53152564_T/C	16_68868947_T/C
2_169630120_A/G	19_36807096_T/C	5_69284320_T/C
2_169630679_T/C	19_36807798_T/C	14_23519651_T/C
16_67037035_A/G	19_7935634_A/G	14_23520641_A/G
16_75327711_A/G	18_77439001_T/C	14_23524466_T/C
16_75467223_A/G	3_38022621_A/G	10_62546830_A/G
11_65622297_T/C	15_44783004_A/G	16_89754417_A/G
11_65624259_A/G	5_138270438_T/C	16_89759998_A/G
14_35182630_T/C	11_57584172_A/G	16_89762647_T/C
2_202031232_A/G	17_3561750_T/C	1_1636355_A/G
2_202032607_A/G	17_3564290_T/C	17_37682200_A/G
3_88105360_T/C	17_3564294_T/C	7_90836969_T/C
1_151511109_T/C	1_41477688_T/C	X_47084037_A/G
2_27324607_T/C	11_10800673_T/C	1_205500543_T/C
19_4433412_A/G	8_11702441_A/G	6_110933533_T/C
10_75539812_T/C	8_11704645_T/C	12_56361371_T/C
5_98191736_T/C	8_11710174_T/C	9_90581842_T/C
5_98194682_A/G	11_88027209_T/C	9_90582408_T/C
1_146714388_A/G	11_88070858_A/G	9_90584110_T/C
1_146739194_T/C	11_88070914_A/G	12_123746027_T/C
1_146746817_A/G	11_66331000_A/G	17_74001729_A/G
15_93441697_T/C	9_90341136_A/G	9_123201733_T/C
15_93445025_A/G	4_156846598_T/C	9_123205508_A/G
15_93569895_T/C	11_70266442_A/G	17_46053446_A/G
15_93570997_T/C	11_70267219_A/G	17_46058612_A/G
17_7802472_A/G	11_70273076_A/G	7_92237206_A/G
12_6687245_A/G	16_88781040_A/G	7_92240478_T/C
20_40049586_T/C	19_7989870_T/C	7_92244010_T/C
20_40049873_T/C	17_55940421_A/G	7_92244099_A/G
8_61655527_A/G	7_148427736_A/G	14_50799045_T/C
8_61707572_T/C	7_148498017_T/C	12_12872635_T/C
8_61767031_A/G	2_225337802_A/G	4_184368714_T/C
16_53358489_T/C	2_225338455_T/C	14_54891618_T/C
16_53359584_A/G	13_113885403_T/C	17_13933114_A/G
3_53851245_A/G	13_113889499_A/G	17_13933318_T/C
3_53851503_T/C	13_113890060_A/G	17_13933598_T/C
3_53851661_A/G	13_113918385_A/G	17_13933601_A/G
11_125495740_A/G	6_43006408_A/G	17_13933783_A/G
11_125525739_T/C	6_43174785_T/C	20_5171165_A/G
22_29130458_T/C	7_101892987_A/G	16_88875325_A/G
12_133417802_T/C	17_36957038_T/C	16_88875386_T/C
11_910819_A/G	11_107260891_T/C	3_133307568_A/G
11_67820400_A/G	11_107299671_T/C	3_133308725_T/C
11_67821339_T/C	21_18937758_A/G	6_4955638_T/C
11_67823809_A/G	21_18939842_T/C	19_43023219_T/C
11_67826193_A/G	21_18939956_T/C	19_42259544_A/G
11_67853537_T/C	21_18941263_A/G	19_42260691_T/C
22_51017476_A/G	17_4637522_A/G	19_42266085_A/G
X_85116284_A/G	X_40488796_T/C	19_33870903_T/C
X_85116583_T/C	X_149102006_A/G	19_33872458_A/G
1_241795941_A/G	X_149103090_T/C	2_37430546_A/G
18_11852455_A/G	X_149103883_T/C	2_37454998_A/G
18_11853805_A/G	11_61129724_A/G	22_17639837_A/G
18_11853957_A/G	17_4046929_T/C	11_47521117_T/C
18_11854153_T/C	1_202935911_T/C	22_46778497_T/C
3_87303203_T/C	6_84669722_A/G	22_46778729_A/G
2_86732048_T/C	6_84669951_T/C	22_46793592_A/G
20_32441367_T/C	1_54636689_A/G	22_46832075_A/G
20_32441662_A/G	1_54636977_T/C	22_46931309_T/C
17_78973116_T/C	8_145151910_T/C	1_109804201_T/C
17_78973241_A/G	7_25162919_T/C	3_48675064_A/G
8_23104250_A/G	3_10047608_A/G	11_784219_T/C
8_23119205_T/C	8_145683162_A/G	20_3766198_A/G
15_41571830_T/C	8_145684012_T/C	16_90038647_A/G
7_150935426_A/G	8_145684019_T/C	16_90041440_T/C
12_102108301_T/C	16_50820841_T/C	19_59094136_A/G
17_7360323_T/C	15_75012985_T/C	19_59094234_A/G
15_40763851_T/C	2_38298139_T/C	5_68491565_T/C
10_125798111_T/C	11_14912417_T/C	13_25487103_T/C
10_125804385_A/G	11_14912647_T/C	5_64852994_T/C
15_101718529_T/C	4_108871610_A/G	1_173766768_A/G
15_101718950_T/C	19_15695100_T/C	1_173793339_T/C
16_840628_T/C	19_15695617_T/C	22_42341934_A/G
1_153615958_T/C	17_76670962_A/G	16_81058354_A/G
1_153617525_T/C	19_48972740_T/C	16_81063418_A/G
10_101980355_A/G	19_48978325_T/C	16_81065059_A/G
2_96934552_A/G	7_6202413_T/C	2_25022598_A/G
16_57462827_T/C	7_6203231_A/G	2_25044153_A/G
16_57477817_A/G	7_6203371_A/G	5_122714044_T/C
15_90775135_T/C	14_59836655_A/G	5_122748194_T/C
19_42776574_T/C	5_39383173_A/G	4_56878073_A/G
19_42776580_T/C	9_124536561_A/G	4_56885581_T/C
19_42795554_T/C	14_23033990_T/C	15_49030276_A/G
19_42799571_A/G	3_49572140_A/G	11_117283821_A/G
1_222642865_T/C	5_10679746_T/C	1_243289227_T/C
7_128302122_A/G	5_10680429_A/G	1_243319611_T/C
14_77580068_A/G	5_10681110_A/G	1_243327872_T/C
14_77581445_A/G	1_155658956_T/C	1_243328457_T/C
14_77582109_A/G	1_173802608_A/G	14_105335878_T/C
12_120146028_T/C	1_173808523_T/C	14_105350235_T/C
6_139695070_A/G	1_173827053_T/C	18_13018509_T/C
9_130941105_T/C	7_87537177_A/G	18_13019102_A/G
13_53035290_A/G	7_87537188_A/G	18_13019205_T/C
13_53049301_T/C	7_87537533_T/C	18_13038431_A/G
13_53049409_T/C	9_37863062_T/C	18_13053057_A/G
13_53050623_A/G	9_37863196_A/G	18_13087047_A/G
2_113496322_T/C	9_37864262_A/G	18_13095654_A/G
2_113514180_T/C	9_37865055_T/C	18_13100377_T/C
2_113514763_T/C	9_37865943_A/G	18_13100451_A/G
2_113520107_T/C	9_37866191_A/G	20_34057799_A/G
12_106632282_T/C	9_37867191_T/C	20_34092583_A/G
11_46797886_T/C	9_34087785_A/G	12_88465186_T/C
15_43888191_A/G	8_104432545_A/G	12_88500847_T/C
15_43890465_A/G	8_104432631_T/C	1_179989230_A/G
1_154947426_A/G	8_104439989_A/G	7_130037805_A/G
9_91926124_A/G	4_17805631_T/C	4_175224966_T/C
9_91926139_T/C	4_17805846_A/G	10_95276718_T/C
[truncated: 11,160 more rows]

## Sheet: S2
Table S2. List of common differential A>I(G) RNA edited sites between PARPi, anthracyclines, and alkylating agents.
7_107262926_A/G
2_234759677_T/C
22_29141917_A/G
19_10668673_A/G
2_179974279_T/C
10_81114033_A/G
7_36479714_A/G
2_65496834_T/C
19_48673500_T/C
12_109888472_A/G
8_93898072_T/C
21_45749002_T/C
5_76727004_A/G
16_84700916_A/G
9_96209849_T/C
10_45951382_T/C
14_64685212_A/G
5_122950589_T/C
8_110257705_A/G
1_47100858_T/C
16_85722557_T/C
10_61840327_T/C
19_17692919_T/C
7_44922838_A/G
2_201722156_A/G
10_69666598_T/C
1_218510892_T/C
9_96322961_T/C
MT_7771_A/G
7_56067252_A/G
12_6640700_T/C
22_25006424_A/G
2_72403992_T/C
20_39832242_T/C
7_65187426_T/C
4_88081934_T/C
7_102740149_A/G
21_44513662_A/G
7_75695613_A/G
13_111290568_A/G
16_88876103_T/C
1_205057639_A/G
10_32096004_T/C
22_24972233_T/C
6_108191871_T/C
18_24125941_T/C
2_237035314_A/G
19_5648660_A/G
22_43195109_T/C
20_5098802_A/G
7_43915806_T/C
5_96367958_T/C
11_130786308_T/C
5_137086383_T/C
13_20221190_T/C
17_73996559_A/G
6_31640227_T/C
1_210028930_A/G
21_48056376_T/C
11_44640960_T/C
MT_5558_A/G
17_78226679_A/G
5_71593471_T/C
6_82882166_A/G
16_16420860_A/G
2_230914524_T/C
5_134670656_A/G
10_31134214_A/G
14_68144423_T/C
17_7213814_A/G
1_78340975_T/C
2_210886985_T/C
1_67469468_T/C
1_228880873_A/G
7_107399935_A/G
22_38692380_A/G
9_140098870_T/C
12_132491322_A/G
1_43637857_A/G
5_167978391_A/G
10_73121779_T/C
15_50569752_T/C
19_804079_T/C
16_2688852_T/C
13_98676394_A/G
5_40828911_A/G
8_144995500_T/C
10_72183709_A/G
3_170111979_A/G
20_633682_T/C
6_74304607_T/C
8_57873148_T/C
16_28847984_T/C
14_50942883_A/G
13_111545409_T/C
6_37299808_T/C
14_93694679_T/C
1_204522615_T/C
17_4883450_T/C
1_144917595_T/C
2_172178940_T/C
4_120418878_A/G
19_19042387_A/G
16_8999138_T/C
10_112045066_T/C
16_547297_T/C
5_7867027_A/G
6_158094511_T/C
4_106393822_A/G
21_34949208_T/C
16_767519_T/C
2_99232873_T/C
5_137523318_A/G
1_211836264_T/C
16_75140707_T/C
17_41286679_T/C
8_25340938_T/C
9_138395423_A/G
19_50730175_A/G
2_56144930_T/C
22_32795626_T/C
7_5107441_A/G
2_109365581_T/C
19_14733098_T/C
6_170103050_A/G
4_158073913_T/C
3_8920946_T/C
6_31477668_T/C
12_69136306_A/G
7_56118995_A/G
17_74309891_T/C
19_58740877_A/G
4_184368714_T/C
2_174771953_T/C
12_107367439_A/G
17_56082536_T/C
7_99690747_T/C
7_30408846_T/C
1_85648859_T/C
6_170105725_T/C
10_98723147_T/C
7_17890492_T/C
4_83776174_A/G
17_30698416_A/G
1_213167124_A/G
7_1513986_T/C
3_142231119_T/C
6_108363190_T/C
15_99791695_T/C
3_160231937_T/C
3_9099989_A/G
2_216809221_A/G
11_74550410_A/G
17_62589578_T/C
8_54745567_T/C
19_6469239_A/G
10_59951940_A/G
22_42904869_A/G
1_154155668_T/C
5_1326707_T/C
22_31663892_T/C
9_127114489_A/G
12_131276266_A/G
8_87480821_T/C
6_138737553_A/G
2_238458971_T/C
8_109498997_A/G
10_71265955_A/G
3_53851245_A/G
1_569147_T/C
18_2728559_A/G
4_159627845_T/C
14_24781120_T/C
8_121518958_A/G
1_35582836_T/C
6_25600827_T/C
19_21561784_A/G
9_98775235_T/C
2_26150332_A/G
X_67263479_T/C
1_200521140_T/C
1_234543878_T/C
22_45132704_T/C
6_88279282_T/C
1_26620761_T/C
17_57676168_T/C
17_17750108_T/C
6_41036607_T/C
14_103969650_A/G
4_99993833_A/G
7_12272001_A/G
7_751025_T/C
6_31930351_A/G
16_2014228_A/G
20_62519577_A/G
17_17084216_A/G
17_30707655_A/G
13_111957051_T/C
4_106880251_A/G
12_57058124_A/G
3_169712905_A/G
2_219603221_T/C
1_144828991_A/G
14_95660242_A/G
15_64975533_A/G
13_39614824_T/C
12_54575620_A/G
4_186096997_T/C
9_96441783_T/C
X_47308782_T/C
22_41220756_A/G
9_136892645_T/C
12_124145500_A/G
1_15989849_T/C
X_23721145_T/C
16_4745051_T/C
14_69927518_A/G
1_28904665_T/C
4_533001_T/C
12_98997056_A/G
9_104303205_T/C
15_65871520_T/C
15_30781923_A/G
5_138618499_T/C
12_54625285_T/C
1_116237671_T/C
1_155408125_T/C
7_148952103_A/G
9_37439568_A/G
6_97337533_A/G
2_216184445_A/G
3_136056184_A/G
20_5843672_A/G
6_43473746_A/G
1_9633465_A/G
5_883167_T/C
17_45130192_T/C
3_58156210_T/C
2_238423201_T/C
4_129099645_A/G
2_38973586_T/C
19_50168932_T/C
3_196076226_T/C
7_55499423_A/G
1_909221_T/C
11_76735742_T/C
3_42592540_T/C
19_5205761_A/G
17_40466438_T/C
17_56567133_A/G
12_52389993_A/G
19_50510862_A/G
17_40994267_A/G
16_90038647_A/G
3_183911548_T/C
3_150459927_A/G
3_9427062_A/G
MT_15924_A/G
11_78147374_T/C
MT_7175_T/C
3_25833228_T/C
6_133137322_A/G
2_242665936_T/C
7_138264079_A/G
19_10802201_A/G
9_70862549_T/C
14_88945267_T/C
2_8870862_T/C
3_197765834_T/C
MT_10115_T/C
22_42302464_A/G
16_30409456_T/C
1_224488315_T/C
2_128064029_T/C
7_91715609_A/G
11_801258_T/C
6_83878018_T/C
1_154901525_A/G
MT_11314_A/G
1_53708991_A/G
12_113409080_T/C
2_46988073_T/C
16_57698326_T/C
20_30919945_T/C
3_5259563_T/C
10_121700959_T/C
8_41787710_T/C
19_18261777_T/C
6_47592123_A/G
4_104004064_T/C
20_7964476_T/C
6_3272775_T/C
19_45166667_A/G
10_43085262_A/G
12_53899633_T/C
17_694847_T/C
15_74001993_T/C
3_172538391_A/G
8_29043865_T/C
2_15613460_T/C
1_47843523_A/G
10_61926589_A/G
2_99236657_T/C
20_60987940_T/C
14_100744638_T/C
6_88384877_T/C
X_49021050_A/G
13_21276794_T/C
9_132997037_A/G
1_118068585_A/G
1_6647627_T/C
9_132897736_A/G
15_28465605_A/G
1_155988108_A/G
20_2464112_T/C
3_149235302_T/C
7_157061797_A/G
MT_4257_A/G
20_50215106_T/C
14_23238943_A/G
4_69203080_T/C
19_7992976_T/C
5_127523593_A/G
7_138730608_A/G
15_63357743_A/G
4_1730254_A/G
5_864053_A/G
20_35280512_T/C
17_56080449_T/C
2_200790050_A/G
8_141461074_A/G
19_10439540_A/G
2_238485425_A/G
7_102741146_A/G
2_110375304_A/G
1_94353876_A/G
22_20941450_T/C
19_12740761_T/C
9_133589309_A/G
1_204228464_T/C
3_129566136_A/G
X_62569498_T/C
12_88887077_T/C
10_29754675_A/G
11_62457948_A/G
8_110552681_T/C
X_63405763_T/C
3_188595818_T/C
3_100456760_A/G
17_79859318_A/G
17_3564290_T/C
11_57584172_A/G
3_49161660_T/C
9_15460882_T/C
6_151790782_A/G
17_76203489_T/C
X_21872068_T/C
20_57287542_A/G
21_47613127_T/C
11_791220_T/C
5_176079877_T/C
12_13128022_A/G
6_26637724_T/C
20_24912444_A/G
5_5488021_T/C
1_227919500_T/C
7_43665737_T/C
14_103377720_T/C
3_8919758_T/C
5_864188_A/G
1_109947864_A/G
16_3536448_A/G
15_64461098_T/C
22_25588931_A/G
2_211298083_A/G
2_11967039_A/G
17_61877173_T/C
11_72548135_A/G
1_166826144_A/G
19_48699474_T/C
17_4929980_T/C
15_60646409_T/C
6_32148031_A/G
3_38061748_A/G
16_3361922_A/G
6_126332554_A/G
8_144941019_T/C
1_3406927_T/C
2_220087441_T/C
5_134679911_A/G
16_3351126_A/G
19_1576928_T/C
2_38524772_T/C
6_11138856_A/G
12_118852412_A/G
11_703769_A/G
1_62627502_T/C
6_42979301_A/G
19_50138742_T/C
22_39131835_T/C
9_104302625_A/G
4_120982045_T/C
4_56300713_T/C
10_29716350_A/G
16_28620242_A/G
17_44632734_A/G
7_2634535_A/G
5_102494235_T/C
19_58356242_A/G
17_36349222_A/G
10_22024152_A/G
16_69373723_A/G
5_131700512_A/G
6_17629004_T/C
5_138618684_T/C
7_6026865_T/C
1_180853283_T/C
19_54707041_A/G
11_33763341_A/G
12_6644333_T/C
7_4805009_A/G
4_25122859_T/C
1_47843869_A/G
5_137842258_A/G
19_9759672_T/C
3_12545091_T/C
7_140179100_T/C
7_23566896_A/G
12_56986002_T/C
9_133761883_T/C
5_68890487_A/G
7_65617628_A/G
20_44511697_A/G
2_235402117_T/C
1_1197698_T/C
15_93161976_A/G
19_58917266_T/C
3_45017782_A/G
1_155106768_T/C
21_45404637_A/G
7_90044323_T/C
3_15097810_T/C
9_36214949_A/G
X_70683358_A/G
5_32603453_A/G
7_56129855_A/G
2_46769049_T/C
15_76523274_A/G
20_48507406_T/C
6_31110789_T/C
19_38190686_A/G
17_56176253_T/C
22_25592407_T/C
11_118393184_A/G
1_206636441_T/C
16_3351387_T/C
3_129207156_T/C
1_33241289_T/C
1_89298169_T/C
2_206988751_A/G
8_33357818_A/G
15_65869796_T/C
6_36937647_T/C
1_47838652_A/G
8_95718898_A/G
2_27597559_T/C
9_35377490_T/C
4_190862154_T/C
2_131104614_A/G
11_95558618_A/G
14_77582109_A/G
19_53382067_A/G
9_130941105_T/C
19_50551665_T/C
10_98717709_T/C
1_24077554_T/C
14_77929028_T/C
12_123004490_A/G
4_7033203_A/G
14_21673146_A/G
17_61667778_A/G
14_55529860_A/G
14_102547602_A/G
6_46112102_A/G
9_131678758_T/C
19_55899470_A/G
7_30601556_T/C
10_102684299_A/G
4_177250045_T/C
1_87574396_A/G
2_163200678_T/C
14_39618412_T/C
21_43218993_A/G
9_132854643_T/C
10_72186342_A/G
1_157093986_T/C
11_134130393_T/C
15_63961855_T/C
16_835303_A/G
4_76695927_A/G
6_33259817_A/G
12_122629809_A/G
2_54785845_T/C
12_99039425_A/G
18_47318626_T/C
20_4681325_A/G
5_135515039_T/C
3_50358514_A/G
14_55310003_T/C
4_25124512_A/G
3_132257385_A/G
2_70053133_A/G
1_36068863_T/C
12_112586098_T/C
17_74276788_T/C
5_87578541_T/C
4_40815469_T/C
1_151262962_T/C
22_36910026_A/G
7_99080995_A/G
9_37948724_T/C
22_32010152_A/G
X_102932761_A/G
4_147177013_A/G
11_94607025_T/C
12_114377877_T/C
16_66761616_T/C
11_74716874_A/G
19_37036753_T/C
10_74093670_A/G
5_179249110_T/C
15_68499788_T/C
19_4831670_T/C
1_206635380_T/C
1_173837091_A/G
1_40557033_A/G
11_35827958_A/G
12_120900954_A/G
21_44835001_A/G
13_42141672_A/G
5_79435315_T/C
12_64842631_A/G
2_228421474_A/G
1_146374279_A/G
17_33998904_T/C
19_18476711_A/G
4_85593136_T/C
7_108214932_A/G
9_129644607_T/C
11_65770403_T/C
16_87736272_A/G
4_953250_T/C
2_38973062_T/C
22_28318032_A/G
18_2919568_T/C
15_41591439_T/C
11_73112265_T/C
1_92975316_A/G
4_152590060_A/G
7_91842554_T/C
4_24540785_A/G
6_32132590_A/G
3_112724089_T/C
21_48079452_A/G
5_36116663_A/G
19_901507_A/G
8_146281318_A/G
7_77585542_T/C
4_110612040_T/C
8_1882105_A/G
1_201104318_T/C
5_460695_A/G
5_112257948_T/C
6_118029057_A/G
3_140683615_T/C
2_178088046_A/G
18_11852455_A/G
1_35477551_T/C
6_34825535_T/C
16_2713275_T/C
17_2289699_A/G
6_28891176_T/C
16_84691874_A/G
1_62232130_T/C
16_3340995_T/C
7_158586376_T/C
13_107196178_A/G
18_211606_T/C
6_27094067_A/G
22_36884389_T/C
10_101635753_A/G
3_72426823_T/C
8_20078382_A/G
2_149544098_A/G
4_2931243_T/C
12_133587575_T/C
3_132400503_A/G
1_46151292_A/G
1_168171095_A/G
14_75230837_A/G
3_193372687_A/G
12_56223175_A/G
5_96139426_A/G
1_153517172_T/C
9_124064278_A/G
X_48567152_T/C
12_69233215_A/G
2_170417031_T/C
7_22347981_A/G
12_107367218_A/G
14_77977493_A/G
1_206761955_A/G
X_21903333_T/C
6_160505207_A/G
13_108883690_A/G
4_154256251_T/C
17_1368525_A/G
8_18389226_T/C
3_14177029_A/G
3_5258746_A/G
6_33259585_T/C
10_43087170_A/G
7_26235202_A/G
7_23545047_T/C
15_99671166_T/C
12_131306278_T/C
13_53049301_T/C
4_110634280_A/G
2_239356419_A/G
12_76747086_T/C
X_119752877_A/G
22_46714735_A/G
5_176912111_A/G
3_179085343_T/C
20_48260179_T/C
19_57931425_A/G
3_148871401_A/G
17_46940416_A/G
1_148569513_T/C
11_111891228_T/C
19_36729484_A/G
9_133996298_A/G
19_48960389_T/C
3_142744567_T/C
5_43066217_A/G
1_24999518_A/G
20_428553_T/C
4_106892566_T/C
11_65271101_A/G
10_74094057_T/C
22_19957835_A/G
5_131684010_A/G
19_48949678_A/G
9_97783837_T/C
11_8018544_T/C
7_30541841_T/C
3_17255768_T/C
2_110373468_A/G
13_26789528_A/G
11_13441126_A/G
15_55648575_A/G
4_119554308_A/G
11_3848309_A/G
15_45707914_A/G
6_16306074_T/C
1_66838564_A/G
11_44954284_A/G
7_100303796_T/C
9_34400596_A/G
12_133201193_T/C
12_69018636_A/G
18_60241699_T/C
1_197127578_A/G
17_66126413_A/G
10_95276718_T/C
9_13190277_A/G
16_90223153_A/G
19_30308385_T/C
8_22472188_A/G
X_54070241_A/G
10_69682567_T/C
3_149236385_T/C
1_90058628_A/G
21_48084304_A/G
14_103941392_A/G
X_102937064_T/C
13_111335479_T/C
17_74559859_A/G
20_61917442_A/G
19_53270926_T/C
21_34941697_A/G
22_39261843_A/G
1_27732599_T/C
8_102217822_A/G
13_115064444_A/G
15_90444214_A/G
7_92988216_A/G
11_64898229_T/C
1_36387771_A/G
8_22879734_T/C
2_169630120_A/G
17_73563361_A/G
1_65891731_A/G
4_25279519_A/G
21_46685137_A/G
MT_12793_T/C
1_212988682_A/G
5_96371144_A/G
13_48654083_A/G
5_64018608_T/C
4_109551309_T/C
10_65380587_A/G
2_69552236_T/C
3_32533246_T/C
X_135046009_A/G
1_205500543_T/C
9_138713765_T/C
X_48888067_T/C
6_83074568_A/G
1_155451770_T/C
6_159054127_T/C
14_88963559_A/G
10_71124643_A/G
11_108237662_T/C
12_104512909_A/G
4_2841670_A/G
10_45952929_T/C
6_3271703_A/G
4_7763839_A/G
5_175774525_T/C
4_3526642_T/C
22_44891910_T/C
1_32833104_T/C
7_128144240_A/G
5_112930830_T/C
17_4904564_T/C
11_62482088_A/G
3_153974149_T/C
11_134022865_T/C
5_68425708_T/C
11_18633897_T/C
19_12779002_A/G
7_6086487_T/C
14_45606387_A/G
15_41571830_T/C
12_100556000_A/G
7_73646301_T/C
15_40913189_A/G
16_67319264_A/G
20_35239360_T/C
5_7900632_T/C
8_82626878_A/G
17_79686516_A/G
4_119610606_A/G
6_32945466_A/G
1_206139049_T/C
8_145683162_A/G
10_116194203_T/C
19_307282_T/C
19_23926705_A/G
13_28016425_T/C
2_169630679_T/C
7_127012971_A/G
10_63956947_T/C
3_122144783_A/G
12_94072653_A/G
10_27827484_A/G
X_40488796_T/C
5_56539480_A/G
1_75172652_T/C
18_9570320_T/C
3_112723264_T/C
12_51640057_A/G
19_21476287_T/C
2_219205954_T/C
10_105788282_T/C
1_167389821_A/G
1_145690542_A/G
11_58386219_A/G
8_144672633_T/C
8_74205731_T/C
12_49920860_A/G
19_49252679_T/C
4_77959348_T/C
15_34634139_T/C
5_128449348_A/G
14_105676184_A/G
16_84511260_T/C
11_112100947_T/C
21_37741929_T/C
1_68153451_A/G
16_68072004_A/G
11_73113117_T/C
7_6618242_A/G
1_6308189_A/G
MT_3537_A/G
7_105207749_T/C
20_3853774_A/G
3_183862859_T/C
19_32877259_T/C
1_201850111_A/G
22_45568986_A/G
17_18228838_T/C
2_191834672_A/G
1_92859307_A/G
9_13183548_T/C
13_24861085_T/C
1_243289227_T/C
6_26173767_T/C
3_37030754_T/C
17_15622027_T/C
2_58389692_T/C
17_48772239_T/C
12_19529068_T/C
2_216931117_A/G
12_132210063_T/C
17_38286257_T/C
10_5920244_T/C
9_131457037_T/C
4_106863482_T/C
13_107142499_A/G
1_210003489_A/G
20_42331457_A/G
19_44130960_A/G
8_67577265_T/C
16_23680612_T/C
1_20972199_T/C
9_74968193_T/C
17_7478280_T/C
3_62317005_A/G
3_69071278_A/G
1_67450431_A/G
17_37813338_T/C
17_54966805_A/G
6_4037656_A/G
11_35016833_A/G
14_31085982_A/G
5_154275749_A/G
5_177552776_T/C
3_51699458_A/G
15_101718950_T/C
10_17702545_T/C
12_44180664_T/C
5_40762331_A/G
11_108383538_A/G
17_41845031_T/C
3_45436102_T/C
1_1309885_A/G
2_9628663_A/G
12_3068603_A/G
3_9962237_T/C
20_52192637_T/C
21_34114691_A/G
3_124947349_A/G
5_171763623_A/G
2_150329023_A/G
1_218510730_A/G
3_69154977_A/G
18_13100451_A/G
6_16658058_T/C
17_80231314_T/C
1_120277370_T/C
19_48618966_T/C
8_22875909_A/G
3_124829057_A/G
MT_15905_T/C
13_50283819_T/C
1_24295532_A/G
6_3152760_T/C
3_3197918_A/G
6_28048618_T/C
11_20529892_A/G
22_19439586_T/C
22_50282259_A/G
3_178978372_A/G
10_102707526_A/G
2_114716307_T/C
1_90942_T/C
12_120656030_A/G
18_54606595_T/C
10_27828522_T/C
8_11710174_T/C
9_136271571_T/C
6_24653283_T/C
17_45884987_T/C
X_228811_A/G
12_31236856_A/G
10_94352918_A/G
1_231501741_T/C
14_31562424_T/C
10_70092981_T/C
18_2538387_A/G
13_115028223_A/G
19_45168210_T/C
1_174962071_A/G
15_90775135_T/C
8_9634944_A/G
19_50551201_A/G
6_90374283_A/G
1_178444965_A/G
6_31509412_A/G
1_214585050_T/C
16_88875386_T/C
14_58733401_A/G
11_59404679_T/C
7_26708097_A/G
1_213069009_T/C
4_141464616_T/C
1_15987602_A/G
17_4046929_T/C
10_125804385_A/G
3_126161793_T/C
6_13613796_A/G
14_92278844_T/C
3_37032542_A/G
19_57813670_T/C
7_66275266_A/G
20_33981987_T/C
10_115490073_A/G
12_74934925_T/C
12_32138325_T/C
MT_14318_T/C
1_566108_A/G
11_64895407_T/C
12_50383686_A/G
17_54944566_T/C
1_156290656_T/C
7_26235414_A/G
2_217539604_A/G
10_6276735_T/C
11_3800205_T/C
17_26965551_T/C
12_6994422_A/G
2_73717828_A/G
8_81542745_T/C
17_60020992_A/G
17_37818561_T/C
7_92087316_T/C
9_99657223_T/C
17_73724490_A/G
9_5742888_A/G
X_15415581_A/G
17_61667770_A/G
20_4837522_A/G
20_13756708_T/C
19_9763152_T/C
13_111550735_T/C
5_177574834_T/C
11_10800673_T/C
10_28814693_A/G
12_12272656_T/C
7_72950734_T/C
1_118071289_A/G
1_11166713_T/C
4_152069075_A/G
22_42610099_T/C
17_57188722_A/G
18_20876969_T/C
15_101109683_T/C
6_3271509_T/C
6_30509973_A/G
20_10603326_A/G
1_25169722_T/C
MT_12634_A/G
8_126034375_A/G
15_66170128_T/C
22_36883724_T/C
3_42671829_A/G
X_153659599_A/G
11_61896320_T/C
15_34158590_A/G
4_39125753_T/C
MT_13488_T/C
10_103557658_A/G
3_51432671_A/G
1_100549503_T/C
16_87364184_T/C
12_133633898_A/G
3_32523755_T/C
19_3749911_A/G
3_50141061_A/G
19_46352122_A/G
MT_12193_A/G
5_141316425_A/G
1_59120866_T/C
19_6221887_A/G
5_96498666_T/C
16_72828403_A/G
5_173386680_T/C
7_26249062_A/G
1_146714388_A/G
8_8890550_A/G
1_144158934_T/C
14_23769439_T/C
2_220036890_T/C
20_34505443_T/C
10_93623838_A/G
4_144393838_T/C
17_8198282_T/C
2_170497179_T/C
1_117530771_A/G
15_78792697_A/G
16_74908046_A/G
1_39838174_T/C
11_69469069_A/G
9_135138338_A/G
MT_5082_T/C
2_209179939_A/G
13_53049409_T/C
13_38935835_T/C
20_34241530_T/C
11_126218767_A/G
17_47010003_T/C
1_160966812_A/G
7_83035289_A/G
12_82780676_A/G
11_47444462_T/C
12_112946977_A/G
19_50504097_T/C
11_33728170_T/C
16_69360603_T/C
20_25654505_T/C
3_141668974_T/C
3_155571460_T/C
6_7542274_T/C
7_5347585_A/G
8_120793332_T/C
19_5604875_T/C
22_50278879_T/C
15_32929547_A/G
1_242015709_A/G
12_1553797_A/G
10_97918320_A/G
11_119176139_T/C
13_21429874_T/C
17_1325176_T/C
6_99322151_A/G
10_33468124_A/G
8_99169852_A/G
2_210883195_A/G
14_103193358_T/C
11_18552899_T/C
17_74307472_T/C
3_160789673_T/C
4_101945651_T/C
20_34256975_A/G
16_85700549_T/C
11_77033527_T/C
5_1463589_T/C
13_42893385_A/G
2_239098594_T/C
9_124101969_T/C
6_132779502_T/C
3_42591422_T/C
3_156868723_T/C
18_3449877_A/G
5_176739218_A/G
1_224580379_A/G
7_80427426_T/C
2_53897251_A/G
10_75539812_T/C
1_151376220_T/C
2_231326081_T/C
4_41956313_A/G
9_139743890_T/C
19_41332809_A/G
1_1549911_T/C
8_20077983_T/C
17_49043640_T/C
7_133749728_T/C
18_33291393_A/G
14_21967615_T/C
13_20413021_T/C
7_97835276_T/C
19_39891000_A/G
15_52017273_T/C
2_238006979_A/G
2_69688326_T/C
3_12598600_A/G
17_79518110_T/C
1_76190439_T/C
4_170398454_T/C
20_47730521_A/G
5_7868269_A/G
16_74922106_A/G
2_86305404_T/C
11_3062141_T/C
7_138987933_A/G
17_37816461_T/C
2_58389696_T/C
16_90019084_T/C
4_99992994_T/C
14_75288482_T/C
10_12237776_T/C
2_159490693_T/C
1_184671958_T/C
12_8207412_T/C
1_27203536_A/G
17_15531865_A/G
17_16284476_A/G
2_65496619_A/G
17_65026972_T/C
17_78316974_T/C
1_565265_A/G
12_13234076_A/G
15_93445025_A/G
19_3538930_A/G
8_81548493_A/G
1_27124545_A/G
21_46189334_T/C
7_26238983_T/C
1_224415342_A/G
5_180676494_T/C
9_90581842_T/C
1_154245917_T/C
2_233447383_T/C
19_54708083_T/C
12_123637389_A/G
19_45392422_T/C
2_131805520_T/C
7_138728857_T/C
19_18123929_T/C
1_20976376_A/G
16_89804336_T/C
17_38555188_A/G
12_133782449_A/G
18_19445689_T/C
21_34877989_A/G
3_196462501_T/C
13_111550508_T/C
11_73429837_A/G
5_38958865_A/G
16_4714745_A/G
4_119555036_A/G
11_125465862_T/C
19_3055070_T/C
4_110384624_T/C
7_56049954_A/G
22_42227039_A/G
1_165631506_A/G
5_107195294_A/G
8_18392710_A/G
9_35732528_T/C
7_73607314_A/G
14_88932932_A/G
6_32936441_T/C
8_59360997_T/C
X_149103090_T/C
3_100464565_T/C
14_73568965_T/C
19_14200109_T/C
17_3564294_T/C
1_249212725_T/C
3_156875496_A/G
19_55994708_A/G
1_154179230_T/C
2_113514763_T/C
10_75873264_T/C
6_159040539_A/G
16_2648395_T/C
9_15462044_T/C
4_184190210_T/C
1_154525610_T/C
1_245016116_A/G
11_47746962_A/G
10_70744679_A/G
2_109400948_T/C
6_24403411_T/C
19_12783138_T/C
MT_14128_A/G
4_76838221_T/C
20_17922970_A/G
12_3920596_T/C
21_47692531_T/C
16_58079868_T/C
12_133348348_T/C
3_69154058_T/C
1_40229454_T/C
14_24771551_A/G
20_55983754_T/C
9_19058821_A/G
1_204373609_T/C
20_35127339_A/G
3_15297469_A/G
7_116546394_T/C
4_120421024_A/G
7_128103408_T/C
1_175126313_A/G
8_124026747_T/C
1_26611092_A/G
MT_12121_T/C
X_229118_T/C
11_68523919_A/G
11_3696505_T/C
6_2770455_T/C
16_74907914_A/G
17_79529322_T/C
11_134025034_T/C
1_160259235_A/G
10_82276043_T/C
8_28625533_T/C
5_137891106_A/G
13_30085927_A/G
14_24661689_A/G
X_39921444_T/C
7_23683008_T/C
17_42256604_A/G
2_118696671_T/C
12_114374887_T/C
19_58918733_T/C
7_72300270_A/G
14_89079034_T/C
12_27846736_A/G
2_88326956_A/G
5_52397311_T/C
10_3180729_T/C
6_26468994_A/G
10_126308683_A/G
21_44266327_T/C
20_44471153_A/G
17_61790853_T/C
19_50720940_T/C
6_30253414_T/C
16_836149_A/G
2_200795985_T/C
2_26022277_T/C
1_198291334_T/C
MT_14602_A/G
4_41960341_T/C
9_131397657_A/G
16_70162903_T/C
7_44809668_A/G
X_15569993_T/C
4_148550841_T/C
1_178888516_A/G
6_30517414_T/C
1_180135701_A/G
3_142431833_T/C
2_238462325_T/C
12_27848344_T/C
11_17110249_T/C
10_103570491_T/C
4_2936543_A/G
11_75283360_T/C
12_69090684_A/G
19_41938040_T/C
1_25170203_A/G
2_234203805_T/C
14_96798674_T/C
20_1147329_T/C
6_28196083_T/C
10_71962755_A/G
22_29182723_T/C
6_30308326_A/G
22_45921549_A/G
13_25909202_A/G
7_107260258_A/G
8_145727443_T/C
16_85020974_T/C
17_2268594_A/G
1_9987322_A/G
21_44275814_A/G
22_32802680_A/G
8_25271941_T/C
19_44270819_A/G
9_80944887_T/C
19_19135801_T/C
20_5977333_T/C
5_179231353_A/G
16_90032776_A/G
19_12060627_A/G
1_228331669_T/C
3_52727736_A/G
5_98131772_A/G
15_40685850_A/G
19_617466_A/G
12_99127759_T/C
2_215591356_T/C
21_38887250_A/G
15_44907562_T/C
1_35325167_A/G
22_26908397_A/G
6_109688618_A/G
6_84669722_A/G
1_1251252_T/C
1_181019253_T/C
8_56986074_T/C
9_132651646_T/C
1_218504620_A/G
1_205584660_A/G
1_155584627_A/G
2_241537306_T/C
5_112929697_T/C
12_999651_A/G
7_66421880_T/C
19_900951_A/G
16_83846022_A/G
4_113578601_T/C
17_65907503_A/G
9_91926139_T/C
2_74443434_A/G
13_42896656_T/C
15_99671445_T/C
9_136276189_T/C
14_92628356_T/C
12_123004126_T/C
11_46563795_T/C
3_113371064_A/G
17_44111613_A/G
9_104172361_A/G
11_82880647_A/G
12_109527872_T/C
9_115423062_A/G
6_49398861_T/C
14_93694873_T/C
4_169835134_A/G
3_127410718_T/C
MT_8598_T/C
6_149903597_A/G
1_36888462_A/G
15_41593702_A/G
9_134471723_T/C
17_27586893_T/C
4_2940116_A/G
11_125525739_T/C
6_30881021_A/G
7_117824893_T/C
12_79979872_A/G
15_43748849_T/C
14_51411029_A/G
1_197097751_A/G
1_24798184_T/C
16_19725531_A/G
6_150141127_A/G
12_52390557_A/G
X_2406653_T/C
16_79245786_A/G
17_1367500_T/C
16_30990608_T/C
1_171491324_A/G
4_6709493_T/C
4_170017333_A/G
6_3270840_A/G
5_173317365_T/C
17_56431525_A/G
1_27278573_T/C
2_135927729_T/C
20_34239769_A/G
9_131457490_T/C
13_30086745_A/G
7_141356868_A/G
1_6158727_T/C
3_126352871_T/C
7_30601168_T/C
14_93651054_A/G
11_85370288_A/G
13_111938511_T/C
2_113335799_A/G
X_2536812_T/C
15_66618269_T/C
20_62704844_T/C
1_1336138_A/G
1_236740135_T/C
12_121862071_T/C
12_54744342_A/G
11_85370052_T/C
1_28823671_T/C
17_79164879_T/C
12_26221825_T/C
15_40993318_T/C
9_131027963_A/G
1_173836603_T/C
21_46283775_T/C
14_74538612_T/C
1_89448394_T/C
11_96123231_A/G
11_47194286_T/C
9_102734003_A/G
16_780517_T/C
7_32908945_T/C
4_139086788_T/C
9_35378376_A/G
2_55775243_A/G
1_52253845_T/C
19_50504056_T/C
MT_16231_T/C
2_178082198_A/G
5_175935448_T/C
5_36101005_T/C
18_11853805_A/G
1_201969659_A/G
19_44661492_A/G
6_26285333_T/C
7_99951113_A/G
13_99479139_T/C
19_38590700_T/C
9_129646333_T/C
1_212534253_T/C
1_85642926_T/C
2_65498057_A/G
19_59094234_A/G
12_27848343_A/G
1_16889130_A/G
16_27788001_T/C
11_63676536_A/G
9_12821912_A/G
11_67250573_T/C
5_56190950_A/G
8_110587894_T/C
2_3593038_A/G
7_43830928_A/G
3_127790143_A/G
9_95874559_T/C
6_18130918_T/C
15_90168873_T/C
17_55940421_A/G
9_77676278_A/G
17_44108906_A/G
7_151164032_T/C
19_9273100_A/G
12_118854653_A/G
9_14085394_A/G
15_68499463_A/G
6_34831856_T/C
18_44681545_T/C
19_10439711_A/G
3_122134353_T/C
16_9211739_A/G
6_3271256_A/G
12_109179046_A/G
5_52097780_A/G
2_72405665_A/G
21_30246456_T/C
6_36936697_T/C
7_4804720_T/C
16_11274748_T/C
18_43685250_T/C
22_31976299_T/C
17_27872649_A/G
17_3495391_T/C
10_63854407_A/G
10_97627879_A/G
16_57693498_T/C
11_34176262_T/C
8_121467738_A/G
10_5827901_T/C
7_72413593_T/C
5_112180266_A/G
14_96557792_T/C
20_3170328_A/G
1_90060086_T/C
6_11191434_T/C
15_42705191_A/G
3_49021111_T/C
11_57505222_A/G
3_12877301_A/G
1_16257645_T/C
21_37605264_A/G
20_44990530_T/C
5_140891952_A/G
19_50986027_T/C
22_23733159_A/G
4_436296_T/C
11_43364744_A/G
1_183101582_A/G
5_7867234_A/G
11_67429773_A/G
2_32961858_A/G
2_219609868_T/C
8_130852684_T/C
20_34543063_A/G
2_8997623_A/G
10_14974905_T/C
18_2919239_A/G
11_119171409_T/C
1_225742613_T/C
X_119748694_A/G
6_26405816_T/C
4_177253164_A/G
14_93649552_A/G
1_19655567_A/G
19_19734884_A/G
19_58376054_T/C
1_160281740_T/C
11_62297527_T/C
6_170891444_T/C
X_102935100_T/C
16_2985246_A/G
16_50263860_T/C
6_31129642_A/G
5_122165544_T/C
9_14617068_A/G
13_60566249_A/G
2_237040247_A/G
5_68851723_T/C
1_224142211_A/G
13_49705339_A/G
8_77895178_T/C
2_220083079_T/C
7_2702555_A/G
2_176794417_T/C
21_36163513_T/C
7_149317053_T/C
1_70691079_A/G
11_64571569_T/C
2_207631566_A/G
1_19585836_T/C
10_115881536_A/G
17_66125891_A/G
20_30825883_T/C
5_55236006_T/C
20_46286728_T/C
3_113441818_T/C
20_24912036_A/G
MT_10640_T/C
20_61917063_A/G
17_2577462_A/G
11_82692709_A/G
1_46290188_T/C
13_41826815_T/C
14_50907128_A/G
14_74667841_A/G
9_124536561_A/G
4_24540345_A/G
5_74652199_A/G
21_45749456_A/G
X_216354_A/G
3_150346067_T/C
20_62522014_A/G
3_57545856_T/C
4_129029383_A/G
4_2661342_A/G
16_24955183_T/C
16_90283440_T/C
1_166826198_A/G
17_28961861_T/C
MT_15784_T/C
3_149088225_A/G
12_64798346_T/C
2_238674333_A/G
19_46886907_T/C
6_8082970_T/C
2_239237974_T/C
8_145317352_A/G
11_33728458_T/C
13_20660225_A/G
12_121440510_A/G
8_127566975_A/G
4_130033016_A/G
15_63981884_T/C
10_81074458_A/G
7_73097082_A/G
4_108566204_T/C
1_67876044_T/C
4_22425877_A/G
17_47005880_T/C
20_60882619_T/C
1_109897100_T/C
22_32808158_T/C
1_37959142_T/C
9_129143435_A/G
16_69356979_A/G
11_102267736_A/G
11_64807361_A/G
3_46007825_T/C
10_28970425_T/C
13_113890060_A/G
2_75118322_A/G
20_32272515_T/C
9_33254923_A/G
20_34217382_A/G
5_134691848_A/G
15_63941948_A/G
10_5496260_T/C
16_67322127_T/C
2_213869371_T/C
13_107196179_A/G
12_118469875_A/G
22_36897427_T/C
14_74526365_T/C
1_36226206_T/C
X_73810000_A/G
2_204292128_A/G
3_184043282_A/G
11_6413108_T/C
12_122269312_T/C
X_154355932_A/G
20_18468741_A/G
17_18147844_A/G
X_84346480_T/C
1_36388080_A/G
9_36572921_A/G
X_17168893_A/G
13_113851548_A/G
2_219205916_T/C
16_70283132_T/C
5_40830376_A/G
11_60681544_A/G
11_3109072_T/C
16_30751101_A/G
13_20637071_A/G
9_4664852_A/G
17_36957038_T/C
19_50547945_A/G
7_150935426_A/G
3_133308725_T/C
19_54679165_T/C
17_78226826_A/G
17_28793817_A/G
10_11504752_T/C
19_11257499_T/C
1_567726_T/C
20_45315769_T/C
20_24959408_A/G
17_2322216_T/C
5_56212764_A/G
4_71685886_T/C
12_51399219_A/G
20_3184571_T/C
2_61719275_T/C
15_86207925_T/C
5_179261027_A/G
6_17624804_T/C
2_182794594_T/C
6_38644907_A/G
2_231684047_T/C
1_53361928_A/G
1_35919178_T/C
12_75890590_T/C
22_50279035_A/G
1_211747943_A/G
X_46920365_T/C
5_89813445_T/C
14_39900836_A/G
11_9772972_T/C
15_64039180_T/C
17_1838087_A/G
19_12125788_T/C
1_235600741_A/G
5_112352644_T/C
5_69363264_A/G
12_98941637_A/G
9_32450258_T/C
3_124685774_A/G
16_57462827_T/C
11_77348789_A/G
18_32823327_T/C
10_120446114_A/G
7_103838221_T/C
19_36259810_T/C
11_67820400_A/G
21_34713317_T/C
16_85693117_T/C
1_193054859_A/G
19_52517737_T/C
12_133354313_T/C
17_33332655_A/G
17_4930462_T/C
X_152958947_T/C
5_118877660_A/G
MT_13637_A/G
7_99130097_A/G
5_112871365_T/C
1_65335095_T/C
2_23973872_T/C
18_9956219_A/G
6_125541286_T/C
7_137562834_T/C
14_54943816_T/C
4_114375461_A/G
19_54080067_T/C
6_42330813_A/G
6_33168270_T/C
20_463926_T/C
19_3576906_T/C
22_24313954_A/G
19_44065102_A/G
1_10238770_A/G
16_1559965_T/C
5_1065514_A/G
19_54082879_T/C
12_102108301_T/C
11_126278203_T/C
19_3535526_T/C
9_36669341_A/G
3_100461537_T/C
1_183596172_T/C
19_52520183_T/C
19_12917472_T/C
7_102741624_T/C
9_140115490_T/C
17_37075703_A/G
5_96367875_A/G
7_27868956_A/G
20_10604633_A/G
1_180163390_A/G
11_34181853_A/G
1_27736478_T/C
1_1413884_A/G
17_43190256_T/C
18_2538311_T/C
2_3592725_A/G
6_46135283_A/G
6_31626809_A/G
3_155301264_T/C
4_7764017_T/C
8_92097355_A/G
10_114925758_T/C
11_2993353_T/C
4_143352508_A/G
5_96370834_A/G
7_935784_A/G
6_31805210_A/G
20_45315351_A/G
8_56698935_A/G
18_23970677_T/C
19_44056351_T/C
7_44839692_A/G
14_96797775_T/C
10_75880727_T/C
19_55606081_T/C
11_32955122_A/G
22_50755012_T/C
19_2245457_A/G
11_102269050_T/C
8_124027301_A/G
4_3318570_A/G
10_121693246_A/G
X_76891446_A/G
12_98929114_A/G
12_56680242_A/G
4_148558318_T/C
19_19018208_T/C
3_148782649_T/C
5_14510195_A/G
3_195686520_T/C
7_48019066_T/C
19_14627215_T/C
6_2785753_T/C
5_138281305_A/G
16_67182887_A/G
19_3548168_T/C
3_142272757_T/C
16_72829630_A/G
1_146467210_T/C
22_43213807_T/C
2_151326684_A/G
22_31737180_A/G
12_33021934_A/G
12_62785663_T/C
3_32578505_T/C
5_170837734_T/C
19_4499597_A/G
2_85547757_T/C
18_29867688_T/C
6_159041529_A/G
7_137561818_T/C
X_74273272_T/C
9_131019486_T/C
20_61484459_A/G
8_23046657_T/C
13_75887003_T/C
16_570894_T/C
20_17622495_T/C
19_52597722_A/G
7_74296470_T/C
11_33729839_T/C
19_17692822_A/G
2_242051669_A/G
1_40308017_T/C
16_66655655_A/G
19_49632230_A/G
20_62190163_T/C
19_54711000_A/G
1_165696939_A/G
1_95660556_A/G
7_112096073_T/C
9_115941046_T/C
16_23098469_T/C
2_136598000_T/C
1_204400844_T/C
19_12188421_A/G
20_34057799_A/G
12_52390039_A/G
2_238422340_T/C
6_3270153_T/C
12_121136309_T/C
20_54946994_A/G
10_103316651_A/G
8_110592151_A/G
16_22237122_T/C
17_34945214_T/C
22_41929326_T/C
15_41028191_A/G
6_108243090_T/C
3_179111717_T/C
20_1148492_A/G
2_74383609_T/C
X_118722676_A/G
17_78226642_A/G
6_133136029_T/C
12_132622132_T/C
17_57771993_A/G
6_76616088_A/G
15_64430739_T/C
2_191797861_T/C
2_135703309_A/G
4_139104414_T/C
1_179887658_A/G
16_19562846_A/G
6_159039410_A/G
8_92081928_T/C
15_23006304_T/C
18_55359082_T/C
8_124826946_A/G
20_25206290_T/C
15_56385230_T/C
2_96934552_A/G
MT_6272_A/G
9_88914167_T/C
15_45900921_T/C
18_56416469_A/G
6_109691328_T/C
15_90167903_T/C
1_16111720_T/C
7_26232396_T/C
17_47677191_T/C
5_149012053_T/C
17_38075371_T/C
X_47747472_A/G
6_31804665_T/C
20_10394096_T/C
22_30093015_A/G
12_114255161_A/G
X_71494019_A/G
1_47142475_A/G
1_181059636_T/C
6_33376436_T/C
3_131221795_T/C
1_8418665_T/C
15_80189168_T/C
1_161143541_T/C
12_69660816_A/G
1_65879262_T/C
16_85707867_T/C
MT_16309_A/G
20_56223712_T/C
7_129395751_A/G
15_90168745_T/C
20_2817473_A/G
X_80553598_A/G
16_3181797_A/G
4_175224966_T/C
17_27531142_A/G
17_2292916_T/C
13_37583812_A/G
4_113362463_T/C
2_220436158_T/C
3_44881909_A/G
1_184660351_T/C
10_127686013_T/C
15_56121139_T/C
7_72301284_T/C
12_46244670_A/G
13_111956135_A/G
4_83815433_T/C
4_85678089_T/C
7_75051207_T/C
6_3272529_A/G
10_72185254_T/C
12_109915493_A/G
17_4928788_A/G
16_23679205_T/C
15_44783004_A/G
4_52781138_T/C
5_106714738_T/C
1_161094341_T/C
6_36892777_T/C
1_247350821_T/C
3_9426330_A/G
17_29652884_T/C
22_29184312_A/G
19_18474692_A/G
1_1152601_A/G
2_30748587_A/G
7_138602518_A/G
6_32947516_A/G
2_103333979_A/G
2_201839654_T/C
16_87736504_T/C
16_85690006_T/C
7_100888256_A/G
3_183963381_T/C
X_24094516_T/C
7_106299792_T/C
13_111957961_T/C
1_114948309_A/G
7_55500091_A/G
9_100201551_A/G
19_33098715_A/G
12_42477459_T/C
2_99239881_A/G
6_37442317_A/G
14_103807566_T/C
22_46739182_A/G
7_1581972_A/G
16_14755781_A/G
7_30410567_T/C
7_32526593_A/G
7_97501210_T/C
17_56082093_A/G
1_1288446_A/G
19_6436460_A/G
1_236734896_T/C
4_83344908_A/G
19_44417146_A/G
19_53381938_T/C
8_74704789_T/C
11_27518338_A/G
10_114575767_T/C
9_140286918_A/G
15_74006691_T/C
17_5346599_A/G
7_94297133_T/C
2_238007590_T/C
17_79477190_A/G
1_566777_T/C
1_1215262_T/C
4_8467157_A/G
12_68051571_A/G
6_31753423_T/C
19_11105593_A/G
2_70438042_A/G
1_247003371_A/G
17_80146185_T/C
1_43919081_T/C
11_33727515_T/C
5_167976669_A/G
21_43308487_T/C
9_116148727_A/G
11_33000270_T/C
6_53788487_T/C
7_43662468_T/C
22_51239497_T/C
11_118962971_A/G
5_180662561_T/C
9_127118227_A/G
11_67395624_T/C
17_76996189_T/C
19_36558896_A/G
MT_13263_A/G
12_12797106_A/G
9_96207188_A/G
20_411059_T/C
13_50106782_A/G
13_43683020_A/G
5_132158395_A/G
1_11902149_A/G
16_77235574_A/G
17_74386455_T/C
1_204520972_T/C
4_99338519_T/C
5_114859653_T/C
11_118971106_T/C
20_16352401_T/C
11_34969112_A/G
12_48361486_T/C
22_31374843_T/C
17_34158063_A/G
11_18108492_T/C
16_2651603_A/G
2_24985607_T/C
X_54588800_A/G
3_52291022_A/G
5_167933060_A/G
7_150772987_A/G
2_206982640_A/G
6_138740760_A/G
1_171766352_A/G
16_71961906_A/G
16_29974747_T/C
19_13877716_T/C
7_30464961_T/C
3_123670769_T/C
5_36171780_A/G
21_47983093_A/G
3_130881305_T/C
9_131570401_A/G
3_48675064_A/G
12_44123699_T/C
15_55652719_A/G
3_98518072_A/G
9_139100370_T/C
15_65962190_A/G
7_56079447_A/G
3_120317196_T/C
3_33055688_T/C
1_110136884_T/C
8_17125768_T/C
[truncated: 101 more rows]

## Sheet: S3
Table S3. List of genes of differential A>I(G) RNA edited sites shared between PARPi, anthracyclines, and alkylating agents
PARPi	Anthracyclines	Alkylating agents
AAAS	AAAS	AAAS
AACS	AACS	AACS
AAK1	AAK1	AAK1
AAMP	AAR2	AAMP
AAR2	AARS	AAR2
AARS	AARS2	AARS
AARS2	AASDH	AARS2
AASDH	AATF	AASDH
AATF	ABAT	AATF
ABAT	ABC7-42389800N19.1	ABAT
ABC7-42389800N19.1	ABCA11P	ABC7-42389800N19.1
ABCA12	ABCA3	ABCA12
ABCA3	ABCB6	ABCA3
ABCA7	ABCB7	ABCA5
ABCB6	ABCC1	ABCA7
ABCB7	ABCC3	ABCB10
ABCC1	ABCC5	ABCB6
ABCC10	ABCD3	ABCB7
ABCC3	ABCF3	ABCC1
ABCC5	ABHD11	ABCC3
ABCD4	ABHD12	ABCC5
ABCF1	ABHD13	ABCD4
ABCF2	ABHD17B	ABCF1
ABCF3	ABHD17C	ABCF2
ABHD10	ABHD2	ABCF3
ABHD11	ABHD5	ABCG1
ABHD12	ABHD6	ABHD10
ABHD13	ABI1	ABHD12
ABHD17A	ABI2	ABHD13
ABHD17B	ABL1	ABHD17B
ABHD2	ABL2	ABHD17C
ABHD3	ABLIM1	ABHD2
ABHD4	ABT1	ABHD3
ABHD5	ABTB1	ABHD4
ABHD6	ABTB2	ABHD5
ABI1	AC005154.6	ABHD6
ABI2	AC006273.5	ABI1
ABL1	AC007246.3	ABI2
ABL2	AC007383.4	ABL1
ABLIM1	AC009120.3	ABL2
ABR	AC010642.1	ABLIM1
ABT1	AC011043.1	ABR
ABTB2	AC013394.2	ABT1
AC005154.6	AC017074.2	ABTB2
AC005488.1	AC018638.1	AC005154.6
AC006273.5	AC024560.3	AC007246.3
AC007383.4	AC069282.6	AC007383.4
AC010642.1	AC073254.1	AC009120.3
AC010642.2	AC093323.3	AC010642.1
AC011043.1	AC093642.5	AC010642.2
AC013394.2	AC093838.4	AC011043.1
AC018638.1	AC137934.1	AC013394.2
AC024560.3	AC144450.2	AC017074.2
AC068134.10	AC159540.1	AC018638.1
AC073254.1	AC159540.2	AC024560.3
AC093642.5	ACAA2	AC068134.10
AC093838.4	ACAD8	AC073254.1
AC137934.1	ACAD9	AC093323.3
AC159540.1	ACADM	AC093642.5
ACAA2	ACADSB	AC093838.4
ACAD11	ACAP2	AC137934.1
ACAD8	ACAP3	AC144450.2
ACADM	ACER3	AC159540.1
ACADSB	ACIN1	AC159540.2
ACAP2	ACO1	ACAA2
ACAP3	ACOT13	ACACA
ACBD5	ACOT8	ACAD11
ACER2	ACOT9	ACAD8
ACER3	ACOX1	ACADM
ACIN1	ACPL2	ACADSB
ACN9	ACSBG1	ACAP2
ACO1	ACSF2	ACAP3
ACOT13	ACSL1	ACBD5
ACOT8	ACSS2	ACER2
ACOT9	ACTB	ACER3
ACOX1	ACTG1	ACIN1
ACOX2	ACTL6A	ACN9
ACP6	ACTN1	ACO1
ACSL3	ACTN4	ACOT13
ACSS2	ACTR2	ACOT8
ACTB	ACTR3	ACOT9
ACTG1	ACTR5	ACOX1
ACTL6A	ACTR8	ACOX2
ACTN4	ACVR1B	ACP6
ACTR2	ACVR2B	ACSBG1
ACTR3	ADAM10	ACSL1
ACTR5	ADAM17	ACSL3
ACTR8	ADAM8	ACSS1
ACVR1B	ADARB1	ACSS2
ACVR2B	ADAT1	ACTG1
ACY1	ADAT2	ACTL6A
ADAM17	ADCY1	ACTN4
ADAM1A	ADCY3	ACTR2
ADAM8	ADCY7	ACTR3
ADAM9	ADCY9	ACTR5
ADAMTS1	ADD1	ACTR8
ADAMTS15	ADD3	ACVR1B
ADAR	ADH5	ACVR2B
ADARB1	ADK	ACY1
ADAT1	ADM2	ADAL
ADAT2	ADNP2	ADAM17
ADCY1	ADPGK	ADAM1A
ADCY9	ADPRHL2	ADAM8
ADD1	ADRBK1	ADAM9
ADD3	ADRM1	ADAMTS1
ADH5	AEBP2	ADAP1
ADM2	AEN	ADAR
ADNP	AES	ADARB1
ADNP2	AFAP1	ADAT1
ADPRHL2	AFF1	ADCK1
ADRBK1	AFF4	ADCY1
ADRM1	AFG3L1P	ADCY9
ADSL	AFG3L2	ADD1
AEBP2	AFMID	ADD3
AEN	AGA	ADH5
AES	AGAP1	ADIRF
AFAP1	AGAP10	ADM2
AFF1	AGBL3	ADNP
AFF4	AGBL5	ADNP2
AFG3L1P	AGFG1	ADPRHL2
AFG3L2	AGGF1	ADRBK1
AFMID	AGL	ADRM1
AGAP1	AGO1	ADSL
AGAP10	AGO3	AEBP2
AGAP3	AGO4	AEN
AGAP5	AGPAT3	AES
AGAP6	AGPAT5	AFAP1
AGBL5	AGPAT6	AFF1
AGFG1	AGPS	AFF4
AGFG2	AGR2	AFG3L1P
AGK	AGRN	AFG3L2
AGL	AGTPBP1	AFMID
AGO1	AHCTF1	AGAP1
AGO2	AHCY	AGAP10
AGO3	AHK	AGAP11
AGO4	AHR	AGAP3
AGPAT3	AHRR	AGAP6
AGPAT5	AHSA1	AGBL3
AGPAT6	AIF1L	AGBL5
AGPS	AIFM2	AGFG1
AGR2	AIM1	AGGF1
AGRN	AIMP2	AGK
AGTRAP	AIP	AGL
AHCTF1	AK2	AGO1
AHCY	AK4	AGO2
AHCYL2	AK9	AGO3
AHI1	AKAP1	AGO4
AHK	AKAP11	AGPAT3
AHK2	AKAP13	AGPAT5
AHR	AKAP17A	AGPAT6
AHRR	AKAP7	AGPS
AHSA1	AKAP9	AGR2
AHSA2	AKIP1	AGRN
AIF1L	AKIRIN1	AGTRAP
AIFM1	AKIRIN2	AHCTF1
AIFM2	AK	AHCYL2
AIM1	AKR1A1	AHI1
AIMP1	AKR7A2	AHK
AIP	AKR7A3	AHK2
AK1	AKTIP	AHR
AK2	AL589743.1	AHRR
AK3	ALAD	AHSA1
AK9	ALCAM	AHSA2
AKAP1	ALDH16A1	AIF1L
AKAP11	ALDH1L2	AIFM1
AKAP13	ALDH3B1	AIFM2
AKAP17A	ALDH3B2	AIM1
AKAP9	ALDH5A1	AIMP1
AKIP1	ALDH6A1	AIP
AKIRIN1	ALDH9A1	AK1
AKIRIN2	ALG1L	AK2
AK	ALG3	AK3
AKR1A1	ALG6	AK4
AKR1C3	ALG8	AK9
AKR7A3	ALKBH2	AKAP1
AKT2	ALMS1	AKAP11
AL049747.1	ALPK1	AKAP13
AL627309.1	ALS2CL	AKAP17A
ALAD	AMBRA1	AKAP9
ALCAM	AMER1	AKIP1
ALDH16A1	AMFR	AKIRIN1
ALDH18A1	AMOTL1	AKIRIN2
ALDH1A3	AMOTL2	AK
ALDH3A2	AMZ1	AKR1A1
ALDH3B1	AMZ2	AKR1C1
ALDH3B2	APC15	AKR1C3
ALDH4A1	APC16	AKR7A3
ALDH5A1	APC2	AKT2
ALDH6A1	APC7	AKTIP
ALDH7A1	ANGEL1	AL049747.1
ALDH9A1	ANGEL2	AL589743.1
ALG10	ANK3	ALAD
ALG10B	ANKH	ALCAM
ALG12	ANKLE2	ALDH16A1
ALG3	ANKMY2	ALDH1A3
ALG6	ANKRA2	ALDH3A2
ALG8	ANKRD10	ALDH3B2
ALKBH2	ANKRD11	ALDH4A1
ALKBH5	ANKRD12	ALDH5A1
ALKBH8	ANKRD16	ALDH6A1
ALMS1	ANKRD18A	ALDH7A1
ALPK1	ANKRD18CP	ALDH9A1
ALS2	ANKRD26	ALDOA
AMBP	ANKRD27	ALG10
AMBRA1	ANKRD32	ALG10B
AMDHD2	ANKRD37	ALG12
AMER1	ANKRD40	ALG13
AMFR	ANKRD46	ALG3
AMIGO3	ANKRD50	ALG6
AMOTL1	ANKRD54	ALG8
AMOTL2	ANKRD61	ALKBH2
AMZ2	ANKRD9	ALKBH4
APC1	ANKS1A	ALKBH5
APC16	ANKS1B	ALMS1
APC2	ANKS6	ALPK1
APC5	ANLN	ALS2
APC7	ANO1	ALS2CL
ANG	ANO10	AMBP
ANGEL2	ANO6	AMBRA1
ANK3	ANP32E	AMER1
ANKDD1A	ANXA11	AMFR
ANKH	ANXA2	AMIGO3
ANKHD1	ANXA2P2	AMOT
ANKIB1	ANXA3	AMOTL1
ANKLE2	ANXA4	AMOTL2
ANKMY1	ANXA9	AMZ1
ANKMY2	AP000525.9	AMZ2
ANKRA2	AP001258.4	APC16
ANKRD10	AP1G2	APC2
ANKRD11	AP2B1	APC5
ANKRD13A	AP2M1	APC7
ANKRD13D	AP3B1	ANG
ANKRD16	AP3M1	ANGEL2
ANKRD17	AP3M2	ANGPTL6
ANKRD18CP	AP4B1	ANK3
ANKRD26	AP4E1	ANKDD1A
ANKRD27	AP4S1	ANKH
ANKRD28	AP5B1	ANKLE2
ANKRD32	AP5S1	ANKMY1
ANKRD37	AP5Z1	ANKMY2
ANKRD40	APAF1	ANKRA2
ANKRD42	APBB2	ANKRD10
ANKRD46	APC	ANKRD11
ANKRD50	APC2	ANKRD12
ANKRD54	APEH	ANKRD13D
ANKRD61	API5	ANKRD16
ANKRD9	APITD1-CORT	ANKRD17
ANKS1A	APLP2	ANKRD18A
ANKS1B	APMAP	ANKRD18CP
ANKS3	APOLD1	ANKRD26
ANKS6	APOO	ANKRD27
ANLN	APOPT1	ANKRD28
ANO1	APP	ANKRD36B
ANO10	APPBP2	ANKRD37
ANO6	APPL1	ANKRD40
ANP32E	APRT	ANKRD42
ANXA11	AQR	ANKRD46
ANXA2	ARAP2	ANKRD50
ANXA2P2	ARCN1	ANKRD54
ANXA2R	ARF1	ANKRD61
ANXA3	ARF3	ANKRD9
ANXA4	ARF4	ANKS1A
ANXA6	ARF5	ANKS1B
ANXA7	ARFGAP1	ANKS6
ANXA9	ARFGAP2	ANLN
AP000525.9	ARFGAP3	ANO1
AP001628.6	ARFIP1	ANO10
AP1AR	ARG2	ANO6
AP1B1	ARGLU1	ANP32E
AP1M2	ARHGAP10	ANXA11
AP2A1	ARHGAP11A	ANXA2
AP2A2	ARHGAP12	ANXA2P2
AP2B1	ARHGAP17	ANXA3
AP2M1	ARHGAP19	ANXA4
AP3B1	ARHGAP29	ANXA5
AP3M1	ARHGAP32	ANXA6
AP3M2	ARHGAP35	ANXA7
AP4B1	ARHGAP44	AP000525.9
AP4S1	ARHGAP8	AP000654.5
AP5B1	ARHGEF10	AP001628.6
AP5M1	ARHGEF11	AP1AR
AP5Z1	ARHGEF12	AP1B1
APAF1	ARHGEF26	AP1G2
APBB2	ARHGEF28	AP1M2
APBB3	ARHGEF3	AP2A1
APC	ARHGEF34P	AP2B1
APC2	ARHGEF37	AP2M1
API5	ARHGEF38	AP3B1
APIP	ARHGEF7	AP3M1
APMAP	ARID1A	AP3M2
APOBEC3B	ARID2	AP4B1
APOL2	ARID3A	AP4S1
APOO	ARID3B	AP5B1
APOPT1	ARID5B	AP5M1
APP	ARIH1	AP5Z1
APPBP2	ARIH2	APAF1
APPL1	ARL17A	APBB2
APPL2	ARL4C	APBB3
APRT	ARL4D	APC
APTX	ARL5B	APC2
AQR	ARL6IP5	APEH
ARAP1	ARL8A	API5
ARAP2	ARMC10	APIP
ARCN1	ARMC5	APMAP
ARF1	ARMC9	APOBEC3B
ARF3	ARMCX6	APOL2
ARF4	ARPC5	APOLD1
ARF5	ARPC5L	APOO
ARFGAP1	ARPP19	APOPT1
ARFGAP2	ARRB1	APP
ARFGAP3	ARRDC1	APPBP2
ARFGEF2	ARRDC2	APPL1
ARFIP1	ARRDC4	APPL2
ARG2	ARSA	APRT
ARGLU1	ARSB	APTX
ARHGAP1	ARSD	AQR
ARHGAP10	ARSG	AR
ARHGAP11A	ARVCF	ARAP1
ARHGAP11B	ASAH1	ARAP2
ARHGAP12	ASAP2	ARCN1
ARHGAP17	ASB1	ARF1
ARHGAP18	ASB16	ARF3
ARHGAP19	ASB6	ARF4
ARHGAP26	ASCC3	ARF5
ARHGAP27	ASF1B	ARFGAP1
ARHGAP29	ASH1L	ARFGAP2
ARHGAP30	ASMTL	ARFGAP3
ARHGAP32	ASNS	ARFGEF2
ARHGAP35	ASNSD1	ARFIP1
ARHGAP5	ASPH	ARFRP1
ARHGAP8	ASPM	ARG2
ARHGDIB	ASXL2	ARGLU1
ARHGEF10	ATAD2	ARHGAP10
ARHGEF11	ATAD2B	ARHGAP11A
ARHGEF12	ATAD3A	ARHGAP12
ARHGEF16	ATAD3B	ARHGAP17
ARHGEF17	ATAD5	ARHGAP18
ARHGEF26	ATAT1	ARHGAP19
ARHGEF28	ATE1	ARHGAP26
ARHGEF3	ATF3	ARHGAP29
ARHGEF34P	ATF4	ARHGAP30
ARHGEF37	ATF6	ARHGAP32
ARHGEF38	ATF7	ARHGAP35
ARHGEF40	ATF7IP	ARHGAP44
ARHGEF7	ATG12	ARHGAP5
ARID1A	ATG14	ARHGAP8
ARID1B	ATG16L1	ARHGDIB
ARID2	ATG16L2	ARHGEF10
ARID3A	ATG2B	ARHGEF12
ARID4A	ATG3	ARHGEF16
ARID5B	ATG4A	ARHGEF17
ARIH1	ATG4B	ARHGEF26
ARIH2	ATG5	ARHGEF34P
ARL1	ATG7	ARHGEF37
ARL2BP	ATG9A	ARHGEF40
ARL4A	ATIC	ARHGEF7
ARL4C	ATL2	ARID1A
ARL4D	ATL3	ARID1B
ARL5A	ATM	ARID2
ARL5B	ATMIN	ARID3B
ARL6IP5	ATP11A	ARID4A
ARL8A	ATP11B	ARID5B
ARL9	ATP1B3	ARIH1
ARMC1	ATP2A2	ARIH2
ARMC10	ATP2B1	ARL1
ARMC10P1	ATP2C2	ARL2BP
ARMC5	ATP5A1	ARL4C
ARMC8	ATP5C1	ARL4D
ARMC9	ATP5G3	ARL5A
ARMCX6	ATP5H	ARL5B
ARNTL2	ATP5J2	ARL6IP5
ARPC2	ATP5J2-PTCD1	ARMC1
ARPC5	ATP5L	ARMC10
ARPP19	ATP5SL	ARMC5
ARRB1	ATP6AP1	ARMC6
ARRDC1	ATP6AP2	ARMC8
ARRDC2	ATP6V0A2	ARMC9
ARRDC3	ATP6V1B2	ARMCX6
ARSB	ATP6V1C1	ARNTL2
ARSD	ATP6V1E2	ARPC2
ARV1	ATP6V1H	ARPC5
ARVCF	ATP7A	ARPC5L
ASAH1	ATP7B	ARPP19
ASAP1	ATP8A1	ARRB1
ASAP2	ATP8B1	ARRDC1
ASB1	ATP9A	ARRDC2
ASB16	ATP9B	ARRDC3
ASB7	ATPAF1	ARRDC4
ASCC1	ATR	ARSA
ASCC3	ATRN	ARSB
ASH1L	ATRX	ARSD
ASMTL	ATXN1	ARSG
ASNS	ATXN2L	ARV1
ASNSD1	ATXN7	ARVCF
ASPH	ATXN7L3	ASAH1
ASPM	ATXN7L3B	ASAP1
ASXL1	AUH	ASAP2
ASXL2	AUNIP	ASB1
ATAD2	AURKA	ASB13
ATAD2B	AURKAIP1	ASB16
ATAD3A	AUTS2	ASB6
ATAD3B	AVEN	ASB7
ATAD5	AZI1	ASCC3
ATAT1	AZIN1	ASF1B
ATE1	B3GALT6	ASH1L
ATF1	B3GAT3	ASIC1
ATF4	B3GNT2	ASMTL
ATF6	B3GNT9	ASNS
ATF7	B4GALNT3	ASNSD1
ATF7IP	B4GALNT4	ASPH
ATG10	B4GALT1	ASPM
ATG12	B4GALT3	ASTN2
ATG14	B4GALT4	ASXL1
ATG16L1	B4GALT5	ASXL2
ATG16L2	BACE1	ATAD2
ATG2B	BACE2	ATAD2B
ATG4B	BAG1	ATAD3A
ATG7	BAG4	ATAD3B
ATG9A	BAG6	ATAD5
ATIC	BAIAP2	ATAT1
ATL2	BAIAP2L1	ATE1
ATL3	BAIAP3	ATF1
ATM	BAMBI	ATF2
ATP10D	BANF1	ATF3
ATP11A	BARD1	ATF4
ATP11B	BARX2	ATF7
ATP13A1	BAZ2A	ATG12
ATP1A1	BAZ2B	ATG14
ATP1B1	BBS1	ATG16L1
ATP1B3	BBS10	ATG16L2
ATP2A2	BBS2	ATG2B
ATP2B1	BBS4	ATG3
ATP2B4	BBS5	ATG4A
ATP2C2	BCAM	ATG4B
ATP5A1	BCAP29	ATG7
ATP5C1	BCAR1	ATG9A
ATP5G3	BCAS1	ATIC
ATP5H	BCAS4	ATL2
ATP5J2	BCL2L13	ATL3
ATP5J2-PTCD1	BCL3	ATM
ATP5L	BCL7B	ATP10D
ATP5O	BCL9	ATP11A
ATP5SL	BCOR	ATP11B
ATP6AP1	BCR	ATP13A1
ATP6AP2	BDH1	ATP13A3
ATP6V0A1	BDH2	ATP1A1
ATP6V0A2	BDP1	ATP1B1
ATP6V0B	BEND3	ATP2A2
ATP6V0E1	BEND3P3	ATP2A3
ATP6V1B2	BEST1	ATP2B1
ATP6V1C1	BET1L	ATP2B4
ATP6V1H	BFAR	ATP2C2
ATP7A	BICD1	ATP5A1
ATP7B	BICD2	ATP5B
ATP8A1	BID	ATP5H
ATP8B1	BIRC2	ATP5J
ATP9A	BIRC5	ATP5J2
ATP9B	BIRC6	ATP5J2-PTCD1
ATPAF1	BLM	ATP5L
ATR	BLOC1S2	ATP5SL
ATRAID	BLOC1S5	ATP6AP1
ATRX	BLOC1S6	ATP6AP2
ATXN1	BLVRA	ATP6V0A2
ATXN1L	BMF	ATP6V0B
ATXN2L	BMI1	ATP6V0E1
ATXN7	BMP1	ATP6V1B1
ATXN7L3B	BMP8B	ATP6V1B2
AUH	BMS1	ATP6V1C1
AURKA	BMS1P20	ATP6V1C2
AURKAIP1	BMX	ATP6V1G1
AUTS2	BNIP2	ATP6V1H
AVEN	BNIP3L	ATP7A
AVL9	BOD1	ATP7B
AZI1	BOD1L1	ATP8A1
AZIN1	BOLA2	ATP8B1
B3GALT6	BORA	ATP9A
B3GALTL	BPHL	ATPAF1
B3GAT3	BPTF	ATR
B3GNT1	BRCA1	ATRX
B3GNT2	BRCA2	ATXN1
B3GNT9	BRCC3	ATXN1L
B4GALT1	BRD2	ATXN2L
B4GALT3	BRD3	ATXN7
B4GALT4	BRD9	ATXN7L3B
B4GALT5	BRF1	AUH
B9D1	BRI3BP	AURKA
BACE2	BRICD5	AURKAIP1
BACH1	BRK1	AUTS2
BAG1	BROX	AVEN
BAG4	BRWD1	AVIL
BAI2	BRWD3	AVL9
BAIAP2	BSCL2	AZGP1
BAIAP2L1	BSDC1	AZI1
BAK1	BSG	AZIN1
BAMBI	BTAF1	B3GALT6
BANF1	BTBD1	B3GALTL
BARD1	BTBD10	B3GAT3
BARX2	BTBD2	B3GNT2
BAZ1A	BTBD3	B3GNT3
BAZ2A	BTBD7	B3GNT9
BAZ2B	BTBD9	B4GALNT4
BBIP1	BTD	B4GALT1
BBS10	BTF3	B4GALT3
BBS2	BTG2	B4GALT4
BBS5	BTN2A1	B4GALT5
BBS7	BTN3A1	B9D1
BBX	BTRC	BACE1
BCAP29	BUB1B	BACE2
BCAR1	BUB3	BACH1
BCAR3	BUD31	BAG1
BCAS1	BYSL	BAG4
BCAS3	BZW1	BAG6
BCDIN3D	C10orf118	BAI2
BCL2L11	C10orf95	BAIAP2L1
BCL2L12	C11orf58	BAK1
BCL2L13	C12orf23	BAMBI
BCL2L2-PABPN1	C12orf29	BANF1
BCL3	C12orf4	BARD1
BCL7B	C12orf43	BARX2
BCL9L	C12orf49	BATF
BCLAF1	C12orf73	BAZ1A
BCOR	C14orf132	BAZ2A
BCR	C14orf142	BAZ2B
BCS1L	C14orf159	BBIP1
BDH1	C14orf2	BBS1
BDH2	C14orf80	BBS10
BDP1	C15orf38	BBS2
BEND3	C15orf41	BBS4
BET1L	C16orf58	BBS5
BFAR	C16orf72	BBS7
BHLHE40	C16orf87	BBX
BID	C17orf103	BCAP29
BIRC2	C17orf53	BCAR1
BIRC5	C17orf62	BCAR3
BIRC6	C17orf67	BCAS1
BLM	C17orf70	BCDIN3D
BLOC1S2	C17orf80	BCL2L11
BLOC1S5	C19orf10	BCL2L12
BLOC1S6	C19orf12	BCL2L13
BLVRA	C19orf25	BCL2L2-PABPN1
BMI1	C19orf33	BCL3
BMP1	C19orf43	BCL7B
BMP2K	C19orf48	BCL9
BMP8B	C19orf52	BCL9L
BMPR1A	C19orf54	BCLAF1
BMPR2	C19orf55	BCOR
BMS1	C19orf67	BDH1
BMS1P20	C19orf68	BDH2
BMX	C19orf71	BDP1
BNIP3L	C1D	BEND3
BOD1	C1GALT1	BEND3P3
BOD1L1	C1RL	BEST1
BOK	C1orf106	BET1L
BOLA2	C1orf112	BFAR
BORA	C1orf115	BICD1
BPHL	C1orf116	BICD2
BPTF	C1orf159	BID
BRAP	C1orf172	BIRC2
BRCA1	C1orf174	BIRC5
BRCC3	C1orf198	BIRC6
BRD2	C1orf21	BLM
BRD3	C1orf216	BLOC1S2
BRD9	C1orf27	BLOC1S5
BRF1	C1orf43	BLOC1S6
BRI3BP	C1orf52	BLVRA
BRICD5	C20orf112	BLVRB
BRMS1	C20orf196	BLZF1
BROX	C21orf2	BMF
BRWD1	C21orf33	BMI1
BRWD3	C21orf91	BMP1
BSCL2	C22orf46	BMP2K
BSDC1	C2CD2	BMP8B
BSG	C2CD3	BMPR1A
BSPRY	C2CD4D	BMS1
BTAF1	C2ORF15	BMS1P20
BTBD1	C2orf42	BMS1P5
BTBD10	C2orf43	BMX
BTBD3	C2orf44	BNIP2
BTBD7	C2orf49	BNIP3
BTBD9	C2orf54	BNIP3L
BTD	C2orf68	BOD1
BTF3	C2orf69	BOD1L1
BTF3L4	C2orf76	BOK
BTG2	C2orf81	BORA
BTN2A1	C3orf14	BPHL
BTN2A2	C3orf17	BPTF
BTN3A1	C3orf38	BRAP
BTRC	C3orf52	BRCA2
BUB1B	C3orf58	BRCC3
BUB3	C3orf83	BRD1
BYSL	C4orf29	BRD2
BZW1	C4orf3	BRD3
BZW2	C4orf33	BRD4
C10orf118	C4orf36	BRD9
C11orf54	C4orf46	BRF1
C11orf57	C5	BRI3BP
C11orf58	C5orf22	BRIX1
C11orf71	C5orf24	BRK1
C11orf80	C5orf30	BRMS1
C12orf23	C5orf34	BROX
C12orf29	C5orf38	BRWD1
C12orf4	C5orf42	BRWD3
C12orf43	C5orf45	BSCL2
C12orf49	C5orf51	BSDC1
C12orf73	C5orf66	BSG
C14orf119	C6orf120	BSPRY
C14orf132	C6orf132	BTAF1
C14orf159	C6orf136	BTBD1
C14orf2	C6orf211	BTBD10
C14orf79	C6orf47	BTBD2
C14orf80	C6orf48	BTBD3
C15orf38	C6orf57	BTBD7
C15orf38-AP3S2	C6orf62	BTBD9
C15orf52	C6orf89	BTD
C16orf52	C7orf25	BTF3L4
C16orf58	C7orf49	BTG2
C16orf62	C7orf50	BTN2A1
C16orf72	C7orf73	BTN2A2
C16orf87	C8orf33	BTN3A1
C17orf62	C8orf76	BTRC
C17orf70	C8orf82	BUB1B
C18orf25	C9orf114	BUB3
C19orf12	C9orf152	BUD13
C19orf24	C9orf3	BYSL
C19orf25	C9orf72	BZW1
C19orf33	C9orf85	BZW2
C19orf43	C9orf89	C10orf118
C19orf48	C9orf91	C10orf54
C19orf55	CA5B	C11orf52
C19orf67	CAAP1	C11orf54
C19orf68	CAB39	C11orf57
C19orf71	CABLES2	C11orf58
C1D	CABYR	C11orf71
C1GALT1	CACNG4	C11orf80
C1QBP	CACTIN	C12orf23
C1RL	CACUL1	C12orf29
C1orf106	CACYBP	C12orf4
C1orf112	CAD	C12orf43
C1orf115	CADM4	C12orf49
C1orf122	CALCOCO1	C12orf65
C1orf123	CALCOCO2	C12orf73
C1orf159	CALM1	C14orf119
C1orf172	CALML4	C14orf132
C1orf174	CALU	C14orf159
C1orf192	CAMK2D	C14orf2
C1orf21	CAMK2N2	C14orf79
C1orf210	CAMKK1	C14orf80
C1orf226	CAMKK2	C15orf38
C1orf27	CAMSAP1	C15orf38-AP3S2
C1orf35	CAMSAP2	C15orf41
C1orf43	CAMTA2	C15orf52
C1orf52	CAND1	C16orf52
C20orf112	CANT1	C16orf58
C20orf194	CANX	C16orf62
C20orf196	CAPN10	C16orf72
C21orf2	CAPN13	C16orf87
C21orf33	CAPN15	C17orf62
C21orf58	CAPN2	C17orf67
C22orf23	CAPN7	C17orf70
C22orf29	CAPRIN1	C18orf25
C22orf46	CAPRIN2	C18orf54
C2CD2	CAPZA1	C19orf12
C2CD3	CAPZA2	C19orf25
C2orf42	CAPZB	C19orf33
C2orf44	CARD10	C19orf43
C2orf49	CARD8	C19orf48
C2orf54	CARHSP1	C19orf54
C2orf68	CARKD	C19orf55
C2orf69	CARS	C19orf67
C3orf14	CARS2	C19orf68
C3orf17	CASC3	C19orf71
C3orf38	CASC4	C1D
C3orf52	CASC5	C1GALT1
C3orf58	CASC7	C1QBP
C3orf83	CASD1	C1QTNF6
C4orf29	CASK	C1RL
C4orf3	CASP6	C1orf106
C4orf33	CASP7	C1orf112
C4orf46	CASP8	C1orf115
C5orf15	CASP8AP2	C1orf116
C5orf22	CASZ1	C1orf122
C5orf24	CBL	C1orf159
C5orf30	CBLB	C1orf172
C5orf34	CBLC	C1orf174
C5orf38	CBLL1	C1orf21
C5orf42	CBR3	C1orf210
C5orf45	CBS	C1orf216
C5orf51	CBWD1	C1orf226
C5orf66	CBWD2	C1orf27
C6orf120	CBWD3	C1orf35
C6orf132	CBWD5	C1orf43
C6orf136	CBWD6	C1orf52
C6orf211	CBX1	C1orf86
C6orf47	CBX2	C20orf112
C6orf48	CBX3	C20orf194
C6orf62	CBX5	C20orf196
C6orf89	CBX6	C21orf2
C7orf25	CBX7	C21orf58
C7orf26	CC2D1A	C22orf23
C7orf50	CC2D1B	C22orf46
C7orf73	CCAR2	C2CD2
C8orf33	CCDC102A	C2CD3
C8orf82	CCDC115	C2ORF15
C9orf152	CCDC117	C2orf42
C9orf156	CCDC125	C2orf44
C9orf3	CCDC126	C2orf49
C9orf72	CCDC130	C2orf54
C9orf78	CCDC132	C2orf68
C9orf85	CCDC134	C2orf69
C9orf89	CCDC14	C3orf14
C9orf91	CCDC15	C3orf17
CA2	CCDC157	C3orf38
CA5B	CCDC176	C3orf52
CAAP1	CCDC18	C3orf83
CAB39	CCDC22	C4orf21
CAB39L	CCDC23	C4orf29
CABIN1	CCDC24	C4orf3
CABLES2	CCDC39	C4orf33
CABYR	CCDC41	C4orf46
CACNB3	CCDC50	C5
CACNG4	CCDC57	C5orf15
CACUL1	CCDC66	C5orf24
CACYBP	CCDC69	C5orf30
CAD	CCDC71L	C5orf34
CADM4	CCDC84	C5orf38
CALCOCO1	CCDC86	C5orf42
CALCOCO2	CCDC93	C5orf45
CALM1	CCHCR1	C5orf66
CALM2	CCNB1	C6orf120
CALML4	CCND1	C6orf132
CALU	CCNDBP1	C6orf136
CAMK1D	CCNE1	C6orf141
CAMK2D	CCNG2	C6orf211
CAMK2G	CCNH	C6orf47
CAMK2N2	CCNI	C6orf48
CAMSAP1	CCNJL	C6orf57
CAMSAP2	CCNK	C6orf62
CAMTA2	CCNL1	C6orf89
CAND1	CCNL2	C7orf25
CANT1	CCNT2	C7orf26
CANX	CCNYL1	C7orf49
CAPN10	CCP110	C7orf50
CAPN13	CCPG1	C7orf55-LUC7L2
CAPN15	CCRN4L	C8orf33
CAPN2	CCSAP	C8orf44
CAPN7	CCT2	C8orf76
CAPRIN1	CCT3	C8orf82
CAPS	CCT4	C9orf114
CAPZA1	CCT5	C9orf117
CAPZA2	CCT6A	C9orf129
CAPZB	CCT8	C9orf152
CARD10	CD164	C9orf156
CARD8	CD276	C9orf3
CARKD	CD2AP	C9orf37
CARM1	CD3EAP	C9orf72
CARS	CD44	C9orf85
CARS2	CD46	C9orf89
CASC3	CD58	C9orf91
CASC5	CD59	CA12
CASC7	CD63	CA5B
CASD1	CD81	CAAP1
CASK	CD82	CAB39
CASP2	CD99	CAB39L
CASP3	CD99P1	CABIN1
CASP6	CDC123	CABLES1
CASP7	CDC16	CABLES2
CASP8	CDC23	CABYR
CASP8AP2	CDC25A	CAC1D
CASZ1	CDC25B	CAC1H
CBFA2T2	CDC25C	CACNB3
CBFB	CDC27	CACNG4
CBL	CDC34	CACTIN
CBLB	CDC40	CACUL1
CBLL1	CDC42BPA	CACYBP
CBR3	CDC42BPB	CAD
CBR4	CDC42BPG	CADM4
CBS	CDC42EP1	CALCOCO1
CBWD1	CDC42EP2	CALCOCO2
CBWD2	CDC42SE1	CALM1
CBWD3	CDC42SE2	CALM2
CBWD5	CDC45	CALML4
CBWD6	CDC5L	CALU
CBX1	CDC6	CAMK1D
CBX2	CDC7	CAMK2D
CBX3	CDC73	CAMSAP1
CBX4	CDCA2	CAMSAP2
CBX5	CDCA5	CAMTA2
CBX6	CDCA7L	CAND1
CC2D1A	CDCP1	CANT1
CC2D1B	CDH1	CANX
CCAR1	CDH24	CAPN10
CCAR2	CDK1	CAPN13
CCBL1	CDK10	CAPN15
CCDC102A	CDK11A	CAPN2
CCDC106	CDK14	CAPN7
CCDC113	CDK18	CAPRIN1
CCDC115	CDK19	CAPS
CCDC117	CDK2	CAPZA2
CCDC125	CDK20	CAPZB
CCDC126	CDK2AP1	CARD10
CCDC130	CDK5RAP2	CARD8
CCDC132	CDK5RAP3	CARHSP1
CCDC134	CDK6	CARKD
CCDC138	CDKL1	CARM1
CCDC14	CDKN1A	CARS
CCDC142	CDKN2AIP	CARS2
CCDC150	CDKN3	CASC3
CCDC176	CDPF1	CASC5
CCDC18	CDR2L	CASC7
CCDC183	CDRT15P1	CASD1
CCDC22	CDS1	CASK
CCDC34	CDS2	CASP2
CCDC39	CDT1	CASP3
CCDC41	CDV3	CASP6
CCDC50	CDYL	CASP7
CCDC57	CDYL2	CASP8
CCDC6	CEBPG	CASP8AP2
CCDC64B	CEBPZ	CASZ1
CCDC66	CECR5	CATSPERG
CCDC69	CELF1	CBFA2T2
CCDC71L	CELSR1	CBFB
CCDC84	CELSR3	CBL
CCDC86	CEMP1	CBLB
CCDC90B	CENPBD1	CBLL1
CCDC93	CENPBD1P1	CBR3
CCDC97	CENPF	CBR4
CCHCR1	CENPH	CBS
CC2	CENPI	CBWD1
CCNB1	CENPL	CBWD2
CCNB2	CENPN	CBWD3
CCND1	CENPU	CBWD5
CCNE1	CEP104	CBWD6
CCNH	CEP128	CBX1
CCNI	CEP135	CBX2
CCNJ	CEP152	CBX3
CCNJL	CEP164	CBX4
CCNK	CEP170	CBX5
CCNL1	CEP170B	CBX6
CCNL2	CEP192	CC2D1A
CCNT2	CEP250	CC2D1B
CCNYL1	CEP290	CCAR1
CCP110	CEP350	CCAR2
CCPG1	CEP44	CCBL1
CCRN4L	CEP55	CCDC101
CCSAP	CEP57	CCDC102A
CCSER1	CEP63	CCDC106
CCSER2	CEP68	CCDC113
CCT2	CEP70	CCDC115
CCT3	CEP72	CCDC117
CCT4	CEP78	CCDC125
CCT5	CEP85	CCDC126
CCT6A	CEP95	CCDC130
CCT6P1	CEP97	CCDC132
CCT6P3	CERCAM	CCDC134
CD163L1	CERS2	CCDC138
CD164	CERS6	CCDC14
CD27	CFDP1	CCDC15
CD276	CFL1	CCDC150
CD2AP	CFL2	CCDC157
CD2BP2	CFLAR	CCDC176
CD3EAP	CGGBP1	CCDC18
CD44	CGN	CCDC183
CD46	CGNL1	CCDC22
CD52	CHCHD1	CCDC24
CD55	CHD1L	CCDC25
CD59	CHD2	CCDC34
CD63	CHD3	CCDC39
CD81	CHD4	CCDC41
CD82	CHD6	CCDC50
CD83	CHD7	CCDC57
CD97	CHD9	CCDC6
CD99	CHDH	CCDC64
CD99P1	CHEK1	CCDC64B
CDC123	CHEK2	CCDC66
CDC14B	CHKA	CCDC7
CDC16	CHKB	CCDC71L
CDC23	CHM	CCDC74A
CDC25A	CHML	CCDC84
CDC25B	CHMP1A	CCDC90B
CDC26	CHMP1B	CCDC93
CDC27	CHMP2B	CCDC97
CDC40	CHMP3	CCHCR1
CDC42BPA	CHMP4B	CCNB2
CDC42BPB	CHMP6	CCNC
CDC42BPG	CHMP7	CCND1
CDC42EP1	CHORDC1	CCNE1
CDC42EP2	CHP1	CCNE2
CDC42SE1	CHPF2	CCNG2
CDC42SE2	CHPT1	CCNH
CDC45	CHRNB1	CCNI
CDC5L	CHST14	CCNJ
CDC6	CHST15	CCNJL
CDC7	CHSY1	CCNK
CDCA2	CHTF18	CCNL1
CDCA4	CHTOP	CCNL2
CDCA5	CHUK	CCNT2
CDCA7L	CHURC1	CCNYL1
CDCP1	CIAO1	CCP110
CDH1	CIAPIN1	CCPG1
CDH24	CIB1	CCSER1
CDK1	CIC	CCT2
CDK10	CICP14	CCT3
CDK11A	CIDECP	CCT4
CDK12	CINP	CCT5
CDK16	CIPC	CCT6A
CDK18	CIZ1	CCT6P1
CDK19	CKAP2	CCT6P3
CDK2	CKAP2L	CCT8
CDK20	CKAP4	CD109
CDK2AP1	CKMT1B	CD164
CDK3	CKS1B	CD27
CDK5RAP2	CKS2	CD276
CDK6	CLASP1	CD2AP
CDKL1	CLASP2	CD2BP2
CDKN1B	CLCA2	CD44
CDKN2AIP	CLCC1	CD46
CDRT15P1	CLCN2	CD52
CDS1	CLCN3	CD55
CDS2	CLCN5	CD58
CDT1	CLCN6	CD59
CDV3	CLCN7	CD63
CDYL	CLDN12	CD81
CEACAM6	CLEC16A	CD82
CEBPG	CLIC4	CD83
CEBPZ	CLINT1	CD97
CECR5	CLIP1	CD99
CELF1	CLIP3	CD99P1
CELSR1	CLK1	CDC123
CELSR2	CLK4	CDC14B
CELSR3	CLMN	CDC16
CEMP1	CLN6	CDC23
CENPB	CLN8	CDC25A
CENPBD1	CLNS1A	CDC25B
CENPBD1P1	CLOCK	CDC26
CENPF	CLPTM1L	CDC27
CENPH	CLSPN	CDC34
CENPI	CLSTN1	CDC42BPA
CENPK	CLTA	CDC42BPB
CENPL	CLTC	CDC42BPG
CENPM	CLU	CDC42EP1
CENPN	CLUAP1	CDC42EP2
CENPO	CMC2	CDC42SE1
CEP104	CMPK1	CDC42SE2
CEP120	CMTM1	CDC45
CEP135	CMTM4	CDC5L
CEP152	CMTM6	CDC7
CEP164	CMTR1	CDC73
CEP170	CMTR2	CDCA2
CEP170B	CNDP2	CDCA4
CEP192	CNIH4	CDCA5
CEP250	CNN3	CDCA7L
CEP290	CNNM3	CDCP1
CEP44	CNOT1	CDH1
CEP55	CNOT11	CDH12P2
CEP57	CNOT6	CDH24
CEP57L1	CNOT8	CDK1
CEP63	CNP	CDK10
CEP68	CNTF	CDK11A
CEP72	COA5	CDK12
CEP76	COG3	CDK14
CEP78	COG5	CDK16
CEP85	COG6	CDK18
CEP95	COG8	CDK19
CEP97	COL12A1	CDK2
CERS2	COL18A1	CDK20
CERS6	COL1A1	CDK2AP1
CES4A	COL4A3BP	CDK3
CFDP1	COL6A1	CDK5RAP2
CFL1	COLGALT1	CDK5RAP3
CFL2	COMMD10	CDK6
CFLAR	COMMD6	CDKL1
CGGBP1	COPA	CDKN1B
CGN	COPB2	CDKN2AIP
CGREF1	COPE	CDKN3
CHAF1A	COPG1	CDRT15P1
CHCHD1	COPS2	CDS2
CHD1	COPS4	CDT1
CHD1L	COPS5	CDV3
CHD2	COPS8	CDYL
CHD3	COPZ1	CEACAM1
CHD4	COQ3	CEACAM6
CHD6	COQ5	CEBPG
CHD7	COQ6	CEBPZ
CHD9	CORO1C	CECR5
CHDH	CORO2A	CELF1
CHEK1	COX10-AS1	CELSR1
CHEK2	COX15	CELSR2
CHFR	COX19	CELSR3
CHID1	COX7A2L	CEND1
CHKA	CP	CENPB
CHKB	CPD	CENPBD1
CHM	CPE	CENPBD1P1
CHML	CPEB4	CENPH
CHMP1B	CPNE1	CENPJ
CHMP2B	CPSF2	CENPK
CHMP3	CPSF3	CENPL
CHMP4B	CPSF3L	CENPM
CHMP6	CPSF4	CENPN
CHMP7	CPSF6	CENPO
CHP1	CPSF7	CEP120
CHPF2	CPT1A	CEP135
CHPT1	CPT1B	CEP152
CHRNB1	CPT2	CEP164
CHST14	CRABP2	CEP170
CHST15	CRADD	CEP170B
CHSY1	CRAMP1L	CEP192
CHTF18	CRBN	CEP250
CHTOP	CRCP	CEP290
CHUK	CREB1	CEP350
CIAO1	CREB3	CEP41
CIAPIN1	CREB3L2	CEP44
CIB1	CREB3L4	CEP55
CIC	CREBBP	CEP57
CICP13	CREBL2	CEP57L1
CICP14	CREBZF	CEP63
CIPC	CREG1	CEP68
CIT	CRELD2	CEP72
CITED2	CRHR1-IT1	CEP76
CIZ1	CRK	CEP78
CKAP2	CRKL	CEP85
CKAP2L	CRLF3	CEP95
CKAP4	CRNDE	CERS2
CKAP5	CROCCP2	CERS6
CKMT1B	CRYZ	CFB
CKS1B	CRYZL1	CFDP1
CKS2	CS	CFL1
CLASP1	CSDE1	CFL2
CLASP2	CSGALCT2	CFLAR
CLCF1	CSNK1A1	CGGBP1
CLCN3	CSNK1D	CGN
CLCN5	CSNK1E	CGNL1
CLCN6	CSNK1G1	CGREF1
CLCN7	CSNK1G2	CHAF1A
CLDN12	CSNK1G3	CHCHD1
CLDN15	CSNK2A1	CHD1
CLDN23	CSPP1	CHD1L
CLDN7	CSRNP2	CHD2
CLEC16A	CSRP1	CHD3
CLEC2D	CSRP2BP	CHD4
CLIC3	CSTF2	CHD6
CLIC4	CTAGE8	CHD7
CLINT1	CTB-113P19.5	CHD9
CLIP1	CTBP1	CHDH
CLK1	CTC-228N24.3	CHEK1
CLK3	CTC-338M12.4	CHEK2
CLMN	CTC-444N24.11	CHFR
CLN3	CTC-490E21.12	CHID1
CLN6	CTD-2035E11.5	CHKA
CLN8	CTD-2313N18.7	CHKB
CLNS1A	CTD-2314B22.3	CHM
CLOCK	CTD-3092A11.2	CHML
CLPB	CTD-3099C6.9	CHMP1B
CLPTM1L	CTD-3162L10.1	CHMP4B
CLSPN	CTD-3193O13.9	CHMP5
CLSTN1	CTDP1	CHMP6
CLTA	CTDSPL	CHMP7
CLTC	CTDSPL2	CHORDC1
CLTCL1	CTN1	CHP1
CLU	CTNND1	CHPF2
CLUAP1	CTNS	CHPT1
CLUL1	CTPS1	CHRAC1
CMC2	CTR9	CHST14
CMPK1	CTSB	CHST15
CMTM4	CTSC	CHSY1
CMTM6	CTSF	CHTF18
CMTM7	CTSL	CHUK
CMTR1	CTSO	CHURC1
CMTR2	CTTN	CIAO1
CNIH1	CTU2	CIAPIN1
CNIH4	CTXN1	CIB1
CNN3	CUEDC1	CIC
CNNM3	CUL1	CICP13
CNOT1	CUL3	CIDECP
CNOT11	CUL4A	CINP
CNOT2	CUL7	CIPC
CNOT6	CUL9	CITED2
CNOT6L	CUX1	CIZ1
CNOT8	CWC25	CKAP2
CNP	CWF19L2	CKAP2L
CNPY2	CXADR	CKAP4
CNST	CXCL16	CKAP5
COA1	CXorf38	CKMT1B
COA5	CXorf40B	CKS1B
COASY	CYB561A3	CKS2
COBLL1	CYB5D2	CLASP1
COG3	CYB5R1	CLASP2
COG5	CYB5R4	CLCF1
COG7	CYB5RL	CLCN2
COG8	CYC1	CLCN3
COL12A1	CYCS	CLCN5
COL18A1	CYCSP10	CLCN6
COL1A1	CYHR1	CLCN7
COL4A3BP	CYLD	CLDN12
COL4A5	CYP1A1	CLDN15
COL6A1	CYP1B1	CLDN23
COLGALT1	CYP2R1	CLEC16A
COMMD10	CYP2U1	CLEC2D
COMMD2	CYP4F23P	CLIC3
COMMD3-BMI1	CYTH1	CLIC4
COMMD8	CYTH2	CLINT1
COPA	CYTH3	CLIP1
COPE	DAAM1	CLK1
COPS2	DAB2	CLK3
COPS4	DAB2IP	CLK4
COPS8	DAD1	CLMN
COPZ1	DAG1	CLN6
COQ4	DAP	CLN8
COQ6	DAP3	CLNS1A
COQ7	DARS2	CLOCK
CORO1C	DBF4	CLPTM1L
CORO2A	DCAF10	CLSPN
CORO7-PAM16	DCAF12	CLSTN1
COX10	DCAF13	CLTA
COX10-AS1	DCAF16	CLTC
COX15	DCAF17	CLU
COX18	DCAF7	CLUAP1
COX19	DCAF8	CLUL1
COX20	DCBLD1	CLVS1
COX5B	DCBLD2	CMC2
COX7A2	DCK	CMPK1
CP	DCLRE1C	CMTM4
CPD	DCP1A	CMTM6
CPEB2	DCP2	CMTM7
CPEB4	DCPS	CMTR1
CPNE1	DCTN1	CMTR2
CPSF2	DCTN4	CNDP2
CPSF3	DCTN5	CNIH1
CPSF3L	DCUN1D1	CNIH4
CPSF4	DCUN1D2	CNN3
CPSF6	DCUN1D4	CNNM3
CPSF7	DDAH1	CNOT1
CPT1A	DDB1	CNOT2
CPT1B	DDHD1	CNOT6
CPT2	DDI2	CNOT6L
CRABP2	DDRGK1	CNOT8
CRADD	DDTL	CNP
CRAMP1L	DDX11	CNST
CRBN	DDX12P	COA1
CRCP	DDX17	COA4
CREB1	DDX18	COASY
CREB3	DDX19B	COG2
CREB3L2	DDX20	COG3
CREB3L4	DDX21	COG5
CREBBP	DDX24	COG6
CREBL2	DDX28	COG7
CREBZF	DDX39A	COG8
CREG1	DDX39B	COL12A1
CRELD2	DDX3X	COL18A1
CRHR1-IT1	DDX42	COL1A1
CRIPAK	DDX46	COL4A3BP
CRISPLD2	DDX47	COL4A5
CRK	DDX49	COL6A1
CRKL	DDX51	COLGALT1
CRLF3	DDX52	COMMD10
CRNDE	DDX55	COMMD2
CROCC	DDX56	COMMD6
CROCCP2	DDX58	COMMD8
CRTAP	DDX6	COPA
CRTC3	DEDD	COPE
CRY2	DEDD2	COPS4
CRYZ	DEF8	COPS5
CRYZL1	DEGS1	COPS8
CS	DEK	COPZ1
CSDE1	DENND1A	COQ4
CSGALCT2	DENND1B	COQ6
CSNK1A1	DENND1C	CORO1C
CSNK1D	DENND2D	CORO2A
CSNK1E	DENND4A	CORO7-PAM16
CSNK1G1	DENND4B	COX10
CSNK1G2	DENND4C	COX10-AS1
CSNK1G3	DENND6A	COX15
CSNK2A1	DENND6B	COX18
CSNK2A3	DENR	COX19
CSPP1	DEPDC1	COX20
CSRP1	DEPDC5	COX5B
CSRP2BP	DEPTOR	COX7A2L
CSTF2	DERL1	CP
CSTF2T	DGCR2	CPD
CTAGE5	DGKE	CPEB2
CTAGE8	DGKH	CPEB3
CTB-113P19.5	DGKQ	CPEB4
CTBP1	DHCR24	CPLX1
CTC-228N24.3	DHCR7	CPNE1
CTC-338M12.4	DHDDS	CPNE3
CTC-444N24.11	DHODH	CPNE7
CTC-444N24.8	DHPS	CPSF2
CTC-490E21.12	DHRS12	CPSF3
CTCF	DHRS13	CPSF3L
CTD-2035E11.5	DHRS4	CPSF4
CTD-2201E18.3	DHRS4-AS1	CPSF6
CTD-2313N18.7	DHRS4L2	CPSF7
CTD-3092A11.2	DHRS7	CPT1A
CTD-3099C6.9	DHX15	CPT2
CTD-3162L10.1	DHX16	CRABP2
CTD-3184A7.4	DHX29	CRADD
CTDNEP1	DHX32	CRBN
CTDSPL	DHX33	CRCP
CTDSPL2	DHX35	CREB1
CTIF	DHX36	CREB3
CTN1	DHX40	CREB3L2
CTNNB1	DHX57	CREBBP
CTNNBL1	DHX58	CREBL2
CTNND1	DIABLO	CREBZF
CTNS	DIAPH3	CREG1
CTR9	DICER1	CRELD2
CTSB	DIDO1	CRHR1-IT1
CTSC	DIEXF	CRIPAK
CTSL	DIMT1	CRK
CTSO	DIP2A	CRKL
CTSZ	DIP2B	CRLF3
CTTN	DIP2C	CRNDE
CTXN1	DIRC2	CROCC
CUEDC1	DIS3	CROCCP2
CUL1	DIS3L	CRTAP
CUL4A	DIS3L2	CRTC3
CUL4B	DIXDC1	CRY2
CUL5	DKC1	CRYZ
CUL7	DLAT	CRYZL1
CUX1	DLD	CS
CWC25	DLG3	CSDE1
CWC27	DLGAP4	CSGALCT2
CWF19L1	DLST	CSNK1A1
CWF19L2	DMTF1	CSNK1D
CXADR	DMXL1	CSNK1E
CXCL16	DMXL2	CSNK1G1
CXorf38	DAF2	CSNK1G2
CXorf40A	DH14	CSNK1G3
CXorf40B	DJA1	CSNK2A1
CYB561D1	DJA2	CSNK2A2
CYB5D2	DJA3	CSNK2A3
CYB5R4	DJB1	CSPP1
CYB5RL	DJB12	CSRNP2
CYCS	DJB14	CSRP1
CYFIP1	DJB6	CSRP2BP
CYHR1	DJB9	CSTF2
CYLD	DJC1	CSTF2T
CYP2R1	DJC10	CTA-14H9.5
CYP2U1	DJC13	CTAGE4
CYSTM1	DJC14	CTAGE5
CYTH1	DJC15	CTAGE8
CYTH2	DJC16	CTB-113P19.5
CYTH3	DJC2	CTBP1
D2HGDH	DJC21	CTBP2
DAB2IP	DJC22	CTC-228N24.3
DAD1	DJC25	CTC-338M12.4
DAGLA	DJC27	CTC-444N24.11
DAP	DJC3	CTC-444N24.8
DAP3	DJC30	CTC-490E21.12
DAPK1	DJC5	CTCF
DARS2	DJC6	CTD-2012J19.3
DAXX	DJC7	CTD-2035E11.5
DAZAP1	DL1	CTD-2201E18.3
DAZAP2	DSE1	CTD-2313N18.7
DBF4	DSE1L1	CTD-3092A11.2
DBI	DNM1L	CTD-3099C6.9
DCAF10	DNM3	CTD-3184A7.4
DCAF12	DNMBP	CTDSPL
DCAF13	DNMT1	CTDSPL2
DCAF16	DNMT3A	CTIF
DCAF17	DOC2A	CTN1
DCAF6	DOCK5	CTNNB1
DCAF7	DOCK7	CTNNBL1
DCAF8	DOCK9	CTNND1
DCBLD1	DOK1	CTNS
DCBLD2	DOK3	CTR9
DCK	DOK4	CTSB
DCLRE1A	DOPEY1	CTSC
DCLRE1B	DOPEY2	CTSH
DCLRE1C	DOT1L	CTSL
DCP1A	DPAGT1	CTTN
DCP2	DPP7	CTU2
DCPS	DPP8	CTXN1
DCST1	DPY19L2P3	CUEDC1
DCTN1	DPY19L3	CUL1
DCTN5	DPY19L4	CUL3
DCUN1D4	DR1	CUL4A
DDAH1	DRAM1	CUL4B
DDI2	DRAM2	CUL5
DDR1	DROSHA	CUL7
DDRGK1	DSC2	CUTC
DDTL	DSCR3	CUX1
DDX1	DSG2	CWC25
DDX10	DSN1	CWC27
DDX11	DSP	CWF19L1
DDX12P	DST	CWF19L2
DDX17	DSTN	CXADR
DDX18	DSTNP2	CXorf38
DDX19B	DSTYK	CXorf40A
DDX20	DTD1	CXorf40B
DDX21	DTL	CYB561A3
DDX24	DTNBP1	CYB561D1
DDX28	DTX2	CYB5D2
DDX39B	DTX3L	CYB5R4
DDX3X	DUS2	CYFIP1
DDX42	DUS4L	CYHR1
DDX46	DUSP1	CYLD
DDX47	DUSP10	CYP1A1
DDX5	DUSP12	CYP2R1
DDX51	DUSP16	CYP2U1
DDX52	DUSP28	CYP4F23P
DDX55	DUSP3	CYP4Z2P
DDX56	DUSP4	CYSTM1
DDX58	DUSP8	CYTH1
DDX59	DVL3	CYTH2
DDX6	DYNC1LI1	CYTH3
DEDD	DYNC1LI2	D2HGDH
DEF8	DYNLL1	DAB2IP
DEGS1	DYNLL2	DAD1
DENND1B	DYNLT1	DAGLB
DENND1C	DYRK1A	DAP
DENND2D	DYRK2	DAP3
DENND4A	E2F1	DAPK1
DENND4B	E2F2	DAPK3
DENND4C	E2F4	DARS2
DENND6B	E2F8	DAXX
DENR	EAF1	DAZAP1
DEPDC1	EARS2	DBF4
DEPDC5	EBAG9	DBI
DEPTOR	EB1BP2	DCAF10
DERL1	ECE1	DCAF12
DESI1	ECHDC2	DCAF13
DFFA	ECT2	DCAF16
DFFB	EDC3	DCAF17
DGCR2	EDEM1	DCAF6
DGCR8	EDEM3	DCAF7
DGKE	EEA1	DCAF8
DGKH	EEF1A1	DCBLD1
DGKQ	EEF1D	DCBLD2
DGKZ	EEF1E1	DCK
DHCR24	EEF2	DCLRE1A
DHPS	EEF2K	DCLRE1B
DHRS12	EFCAB14	DCLRE1C
DHRS13	EFCAB7	DCP1A
DHRSX	EFEMP1	DCP2
DHX15	EFHD1	DCPS
DHX16	EF1	DCST1
DHX29	EF4	DCTN1
DHX32	EF5	DCTN2
DHX33	EFNB2	DCTN5
DHX34	EFR3A	DCUN1D4
DHX35	EFR3B	DDAH1
DHX38	EFTUD1	DDB2
DHX40	EGF	DDI2
DHX9	EGFL8	DDR1
DIABLO	EGFR	DDRGK1
DIAPH1	EGLN1	DDTL
DIAPH3	EHBP1	DDX1
DICER1	EHBP1L1	DDX10
DIDO1	EHD1	DDX11
DIEXF	EHD2	DDX12P
DIMT1	EHD4	DDX17
DIP2A	EHF	DDX18
DIP2B	EHMT1	DDX19B
DIP2C	EIF1AD	DDX20
DIRAS1	EIF2A	DDX21
DIS3	EIF2AK1	DDX24
DIS3L	EIF2AK2	DDX28
DIS3L2	EIF2AK3	DDX39A
DIXDC1	EIF2AK4	DDX39B
DKC1	EIF2B1	DDX3X
DLAT	EIF2B5	DDX42
DLD	EIF2D	DDX46
DLEU2	EIF2S1	DDX47
DLG1	EIF2S2	DDX49
DLG3	EIF2S3	DDX5
DLGAP4	EIF3C	DDX51
DLST	EIF3D	DDX52
DMTF1	EIF3F	DDX55
DMXL1	EIF3G	DDX56
DMXL2	EIF3H	DDX58
DAF3	EIF3J	DDX6
DH14	EIF4A1	DEAF1
DJA1	EIF4A2	DEDD
DJA2	EIF4B	DEF8
DJB1	EIF4E	DEGS1
DJB11	EIF4EBP2	DEK
DJB12	EIF4ENIF1	DENND1A
DJB14	EIF4G1	DENND1B
DJB2	EIF4G2	DENND1C
DJB6	EIF4G3	DENND2D
DJB9	EIF4H	DENND4A
DJC10	EIF5	DENND4C
DJC11	EIF5A	DENND6B
DJC13	ELAC2	DENR
DJC14	ELAVL1	DEPDC1
DJC15	ELF3	DEPDC5
DJC2	ELK4	DEPTOR
DJC21	ELL2	DERL1
DJC25	ELMO3	DESI1
DJC3	ELMOD2	DFFA
DJC30	ELMSAN1	DFFB
DJC6	ELOVL5	DGCR2
DJC9	ELOVL6	DGCR8
DL1	ELOVL7	DGKE
DSE1	ELP2	DGKH
DSE1L1	ELP6	DGKQ
DNM1L	EMC1	DGKZ
DNM2	EMC10	DHCR24
DNMBP	EMC2	DHFR
DNMT3A	EMC3	DHODH
DNMT3B	EMC3-AS1	DHPS
DOCK1	EML4	DHRS12
DOCK5	EML5	DHRS13
DOCK7	EMP1	DHRS4L2
DOCK9	EMP2	DHRSX
DOK4	EMR3	DHX15
DOPEY1	EH	DHX16
DOPEY2	ENC1	DHX29
DOT1L	ENGASE	DHX32
DPAGT1	ENO3	DHX33
DPH1	ENOPH1	DHX34
DPH3	ENOSF1	DHX35
DPP7	ENOX2	DHX37
DPP8	ENPP1	DHX40
DPP9	ENPP4	DHX57
DPY19L1	ENPP5	DHX9
DPY19L1P1	ENSA	DIAPH1
DPY19L2P3	ENTHD2	DIAPH3
DPY19L4	ENTPD1	DICER1
DR1	ENTPD4	DIDO1
DRAM1	ENTPD5	DIEXF
DRAM2	ENTPD6	DIMT1
DROSHA	EOGT	DIP2A
DSC2	EP300	DIP2B
DSCR3	EP400	DIRAS1
DSG2	EPAS1	DIRC2
DSN1	EPB41L1	DIS3
DSP	EPB41L5	DIS3L
DST	EPC1	DIS3L2
DSTN	EPC2	DIXDC1
DSTNP2	EPCAM	DKC1
DSTYK	EPG5	DLAT
DTD2	EPHB4	DLD
DTL	EPHX1	DLG1
DTNBP1	EPM2AIP1	DLG3
DTWD1	EPN3	DLGAP4
DTX2	EPPK1	DLST
DTX3L	EPS15L1	DLX3
DUS2	EPS8L2	DMAP1
DUS4L	EPT1	DMTF1
DUSP1	ERAP1	DMXL1
DUSP10	ERBB2	DMXL2
DUSP12	ERBB2IP	DAF3
DUSP14	ERC1	DH10
DUSP18	ERCC4	DH14
DUSP22	ERCC5	DJA3
DUSP28	ERCC6	DJB1
DUSP3	ERCC6L2	DJB11
DUT	ERCC8	DJB12
DVL3	ERF	DJB14
DYM	ERGIC2	DJB2
DYNC1H1	ERGIC3	DJB9
DYNC1LI1	ERI1	DJC10
DYNC1LI2	ERI2	DJC13
DYNC2H1	ERLEC1	DJC14
DYNLL1	ERLIN1	DJC15
DYNLL2	ERMARD	DJC2
DYNLT1	ERMP1	DJC21
DYRK1A	ERN1	DJC25
DYRK2	ERO1LB	DJC3
E2F1	ERP29	DJC30
E2F7	ERP44	DJC5
E2F8	ERVK13-1	DJC6
EARS2	ERVK3-1	DJC9
EBAG9	ESCO1	DSE1
EB1BP2	ESF1	DSE1L1
ECD	ESPL1	DNM1L
ECE1	ESRP1	DNM3
ECHDC2	ESYT2	DNMBP
ECI1	ETAA1	DNMT3A
ECI2	ETF1	DOCK1
ECT2	ETFA	DOCK5
EDEM1	ETFDH	DOCK7
EDEM3	ETNK1	DOCK9
EDN1	ETV3	DOK1
EEA1	ETV6	DOK4
EEF1A1	EVI5	DOPEY1
EEF1D	EWSR1	DOPEY2
EEF1E1	EXD3	DOT1L
EEF2	EXO1	DPAGT1
EEF2K	EXOC2	DPF2
EFCAB14	EXOC3	DPH1
EFCAB7	EXOC4	DPH3
EFEMP1	EXOC5	DPM1
EFHD1	EXOC6	DPP7
EF1	EXOC6B	DPP8
EF3	EXOC8	DPP9
EF4	EXOSC10	DPY19L1
EF5	EXOSC2	DPY19L2P3
EFNB2	EXOSC3	DPY19L3
EFR3A	EXOSC7	DPY19L4
EFTUD1	EXOSC9	DR1
EGFL8	EXPH5	DRAM1
EGLN1	EXT2	DRAM2
EGLN2	EYA3	DROSHA
EHBP1	EZH2	DSC2
EHBP1L1	EZR	DSCAM
EHD1	F11R	DSCR3
EHD2	F3	DSG2
EHF	FA2H	DSN1
EHHADH	FADS2	DSP
EHMT1	FAF1	DST
EID2	FAF2	DSTNP2
EIF1	FAHD1	DSTYK
EIF1AD	FAHD2B	DTD1
EIF2A	FAM102A	DTL
EIF2AK1	FAM102B	DTNBP1
EIF2AK2	FAM105B	DTX2
EIF2AK3	FAM107B	DUS2
EIF2AK4	FAM111A	DUS4L
EIF2B1	FAM111B	DUSP1
EIF2B5	FAM114A1	DUSP12
EIF2D	FAM115C	DUSP14
EIF2S1	FAM117B	DUSP18
EIF2S2	FAM120A	DUSP22
EIF2S3	FAM120AOS	DUSP3
EIF3C	FAM126B	DUSP8
EIF3D	FAM134A	DUT
EIF3E	FAM134C	DVL3
EIF3F	FAM149B1	DYM
EIF3I	FAM160A1	DYNC1H1
EIF3J	FAM160B1	DYNC1LI1
EIF3L	FAM161A	DYNC1LI2
EIF4A1	FAM168B	DYNC2H1
EIF4A3	FAM169A	DYNLL1
EIF4B	FAM172A	DYNLL2
EIF4E	FAM174A	DYNLT1
EIF4EBP2	FAM174B	DYRK1A
EIF4ENIF1	FAM175A	DYRK2
EIF4G1	FAM178A	E2F1
EIF4G2	FAM179B	E2F4
EIF4H	FAM184B	E2F8
EIF5	FAM189B	E4F1
EIF5A	FAM193A	EAF2
EIF5B	FAM193B	EARS2
EIF6	FAM195B	EBAG9
ELAC2	FAM198B	EBLN2
ELAVL1	FAM199X	EB1BP2
ELF3	FAM207A	ECD
ELFN2	FAM208A	ECE1
ELK3	FAM208B	ECHDC2
ELK4	FAM20B	ECI2
ELL2	FAM210A	ECT2
ELMOD2	FAM213A	EDC3
ELMSAN1	FAM214A	EDEM1
ELOVL6	FAM219A	EDEM3
EMC1	FAM21A	EEA1
EMC10	FAM222A	EEF1A1
EMC2	FAM35A	EEF1D
EMC3	FAM35BP	EEF1E1
EMC4	FAM3C	EEF2
EMC8	FAM49B	EEF2K
EML2	FAM53B	EFCAB14
EML5	FAM53C	EFCAB4B
EMP1	FAM60A	EFEMP1
EMP2	FAM64A	EFHD1
EMR3	FAM65A	EF1
EH	FAM69A	EF3
ENC1	FAM72A	EF4
ENDOD1	FAM72B	EF5
ENGASE	FAM73A	EFNB2
ENO3	FAM73B	EFR3A
ENOPH1	FAM76A	EFTUD1
ENOX2	FAM83B	EGFL8
ENPP4	FAM83G	EGFR
ENPP5	FAM83H	EGLN1
ENSA	FAM83H-AS1	EGLN2
ENTHD2	FAM84B	EHBP1
ENTPD1	FAM86A	EHBP1L1
ENTPD4	FAM86B3P	EHD1
ENTPD5	FAM86C1	EHD2
ENTPD6	FAM86EP	EHF
ENTPD7	FAM89A	EHHADH
ENY2	FAM91A1	EHMT1
EOGT	FAM92A1	EID2
EP300	FAM98A	EIF1
EP400	FAM98B	EIF1AD
EPAS1	FAN1	EIF2A
EPB41L1	FANCA	EIF2AK1
EPB41L4A	FANCD2	EIF2AK2
EPB41L4B	FANCG	EIF2AK3
EPB41L5	FANCL	EIF2AK4
EPC1	FANCM	EIF2B1
EPC2	FANK1	EIF2B5
EPG5	FAR1	EIF2D
EPHA2	FAR2	EIF2S1
EPHB4	FARP1	EIF2S2
EPHX1	FARSA	EIF2S3
EPHX2	FARSB	EIF3D
EPM2AIP1	FASN	EIF3E
EPN3	FASTKD1	EIF3F
EPOR	FASTKD2	EIF3G
EPPK1	FASTKD3	EIF3H
EPS15	FASTKD5	EIF3J
EPS15L1	FAT1	EIF3L
EPS8L1	FAU	EIF4A1
EPS8L2	FBF1	EIF4A3
EPT1	FBLIM1	EIF4B
ERAP1	FBLN1	EIF4E
ERBB2	FBP2	EIF4E3
ERBB2IP	FBXL14	EIF4EBP2
ERBB3	FBXL17	EIF4G1
ERC1	FBXL18	EIF4G3
ERCC3	FBXL20	EIF4H
ERCC4	FBXL4	EIF5
ERCC5	FBXO10	EIF5A
ERCC6	FBXO18	EIF5B
ERCC6L2	FBXO25	EIF6
ERF	FBXO3	ELAC2
ERGIC2	FBXO31	ELAVL1
ERGIC3	FBXO33	ELF3
ERH	FBXO34	ELFN2
ERI1	FBXO41	ELK3
ERI2	FBXO44	ELK4
ERLEC1	FBXO45	ELL2
ERLIN1	FBXO5	ELMO2
ERMARD	FBXO6	ELMOD2
ERMP1	FBXO7	ELMSAN1
ERO1L	FBXO8	ELOVL6
ERO1LB	FBXO9	ELOVL7
ERP29	FBXW11	ELP2
ERP44	FBXW2	EMC1
ERRFI1	FBXW4	EMC10
ERVK13-1	FBXW8	EMC2
ERVK3-1	FBXW9	EMC3
ESF1	FCF1	EMC4
ESPL1	FCHSD2	EMC8
ESRP1	FDFT1	EML5
ESYT2	FDPS	EMP1
ETAA1	FDX1	EMP2
ETF1	FEM1B	EMR3
ETFA	FEM1C	EH
ETFDH	FGD1	ENC1
ETNK1	FGD4	ENDOD1
ETV3	FGD6	ENDOV
ETV6	FGFR1OP	ENG
EVI5	FGFR2	ENGASE
EVI5L	FGFRL1	ENOPH1
EVL	FIGNL1	ENOSF1
EWSR1	FIS1	ENOX2
EXD3	FIZ1	ENPP1
EXO1	FKBP15	ENPP4
EXOC1	FKBPL	ENPP5
EXOC2	FKTN	ENSA
EXOC3	FLAD1	ENTHD2
EXOC4	FLCN	ENTPD1
EXOC5	FL	ENTPD4
EXOC6	FLNB	ENTPD5
EXOC6B	FLOT1	ENTPD6
EXOC7	FLVCR1	ENTPD7
EXOC8	FLVCR2	ENY2
EXOSC10	FLYWCH1	EOGT
EXOSC7	FMN1	EP300
EXOSC9	FN1	EP400
EXPH5	FNBP1	EPAS1
EXT1	FNBP1L	EPB41L1
EXT2	FNBP4	EPB41L2
EXTL3	FNDC3A	EPB41L4A
EYA3	FNDC3B	EPB41L4B
EZH1	FNIP1	EPB41L5
EZH2	FNTA	EPC1
EZR	FOCAD	EPC2
F11R	FOPNL	EPG5
F2R	FOS	EPHA2
F3	FOSB	EPHB2
FA2H	FOSL2	EPHB4
FADS2	FOXA1	EPHX1
FAF2	FOXJ2	EPM2A
FAHD1	FOXJ3	EPM2AIP1
FAHD2B	FOXK1	EPN3
FAM102A	FOXK2	EPOR
FAM102B	FOXM1	EPPK1
FAM105B	FOXN2	EPS15
FAM107B	FOXRED2	EPS15L1
FAM111B	FREM2	EPS8L1
FAM114A1	FRG1	EPS8L2
FAM115A	FRK	EPT1
FAM120A	FRMD4A	ERAP1
FAM120AOS	FRRS1	ERBB2
FAM122A	FRS2	ERBB2IP
FAM122B	FSD2	ERBB3
FAM126B	FTO	ERC1
FAM127C	FUBP1	ERCC3
FAM134A	FUBP3	ERCC4
FAM134C	FUT1	ERCC5
FAM13A	FUZ	ERCC6
FAM13B	FYCO1	ERCC6L2
FAM149B1	FYTTD1	ERCC8
FAM151B	FZD1	ERF
FAM160A1	FZD3	ERGIC1
FAM160B1	FZD4	ERGIC2
FAM161A	FZD6	ERGIC3
FAM168B	G2E3	ERH
FAM171B	G3BP1	ERI1
FAM172A	G6PD	ERI2
FAM174A	GAB1	ERLEC1
FAM174B	GAB2	ERLIN1
FAM175B	GABARAPL1	ERMARD
FAM177A1	GABPA	ERMP1
FAM178A	GABPB1	ERN1
FAM179B	GADD45A	ERO1L
FAM184B	GALC	ERO1LB
FAM185A	GALM	ERP29
FAM188B	GALNS	ERRFI1
FAM189B	GALNT1	ERVK13-1
FAM192A	GALNT10	ERVK3-1
FAM193A	GALNT11	ESCO1
FAM193B	GALNT2	ESCO2
FAM195A	GALNT6	ESF1
FAM203A	GAMT	ESPL1
FAM208A	GAN	ESRP1
FAM208B	GAB	ESYT2
FAM20B	GAPDH	ETAA1
FAM210A	GAPDHS	ETF1
FAM213A	GAREM	ETFA
FAM214A	GARS	ETFDH
FAM217B	GART	ETNK1
FAM219A	GAS2L3	ETV3
FAM219B	GAS8	ETV6
FAM21C	GATA3	EVI5
FAM222A	GATA6	EVI5L
FAM222B	GATAD1	EVL
FAM227B	GATAD2A	EWSR1
FAM35A	GATAD2B	EXD3
FAM35BP	GBA2	EXO1
FAM3C	GBAS	EXOC1
FAM46A	GBE1	EXOC2
FAM46C	GCA	EXOC3
FAM49B	GCAT	EXOC4
FAM53B	GCC1	EXOC5
FAM53C	GCC2	EXOC6
FAM60A	GCDH	EXOC6B
FAM64A	GCFC2	EXOC7
FAM65A	GCH1	EXOC8
FAM69A	GCLM	EXOSC10
FAM72A	GCN1L1	EXOSC2
FAM73A	GCNT2	EXOSC7
FAM73B	GCSH	EXOSC9
FAM76A	GDE1	EXPH5
FAM83B	GDI2	EXT2
FAM83F	GEMIN4	EXTL3
FAM83G	GEMIN5	EYA3
FAM83H	GEN1	EZH1
FAM83H-AS1	GET4	EZH2
FAM84B	GFM2	EZR
FAM86A	GFOD1	F11R
FAM86C1	GFOD2	F2R
FAM86EP	GFPT1	F3
FAM89A	GGA1	FA2H
FAM91A1	GGA3	FAAH2
FAM96B	GGCT	FADS2
FAM98A	GGCX	FAF1
FAM98B	GGH	FAF2
FAN1	GGNBP2	FAHD1
FANCA	GGPS1	FAHD2A
FANCD2	GGT1	FAHD2B
FANCE	GINM1	FAM102A
FANCF	GINS1	FAM102B
FANCG	GINS2	FAM105B
FANCL	GINS3	FAM107B
FANCM	GINS4	FAM111B
FANK1	GIPC1	FAM114A1
FAR1	GK5	FAM115A
FAR2	GLB1	FAM115C
FARP1	GLCCI1	FAM117B
FARP2	GLCE	FAM120A
FARS2	GLE1	FAM120AOS
FARSA	GLG1	FAM120C
FARSB	GLIPR1	FAM122A
FASN	GLIS2	FAM122B
FASTKD1	GLO1	FAM126B
FASTKD2	GLRB	FAM127C
FASTKD3	GLRX	FAM134A
FASTKD5	GLRX3	FAM134C
FAT1	GLRX5	FAM13A
FAU	GLS	FAM149B1
FBF1	GLTSCR1L	FAM157C
FBLIM1	GLTSCR2	FAM160A1
FBLN1	GLUD1	FAM160B1
FBRSL1	GLUD2	FAM161A
FBXL14	GLUL	FAM168A
FBXL17	GLYR1	FAM168B
FBXL18	GM2A	FAM171B
FBXL4	GMCL1	FAM172A
FBXL5	GMFB	FAM174A
FBXL6	GMNN	FAM174B
FBXO10	GMPR2	FAM175A
FBXO18	GMPS	FAM175B
FBXO22	GMPSP1	FAM177A1
FBXO3	G11	FAM178A
FBXO30	GI3	FAM179B
FBXO31	GL	FAM184B
FBXO32	GQ	FAM185A
FBXO33	GS	FAM188A
FBXO34	GNB2L1	FAM188B
FBXO38	GNB5	FAM189B
FBXO41	GNE	FAM192A
FBXO44	GNG12	FAM193A
FBXO45	GNG5	FAM193B
FBXO46	GNL1	FAM195A
FBXO6	GNL3	FAM198B
FBXO7	GNL3L	FAM199X
FBXO8	GNPDA2	FAM200B
FBXO9	GNPTAB	FAM208A
FBXW11	GNPTG	FAM208B
FBXW2	GOLGA1	FAM20B
FBXW8	GOLGA2	FAM210A
FCF1	GOLGA2P5	FAM213A
FCHO2	GOLGA3	FAM214A
FCHSD2	GOLGA7	FAM217B
FDFT1	GOLGA8B	FAM219A
FDPS	GOLGB1	FAM219B
FDX1	GOLIM4	FAM21A
FECH	GOLM1	FAM21C
FEM1C	GOLPH3	FAM220A
FER	GOLT1B	FAM222A
FGD1	GON4L	FAM222B
FGD6	GORASP1	FAM35A
FGFR1OP	GOSR2	FAM35BP
FGFR2	GOT1	FAM3C
FGFR3	GP6	FAM43A
FGFR4	GPAA1	FAM46C
FGFRL1	GPATCH2	FAM49B
FHDC1	GPATCH2L	FAM53B
FHL3	GPBP1	FAM53C
FIG4	GPBP1L1	FAM60A
FIGNL1	GPC1	FAM64A
FIS1	GPD1L	FAM69A
FITM2	GPD2	FAM72A
FIZ1	GPN2	FAM72B
FKBP10	GPR107	FAM73A
FKBP14	GPR125	FAM76A
FKBP15	GPR126	FAM83G
FKBP1A	GPR153	FAM83H-AS1
FKBP4	GPR157	FAM84A
FKBPL	GPR39	FAM84B
FKTN	GPR56	FAM86A
FLAD1	GPR75-ASB3	FAM86C1
FLCN	GPR89A	FAM86EP
FL	GPRC5A	FAM86HP
FLNB	GPS1	FAM89A
FLOT1	GPSM2	FAM91A1
FLOT2	GRAMD1A	FAM96A
FLVCR1	GRHL1	FAM96B
FLYWCH1	GRHL2	FAM98A
FLYWCH2	GRIPAP1	FAM98B
FMN1	GRK6	FAM98C
FMNL2	GRPEL2	FAN1
FMR1	GRSF1	FANCA
FN3K	GRTP1	FANCD2
FNBP1	GRWD1	FANCE
FNBP1L	GS1-124K5.12	FANCF
FNBP4	GS1-358P8.4	FANCL
FNDC3A	GSDMB	FANCM
FNDC3B	GSDMD	FANK1
FNTA	GSE1	FAR1
FOCAD	GSKIP	FAR2
FOS	GSN	FARP1
FOSB	GSN-AS1	FARP2
FOSL2	GSR	FARS2
FOXA1	GSTP1	FARSA
FOXJ2	GTF2A1	FARSB
FOXJ3	GTF2E1	FASN
FOXK1	GTF2H2B	FASTKD1
FOXK2	GTF2H2C	FASTKD2
FOXM1	GTF2H3	FASTKD3
FOXN2	GTF2H4	FASTKD5
FOXRED2	GTF2IP1	FAT1
FRG1	GTF2IRD1	FAU
FRMD4A	GTF3C1	FBF1
FRMD6	GTF3C4	FBLIM1
FRS2	GTF3C6	FBLN1
FRYL	GTPBP10	FBRSL1
FSD1L	GTPBP2	FBXL17
FTO	GTPBP3	FBXL18
FTSJ1	GTPBP4	FBXL19
FTSJ3	GTPBP6	FBXL4
FUBP1	GTSE1	FBXL5
FUBP3	GUK1	FBXL6
FUCA2	GUSB	FBXO10
FUT1	GUSBP11	FBXO18
FUT11	GXYLT1	FBXO22
FUT8	GYS1	FBXO25
FUZ	H1FX	FBXO28
FYCO1	H2AFV	FBXO3
FYTTD1	H2AFY	FBXO30
FZD3	H3F3A	FBXO31
FZD4	H3F3B	FBXO32
FZD6	H6PD	FBXO33
G2E3	HADH	FBXO34
G3BP1	HAUS1	FBXO38
G6PD	HAUS2	FBXO41
GAB1	HAUS3	FBXO44
GAB2	HAUS5	FBXO45
GABARAP	HAUS6	FBXO6
GABBR1	HAUS7	FBXO7
GABPA	HAX1	FBXO8
GABPB1	HCFC1R1	FBXO9
GABPB2	HCFC2	FBXW11
GADD45A	HCG17	FBXW2
GADD45B	HCG18	FBXW8
GALNS	HCN2	FCF1
GALNT1	HDAC1	FCHO2
GALNT11	HDAC3	FCHSD2
GALNT2	HDAC4	FDFT1
GALNT3	HDAC6	FDPS
GALNT4	HDAC7	FDX1
GALNT6	HDDC2	FDXACB1
GALNT7	HDGFRP2	FECH
GAMT	HDHD1	FEM1C
GAN	HDHD3	FGD1
GAB	HDLBP	FGD6
GANC	HEATR1	FGFR1OP
GAPDH	HEATR5B	FGFR2
GAPDHS	HEATR6	FGFR4
GAR1	HEBP1	FHDC1
GAREM	HEBP2	FHL3
GARS	HECA	FIG4
GART	HECTD1	FIGNL1
GAS2L3	HECTD3	FIS1
GAS8	HECTD4	FITM2
GATA3	HEG1	FIZ1
GATA6	HELQ	FKBP10
GATAD1	HELZ	FKBP14
GATAD2A	HELZ2	FKBP15
GATAD2B	HERC1	FKBP2
GATSL1	HERC2	FKBPL
GBA	HERC2P2	FKTN
GBA2	HERC2P3	FLCN
GBAS	HERC4	FL
GBE1	HERC6	FLNB
GBF1	HES6	FLOT1
GBP3	HEXA	FLOT2
GCA	HEXB	FLVCR1
GCC1	HEXDC	FLYWCH1
GCC2	HEXIM1	FLYWCH2
GCFC2	HGS	FMN1
GCH1	HIATL2	FMR1
GCHFR	HID1	FN1
GCLC	HIF1A	FN3K
GCLM	HIF1AN	FNBP1
GCN1L1	HIGD1A	FNBP1L
GCNT2	HIGD2A	FNBP4
GCSH	HILPDA	FNDC3A
GDE1	HINT1	FNDC3B
GDI2	HIP1	FNIP2
GDPD5	HIP1R	FOCAD
GEMIN4	HIPK2	FOS
GEMIN5	HIPK3	FOSB
GEN1	HIST1H2AE	FOSL2
GET4	HIST1H2BC	FOXA1
GFER	HIST1H2BD	FOXJ2
GFM1	HIST1H2BG	FOXJ3
GFM2	HIST1H2BJ	FOXK1
GFOD1	HIST1H4H	FOXK2
GFOD2	HIST2H2AC	FOXM1
GFPT1	HIVEP1	FOXRED2
GGA1	HJURP	FREM2
GGA2	HK1	FRG1
GGA3	HK2	FRK
GGCT	HKR1	FRMD4A
GGCX	HLA-A	FRMD6
GGH	HLA-B	FRRS1
GGNBP2	HLA-C	FRS2
GGPS1	HLA-E	FSD1L
GGT1	HLCS	FTH1
GID8	HLTF	FTO
GIN1	HMBS	FTSJ1
GINM1	HMG20B	FUBP1
GINS1	HMGA1	FUBP3
GINS2	HMGB1	FUCA2
GINS3	HMGB2	FUT1
GINS4	HMGB3	FUT11
GIT1	HMGCR	FUT8
GIT2	HMGN1	FUZ
GK5	HMGN3	FXR1
GLB1	HMGN4	FYCO1
GLB1L2	HMGXB3	FYTTD1
GLCCI1	HMHA1	FZD1
GLCE	HNF1A	FZD3
GLE1	HNRNPA0	FZD4
GLG1	HNRNPA1	FZD6
GLIPR1	HNRNPA1P10	G2E3
GLMN	HNRNPA2B1	G3BP1
GLO1	HNRNPA3	G6PD
GLRB	HNRNPAB	GAB1
GLRX	HNRNPC	GAB2
GLRX3	HNRNPD	GABARAP
GLS	HNRNPDL	GABBR1
GLTSCR1L	HNRNPF	GABPA
GLTSCR2	HNRNPH1	GABPB1
GLUD1	HNRNPH3	GABPB2
GLUD2	HNRNPK	GADD45A
GLUL	HNRNPL	GADD45B
GLYR1	HNRNPU	GALNS
GM2A	HNRNPUL2	GALNT1
GMCL1	HOMER1	GALNT11
GMEB1	HOMER3	GALNT2
[truncated: 4,474 more rows]

## Sheet: S4
Table S4. List of genes of common differential A>I(G) RNA edited sites between PARPi, anthracyclines, and alkylating agents
Common genes from DES associated to High-sensitivity
C9orf152
C5orf42
AACS
CD44
ABCA3
RP11-34P13.7
FARP1
FAM219A
CMTR2
ZHX3
ERCC5
GNL3
BTG2
APBB2
NDUFS6
GCSH
CD99P1
VPS4A
ABCB7
C9orf91
GFOD2
AEN
ZNF799
CADM4
SLC25A3
ZNF646
SLC10A7
NHLRC3
LMAN1
AA
IFT122
MSL1
UBAC1
SCAF8
TOP1MT
EP300
CCNI
2023-09-11
GPSM2
MON1B
DTNBP1
C2orf49
RP11-7K24.3
ZSWIM1
TMX4
SOD2
CYTH1
MIER1
CHD9
COX15
MREG
MET
RFL
SLC12A8
OSBPL8
TNS3
PIR
LONP1
IPO9
SRPK1
C4orf3
RRP7A
DUS2
KP4
HERC2P2
TEAD1
RPL7A
PTCD3
NFIA
TMEM184A
WDR34
RP11-504P24.8
MAPKAPK2
LHFPL2
FAHD1
EPT1
DIP2A
ACTR8
TAOK3
SLC12A4
GEN1
KIAA1033
ZNF510
CDC25B
TMEM19
SLK
LUZP1
PHLDB3
NOL8
CDK20
TRIQK
USP6NL
RELT
LMNB2
ROCK2
CCDC66
ANXA3
PPP1R15B
SLC25A46
LARP7
CRHR1-IT1
PHF20
FOXK2
RNF32
COL1A1
ATL2
RBM17
ZNF212
MANEA
ZNF83
PRDM2
PDCD4
TRAF5
FAM73A
EH
WHSC1
RAPGEF6
CIAO1
WDR45
SHROOM1
RBM10
MFF
NOA1
FAM98A
EXOC3
RAD23B
STK17A
NCOR2
C2CD3
C19orf43
CCNE1
RMND5B
TIAL1
EXOSC7
FOXM1
RP11-395B7.7
ZBTB48
SMUG1
UFM1
AP3M2
USP14
FAM174A
CORO2A
CCDC41
FBXO31
RP5-857K21.11
FRS2
EMC1
ING5
KIAA1211L
HDAC7
PLEKHG4
TPM3
ATXN7L3B
HSPD1
LCOR
CHST15
CDK1
N4BP2L2
KLHL36
GPN2
OPHN1
TRAPPC9
ADH5
LINC01011
TUBB
GCC2
WBP4
KIAA0100
PREP
HS2ST1
CRELD2
CHMP1B
CD82
COPS4
CBLL1
KB-1440D3.13
GCLM
PPM1A
SRSF11
INTS1
TJAP1
ZNF239
PTP4A2
SNX19
C4orf29
SEC14L1
METTL25
THADA
ID1
COL18A1
PXDN
TOMM34
C2orf44
CARD8
ERBB2IP
RNF39
PWP2
MMP15
ELAC2
ALAD
IPP
CDC42BPA
SEC23IP
CNOT1
DDX18
RP11-356C4.5
SPTBN1
RICTOR
EXOC2
TMEM104
SRP72
MFN2
C19orf55
NUCB1
MTX1
LRRC8A
ATR
SPC3
UPF3A
UNC13B
TTLL4
ZNF687
ZBED1
SARS
KDM2A
QKI
ABHD12
CTD-2313N18.7
ATF7
GNG12
CTC-338M12.4
VPS25
UFL1
UBN2
ASNSD1
KP1
HIST1H2BJ
GCA
GLG1
L2HGDH
GI3
NQO2
AGPS
MED14
HP1BP3
MAK16
IPO13
TSN
TPBG
GMFB
SLC9A3R1
ANKLE2
SLC9A3
PRR5
NOP58
CEP85
CHMP7
ASAH1
C19orf67
NFYA
PIGF
UBE2W
KIF14
ACTR5
KRT15
TENC1
YIPF2
HEATR5B
RTN4RL1
PSMD5
RSU1
PPP1R37
AHR
TSX
MAD2L1
TMEM161B-AS1
RBPMS
ATP6V1C1
RPS21
CAMSAP1
RTCB
PSMF1
SH3PXD2A
NRF1
LINC00475
RBBP6
OPA3
RP11-475N22.4
SKAP2
HDAC3
KRCC1
TRAF7
TJP3
MAGOHB
PIGL
MOB1B
IDS
HS1BP3
HUS1
C1orf112
MICALL1
HID1
ATP7B
GPBP1L1
DUS4L
RTEL1
CCT4
ZNF738
ETFA
CHMP6
AHRR
ZNF146
VMP1
POLRMT
DOK4
SNORA74A
SCAMP3
MTMR6
TNRC18
FAU
AKIRIN1
IL17D
VRK2
CELSR3
ITSN1
SVIL
PHB2
EHBP1L1
DCTN1
TNKS2
TMEM241
MRTO4
TTC3
NDUFB8
IGSF9
TMEM248
GRHL1
R3HDM2
DLST
PAQR3
OSER1
ANKRD26
CENPL
TRAM2
PAWR
ARHGEF26
UPK3B
RELL1
SCRN1
PMVK
FAM160B1
EIF3D
DDI2
KIAA0930
PFN1P2
FAM161A
TFE3
ZMYM5
POLR3G
CPD
KCTD13
FBF1
SET
FAM193A
PECR
LRP5L
FAM120A
SERP1
SYDE2
GTF2IP1
ACAP3
ATP5H
NUP85
EIF2S1
RAB20
POLR1A
PIGG
TSHZ1
TM9SF4
C1orf115
METTL5
HERC6
ISCU
ZBTB8OS
CECR5
PHGDH
XPO4
RAC1P2
GPS1
BDP1
MKLN1
ATP6V0A2
KIAA0319L
DOPEY2
SLC29A3
NF1
IMPAD1
SQLE
HCFC1R1
PPFIBP1
EIF5A
YTHDC2
PLRG1
EHD2
KIAA1551
ZNF614
TCF19
MAP4K3
RMDN3
CBS
GTF2H2B
PTCHD3P1
NPIPB5
MICA
GRPEL2
C15orf38
FIS1
UBE2J1
HNRNPK
TCFL5
ERMARD
BTBD9
NCSTN
PARP4
CSGALCT2
SAFB2
OXA1L
GK5
NOTCH2
SLC9A2
SULF2
CEP164
ADD1
HSCB
MEX3D
DJC30
NPIPP1
NFAT5
STRN3
PCED1A
GCH1
FBXO3
CCAR2
LRRC37A16P
TYMS
GPR157
DGKQ
ZFAS1
MCM5
TMEM106C
BTBD10
WI2-3658N16.1
MELK
ZNF681
RABGGTB
PODXL
ANKRD40
CALCOCO2
NR1D2
BSDC1
NPNT
METTL16
RNF43
PTPN4
CSRP2BP
PHPT1
ZNF480
SOCS4
NPIPA5
XRCC1
VEGFA
AIF1L
ZBTB41
RP11-350F4.2
CDS2
AHCTF1
LIPT1
C2orf69
FAM213A
EEF2K
CCDC14
COG8
CEP72
MYC
WDR26
SLC37A1
GS1-124K5.12
SOCS3
UNKL
OIP5
ARHGAP10
CHPF2
ALPK1
ZFP1
C21orf2
MT-ND6
VCP
NIPA2
SLC23A3
RP5-1182A14.5
RAVER1
RDH11
AUH
KIF1B
AMOTL2
C6orf120
PSRC1
C17orf62
NDUFV2
PANK3
CRLF3
PSMA5
WDR82
MAPK1IP1L
PKP2
PIAS1
NPHP3
SFXN3
FBXO7
ZNF3
TBC1D3
PPP4R1
LRRFIP1
ZC3H14
CBX2
MAN1A2
RBMXL1
ALDH5A1
SEC61A1
IKBKAP
FKTN
TWSG1
RPP30
TRIM16
TWF1P1
GTPBP2
CRNDE
MKKS
ELK4
ADCY1
CKS2
TP53I3
SMURF2
BANF1
HMBS
SLC25A24
C20orf112
TRPV1
GPBP1
ACER3
FAM84B
TDP1
ARHGAP8
ZFYVE9
TCTN3
WFS1
TRIM24
TBC1D16
PABPN1
CC2D1B
SLC25A30
GBA2
SLC22A5
DEPDC1
ZNF165
USP38
ZDHHC17
KIAA1429
NDE1
QSOX2
CDK18
ANXA2
HLCS
MCF2L
STK24
STK10
AAAS
MTF2
GSR
FAM20B
FAM3C
KCNH3
PLBD2
BRI3BP
EIF2AK2
UCKL1
LMO7
HNRNPH1
ADRBK1
OBSL1
ABC7-42389800N19.1
SLC12A7
ZNF84
C12orf49
SIAH2
ATP11B
FBXO34
POLR3A
RPE
EIF4E
ABHD5
EXOC4
DJC25
ATP5A1
ATP5J2
KMT2D
URGCP
SLC35F5
ZFAND1
TRAF6
CBWD1
ATP2C2
TELO2
CKMT1B
RINT1
MAF1
CD276
KRT80
CSNK1E
SRP14
ACADM
PIK3C2B
C6orf89
CCDC117
DUSP3
C7orf50
USP15
UNC119B
C9orf72
ZDHHC7
ENTPD6
UBN1
FAM184B
FAHD2B
ERCC4
SLC31A1
HMHA1
HAUS1
PPP5C
IFT172
ST7L
GFOD1
NDUFB7
TXLNG
MIER2
SH3BP2
AGRN
WDR33
CEP290
TFB1M
GOLGB1
LCLAT1
ETV3
CHD7
WDFY3
CEP63
RPS10
CLIC4
TLE3
PSMB7
ANKH
API5
THUMPD3
BIRC6
POLR1B
AC093838.4
TACC1
SH3PXD2B
OCLN
EPC2
SERTAD4
MYSM1
HDHD3
SNX18
NLK
MDM2
DYNC1LI1
SDF4
FASTKD5
TAP2
KP3
DHRS12
ZDHHC3
FBXO9
GBE1
CARD10
CLASP1
SNX5
EEF1D
SOD1
RAB6A
AFAP1
PRKD2
CHML
SIRT5
RP3-368A4.6
CAPN2
SEC22C
ZNF317
CHD2
NUDT8
EMC10
TMEM175
FAM134A
PCNP
RPL15
PRC1
ERBB2
CREB1
FANCM
RMDN1
TRAK2
MXRA7
CFL2
TMPRSS3
RASA2
STAG1
OSBPL7
BTBD1
SKIV2L2
LPIN2
ZHX2
CDT1
PDP2
FCF1
SMARCA4
ARMC9
TGFBRAP1
RP11-396K3.1
MRPL14
MASP2
ZNRF3
ZNF211
ZBTB21
AGL
QRICH2
NFE2L3
TMEM181
PFDN1
MPHOSPH6
TMEM43
ITPKB
HS6ST1
CLPTM1L
TTL
SGTA
TTC39B
SSB
RPL28
ZNF544
TMEM50B
RPL18A
DEGS1
TCERG1
TBL1XR1
UBE2O
G6PD
RPRD1A
KLF5
ARHGAP29
PDE5A
TACSTD2
EIF3J
TOM1L1
MFN1
CPEB4
RAB4A
FAM134C
PLEKHH1
LPCAT4
APOO
FARSA
CAMSAP2
PPP1R3E
ABCC5
RP11-384K6.6
ABL1
PLEKHG5
PRDM10
ZNF433
CMTR1
SLC30A1
UBE2H
SLC16A4
EF1
SLC6A8
CDC45
TBX3
TAZ
AGAP10
CTC-228N24.3
C16orf72
PPP1CB
LRRCC1
TAF11
ARF5
CCT3
ZNF121
SLC3A2
TARBP2
IER5
MBTPS2
CMTM4
RBM5
TSPYL1
NCL
NCOA1
SSR2
HCG18
C5orf30
RNPEP
NUDT16L1
CHEK2
WDR27
MED21
KIAA0922
TGS1
A50
SYF2
FBXL17
DCAF13
SPTBN2
PDZD2
CEP192
IST1
KANSL3
RAB22A
GUSBP11
STAU1
DDX21
B3GALT6
KIAA1731
PWP1
DHX29
GPR56
RHOQ
RHOG
PDHX
MED15
ZBED4
ZNF720
CLCN3
SP
MTPN
LIN9
CANT1
CDK2
UNC50
ESYT2
MT-CO1
PPP2CA
LRP12
CROCCP2
OGFOD1
NR2F6
ZFYVE16
SYNJ2BP
POLE
THRA
SYBU
DDX17
CAMTA2
PDE4DIP
LRRC1
TOMM70A
ESRP1
ZNF263
ZMYM4
CBWD2
TMEM243
ATP6AP2
AZIN1
CKAP2L
ZDHHC21
C16orf58
ARG2
PANK2
C19orf68
TM9SF3
CABYR
ZNF594
RBM41
ADAM8
BCL7B
RGS12
PPP6R3
MAFG
SHANK2
TMEM41A
RAB40C
EMR3
C2orf68
SLC41A1
RAPGEF5
LY6G5B
LRCH1
CHP1
CBX3
ZCCHC2
ACAP2
KBTBD2
PPP4R2
SLC39A10
KIF3A
CDCA2
PDIA6
PTGFRN
CDC23
LURAP1L
ZMYM2
EHD1
CXorf40B
ZNF496
SCAF1
NCK1
DDTL
CA5B
MPHOSPH9
MIS12
CUL7
EIF2B1
ZNF830
NONO
IMPA1
SH3BP1
FAT1
KLHL42
MAGOH
STRA13
GTF2H2C
HIST1H4H
EXO1
ZNF37BP
CCDC71L
PIK3R1
TAF1C
CIAPIN1
HELZ
ZMIZ2
SLC46A3
STAMBP
HILPDA
ADAT1
TMEM50A
HOOK1
TTC14
TCF20
STAG3L2
MLKL
KLHL5
NFYB
FZD3
NMT1
SOCS5
CTC-490E21.12
PLA2G16
CFDP1
ATG12
BMI1
SH3RF1
RP4-756H11.3
OIP5-AS1
FNDC3B
RNMT
MTCP1
SH3BGR
RPAP2
FOSB
MRPL51
ARHGAP35
NDUFB2
KDM2B
NEURL1B
ZNF789
KB-1269D1.8
TPPP
RFFL
BTD
MBOAT7
POM121C
VWA9
PMS1
NSMAF
CDRT15P1
SKIL
RPL31
RAB28
HAUS7
ZNF814
RAB10
WRNIP1
TSTD2
CNNM3
SFT2D2
PSMA6
C12orf23
PSPC1
DOPEY1
CPT1A
ALMS1
GSE1
EFR3A
SUCLG2
SEC61A2
HLA-C
SPRED2
PLA2G12A
NBPF14
NRBF2
RSF1
FBXO6
DJC10
LIN7C
CCP110
LRRC37A17P
C14orf2
WDR83
IFRD2
DENND6B
FZD4
GALNS
DOCK7
TSPAN17
TPR
TTC4
BRD3
APC7
FBXL4
C9orf3
KIAA1432
SYNM
TBC1D23
SLC25A23
HINT1
HEXA
SETD4
HNRNPU
ATXN2L
SESTD1
RPL38
CCDC126
CSNK2A1
CWF19L2
CALCOCO1
DDX56
MTFR1L
AAK1
ZNF682
JRKL
MAFF
EEA1
GEMIN5
UBR4
LTBP3
KTN1
DDX20
CTTN
HSBP1
PHKB
PASK
DSE1L1
CCT6A
ZNF776
RBAK
CTD-2035E11.5
USP8
ITGB5
RGL4
NEK2
ARID1A
RPL23AP82
WDR73
ARFGAP1
NDUFA5
UQCRH
THAP9
COL12A1
ZNF17
ZNF251
MAP3K9
ABLIM1
BTAF1
RPP38
MAST3
YPEL2
RHBDD1
UQCRC2
RYBP
PSD3
CPSF2
AGR2
SAFB
NSUN4
DJC3
ZADH2
FANCD2
HMGB1
ACTR2
ZNF304
SENP5
FAM174B
EIF2D
PSPH
LBR
RAP1GDS1
V2
LZTS2
DARS2
CDC25A
ANKRD37
BAIAP2L1
MMS19
ESPL1
CHPT1
KANK1
ACTR3
ZNRF2P2
ZNF225
STT3A
C17orf70
C1orf106
LPP
HIVEP1
HECA
RAE1
ATRX
EIF4EBP2
RYK
RP11-488L18.10
RPL10A
BID
MACF1
WWC2
WNK2
PCMTD2
NUFIP2
MBNL2
ADD3
TAF4B
RAP1A
MALT1
ARVCF
TRIO
KANSL2
NUBP2
ST6GALC2
TM9SF1
ZNF473
IQCK
NBEAL1
AC013394.2
GPR107
SLC25A37
SMARCC2
TFDP2
ENPP4
POLI
AMBRA1
SPATA5L1
POLG2
DSP
NDST1
TPD52L2
ZNF248
PTK2B
PRR24
IRF2BP2
C5orf24
MFSD6
FBXW8
PTPLAD1
USP20
TBC1D31
ZNF347
GINS3
GTF2E1
PKD1
ZFP3
ATAD2B
LAPTM4A
CHSY1
RG2
ARHGAP17
TTF2
SFPQ
KIAA1522
NGRN
DDX19B
EXT2
URB1
ABL2
CLN8
CRYZL1
FAM83H-AS1
LAMP1
TOP3B
RXRA
PDLIM7
FUBP3
MXRA8
MOB3C
RGS3
TMEM127
ARHGEF12
B3GNT9
RPP40
YOD1
LNPEP
CTDSPL2
ZCCHC4
ZNF669
YIPF4
DGKH
CCDC39
ANKRD10
NEDD4
DSTNP2
MDH1
ITGB4
MRPL19
DCBLD2
RBBP9
RBM33
RPL7L1
ZBTB38
PGRMC2
PAFAH1B1
UBE2I
FBLIM1
FYCO1
RAPH1
TBC1D5
FLYWCH1
MYO6
MINK1
SLC25A1
RAP1GAP2
EZH2
ATP11A
ARL5B
AKIRIN2
MYO1C
PELO
GOLGA2P5
LINC00969
TMEM66
NPB
BORA
SLC15A4
PRKCI
R3HDM4
VWA8
RPL12
ZC3H3
C19orf25
DDAH1
MGAT1
FAM105B
MIER3
CHEK1
NEIL3
LRRC58
ZNF8
COPA
KIF11
IPO8
SKP2
SYNC
MAP3K14
PHC3
RNF34
GOLPH3
FAM102B
CCT2
LRRC37A2
ARF4
ZNF117
DCAF12
NKRF
LMF1
FANCL
SECISBP2
SPRTN
MRPL48
KBTBD6
HMGN3
URI1
PAX9
LARS
MRPL28
PIGV
TRAF3
USP10
B4GALT1
KNSTRN
CHD3
SLC25A44
WDR75
CHD6
GSN-AS1
DYNC1LI2
ZNF81
PDXK
PTGES3
ZNF670
HCG17
N4BP2
CS
IFFO2
ZNF609
PRMT2
AC010642.1
UFD1L
EXOSC10
CCDC102A
ERMP1
CTD-3092A11.2
TCF12
PACS2
ZNF721
SNRPF
ARL4C
ATG4B
LSG1
WDR5B
BAG1
VPS36
MYNN
AEBP2
NEAT1
KIFC1
DHRS13
EMC3
POC5
NDUFB4
DSC2
NPIPA7
PEX1
CTC-444N24.11
RBM19
RUNX1
PRKAA1
FADS2
ZNF765
SYNE4
LIPH
TMEM230
RNF103
DBF4
POGK
MAPK9
SLC12A2
TMEM8A
GRHL2
IREB2
PDCD7
GRSF1
NLGN2
EXOSC9
ZNF566
KIAA0196
DLG3
FAR2
LRRFIP1P1
CC2D1A
STRADA
LLGL1
DYRK2
ARIH2
ZNF778
USP54
MTF1
KLF6
AP000525.9
PIK3C2A
SCNN1D
CHKB
TMPO
LYRM5
ASPH
KIAA1524
LEPR
EARS2
SH3BGRL
ARPC5
ZDHHC4
NOTCH2NL
PRPF4B
SLC25A22
PEPLD
MAPK14
PRR14L
DYNLL2
CCNL2
CDC42SE1
RRP36
RNF216P1
KIAA1217
ABTB2
EIF2S3
AP4B1
SMPD1
MORC3
GPR126
ANKS1B
PPHLN1
RAPGEF1
TBC1D2B
FA2H
TTLL7
EFCAB14
STOM
AIM1
GSN
MED11
WWC1
PLEKHA3
PLEKHG3
CPSF3
PLS1
YY1AP1
SULT1A1
SENP6
ARPP19
RIF1
GGPS1
SRBD1
CGGBP1
RFX1
HPS3
ABCC3
SMIM7
LINS
DJC21
MRFAP1L1
CARS2
EXOC8
HLA-A
CSNK1G2
KIAA1244
SDHAP1
SCD
PEX13
MRPL20
C14orf80
EGLN1
RWDD3
PHF19
TTC5
HELZ2
CACUL1
ZNF518A
ATP6AP1
NR1H2
PDK2
STAT3
C3orf17
SLC38A2
PPP2R5C
SLC25A29
WDR36
TPCN2
MPZL1
ARSB
ORAI1
ZSCAN29
SPIN4
DDX52
APAF1
SLC36A4
UBA3
NEK1
NOP16
DENND4A
ANKRD11
ITPR1
TBC1D20
PKP4
DUSP1
NT5DC3
STX7
BCAR1
TRIM27
CDC42EP2
ENTHD2
P2RY2
SLC45A2
N6AMT1
OXR1
GPRC5A
CHCHD1
TGFBR1
MTCH1
WDR4
HK1
C1orf52
NPIPA1
LRPPRC
SETD5
PPP1R16A
PTER
TCEB3
TNKS
SNX2
TICRR
COL4A3BP
ANKRD54
CENPBD1
ATM
C5orf34
PRRC2C
PCID2
ODF2L
ZNF818P
LTN1
TRMT13
GTF2H4
ARRB1
SCAMP5
SUMF2
DCAF7
NDFIP2
AQR
WDR60
IPMK
THG1L
RIMKLB
SMEK1
APC16
CLMN
TMEM183A
EIF3F
CASP7
CCNJL
AATF
CENPN
SLC26A11
CBWD5
C4orf33
U2AF1
NMT2
TMEM129
SLC35B3
FCHSD2
SLC4A7
PPP1R26
STAT6
DKC1
GNL1
ZNRF2
GART
CREBZF
RIOK3
PRPSAP1
ASB16
SCARB1
ARMC10
PPP1R12C
ATG9A
SUN2
UTP23
PRKAG2
ERVK13-1
PPT1
SLC35C2
CCNT2
SCXB
MED16
BCL2L13
NUP50
ELMOD2
KAT2A
CCDC130
MTUS1
RNF5
MFSD1
AKAP17A
KRI1
PUS7L
POLQ
DIMT1
MR1
SLITRK6
MT-ND1
ATG16L2
MAP4K5
ATL3
LASP1
TCAIM
MIEF1
SEH1L
ORAOV1
IFRD1
MCL1
IDL
EHBP1
ATAD3A
PRNP
OSGIN2
PDIK1L
PET112
SHMT1
ZRANB2
SRSF4
HEBP2
GABPA
ZNF260
CXorf38
AC011043.1
RAB17
USP37
PTBP1
PTAR1
LPAR2
KIF3B
PRICKLE2
FBXO44
CDC7
MTMR9
CPT2
SEC31A
HEATR1
LSS
KANSL1L
TOPORS
ZMYM1
HNRNPC
PSTPIP2
RP13-977J11.5
ZCCHC14
SF1
MVB12B
CREBL2
NUP210
SCLY
HDHD1
YWHAB
ENTPD5
RNF213
LYPD6
CUL1
NCKAP1
CLK1
XPR1
PKN2
VDR
PRPF40A
AGO1
CLDN12
ZNF213
TUBE1
NEK11
MST1R
TIGD7
PLCXD1
CREB3L2
RTN4
PTMA
MOB3A
GFM2
ZBTB37
GNL3L
UHRF1BP1
BTBD3
FOSL2
BBS2
PGAM5
TUBA4A
EPPK1
TBL1X
CLSTN1
EEF2
HNF1A
RFWD3
RBM12
FUT1
SERGEF
COQ6
TSPAN15
DEDD
TMEM9
SCYL2
FAM86A
PEX2
MYH14
PILRB
IFITM3
DDX28
PAPD5
NT5C3A
RP11-640M9.2
PCDH1
NIFK
MRPL32
CD59
ATP6V1B2
ERP29
GLRX3
CAPN13
NUS1
PSAP
RP11-400K9.4
NCS1
CHM
ATP5L
STX17
SERINC5
CCNL1
MRPL3
POMP
INPP4B
RP5-857K21.7
AHSA1
NME2
GCC1
MSH5
USP31
KIAA0907
PYGL
MTA3
NUBPL
SNRPA1
NOD1
HIST1H2BG
ZNF354B
NFIX
AKAP1
SLX4
EIF5
AIFM2
UBL3
SEPSECS
DIP2B
SASS6
PREB
RREB1
PABPC1L
TBC1D30
MTND1P23
STIL
LPHN1
DNMBP
ENPP5
CDK2AP1
SP1
RPL5
DHPS
TOX4
HSPA9
DENND1B
GTPBP4
LSM5
ZBTB1
RPS15A
TAF1
GINS4
NDST2
CIC
PIK3CA
TRAPPC8
PLEKHN1
DAB2IP
NUP160
RAB3D
ZFC3H1
DCUN1D4
ZKSCAN8
C5orf66
ATP6V1H
HNRNPDL
MUL1
AP5B1
ZNF766
PSAT1
PTPN21
FOS
MYCBP2
FIGNL1
ZNF773
WIPI1
ENTPD4
PUS7
PAFAH2
NPEPL1
TP53INP1
XPO1
WDR35
LATS1
BAZ2A
RNF144B
PDZD8
ZNF841
RPS12
MED1
CLU
ZSCAN25
PRODH
PABPC4
DDX6
AP3M1
ZNF71
ZDHHC5
TRAF4
RRM2
C19orf12
COG5
COMMD10
COPS8
GLTSCR1L
MT-ND3
AKAP9
CD63
HNRNPAB
TOP2A
ARAP2
SIL1
FAR1
SNX30
SF3B1
IP
EFNB2
IPO7
GNPDA2
NOB1
CEBPG
GTF3C4
FAM69A
IQSEC1
PATZ1
LINC00342
CBWD3
GCFC2
MSI2
TMCC1
PLEKHG6
LRRC40
PLEC
IL6ST
TMEM109
NCAPD2
FAM172A
DCP2
ASNS
GLYR1
RPL18
PPM1L
SMU1
CASZ1
CDKN2AIP
C1D
KIAA1191
PC
EXD3
MXD3
UBE4B
TNFRSF10B
RABEP1
PPAP2B
CHD4
QTRTD1
MIR600HG
SLC41A2
LARP1B
KHSRP
EDEM1
IBTK
SP23
ARMCX6
PMS2P5
SERAC1
FAM86EP
NOMO2
ST14
KMT2A
GDI2
FAM210A
RHBDF2
XBP1
AFMID
FBXW11
TMEM201
SELT
ETAA1
ERF
MLLT10
BPHL
PHF14
C2CD2
FL
ERCC6
EIF2AK4
THOC6
TMX1
PRMT3
EFTUD1
SUPT20H
MEAF6
MRS2
DSCR3
ZFAND3
ZDHHC14
NIPA1
DPP8
CDC16
KIF24
UBA2
KIF13B
SUGP2
RAB12
BSCL2
DDX51
SLC30A5
ACVR2B
SUFU
UBQLN1
ZNF587
PPP2R5D
ACVR1B
DOCK5
DENND1C
TIMM44
TMEM242
CSNK1G3
NOL9
SRSF9
NHSL1
ANGEL2
SMG6
MPP3
INSR
ORAI2
CDC123
GLIPR1
C9orf89
GLRB
CIZ1
ZNF700
WWTR1
METTL4
CIB1
ZNF680
NFX1
MBD3
MDN1
SLC35A3
AMOTL1
CLEC16A
ZNF607
IER3IP1
HERC4
RASAL2
SLC38A1
SYNJ1
TOMM40L
NFKBIE
MMD
MCM3AP
RAB11A
HLA-B
SNX1
TCF7L2
WSB2
SOWAHC
C7orf25
TCTN2
CACYBP
JAK1
MT-CO2
TYW1B
GPD2
SETD7
CDV3
ZNF800
GALNT11
MYCBP
VANGL1
QSER1
FLOT1
RADIL
CANX
HIPK2
ZMIZ1
DAP
TIMM13
DDX58
TTC23
MTRF1
MCM6
TMEM150A
ECHDC2
FAM35BP
RPGR
NUTM2A-AS1
RRM2B
PABPC1
CUEDC1
GPR125
[truncated: 2,338 more rows]
