# Supplementary material for: A Comprehensive Analysis of the Effect of A>I(G) RNA-Editing Sites on Genotoxic Drug Response and Progression in Breast Cancer
Source: Biomedicines. 2024 Mar 25;12(4):728. doi: 10.3390/biomedicines12040728 (PMC11048297; doi:10.3390/biomedicines12040728)
Supplement: Supplementary file 1 [file biomedicines-12-00728-s001.zip › TableS10_Survival_analysis_TCGA.xlsx]

## Sheet: Hoja1
DES (hg38)	p.value	chisq
chr22_22306953_T.C	0.00414808	8.21783
chr8_38972531_A.G	0.0464232	3.96617
chr19_35267377_A.G	0.0481565	3.90452
chr1_27935082_T.C	0.0482255	3.90211
chr13_49533153_T.C	0.0836784	2.99197
chr14_39348824_A.G	0.0853971	2.95907
chr19_44819487_A.G	0.10142	2.68307
chr11_308178_T.C	0.121375	2.39948
chr19_55385959_A.G	0.123923	2.36703
chr19_48875737_A.G	0.126637	2.33325
chr5_144159578_T.C	0.134577	2.2389
chr19_3611148_A.G	0.145642	2.11731
chr9_137114482_A.G	0.149853	2.07374
chr22_22307261_T.C	0.166587	1.91339
chr14_87934142_A.G	0.178168	1.81284
chr21_37202379_T.C	0.187198	1.73953
chr8_65602719_T.C	0.195604	1.67489
chr19_35279271_A.G	0.197447	1.66116
chr11_10512405_T.C	0.204682	1.60864
chr20_34077074_T.C	0.204742	1.60822
chr11_67585218_A.G	0.228838	1.44807
chr11_67586499_T.C	0.230448	1.4381
chr2_159230181_A.G	0.235278	1.40866
chr2_46759277_A.G	0.257816	1.28044
chr17_44192923_A.G	0.26799	1.22701
chr22_44494738_A.G	0.280343	1.16543
chr3_113746012_A.G	0.311477	1.0244
chr7_134294826_A.G	0.338043	0.917838
chr10_29550858_A.G	0.347469	0.882679
chr12_14434367_A.G	0.358272	0.843939
chr4_39548951_T.C	0.396811	0.717969
chr8_9137656_A.G	0.416058	0.661422
chr8_94519191_T.C	0.41924	0.652445
chr11_613208_T.C	0.423123	0.641625
chr17_72646603_T.C	0.424051	0.639061
chr11_60906396_T.C	0.428944	0.62568
chr6_31354138_A.G	0.444396	0.584905
chr2_159230143_A.G	0.446266	0.580118
chr22_21697420_A.G	0.463806	0.536694
chr8_143985257_T.C	0.527002	0.400169
chr11_614318_T.C	0.529658	0.395048
chr6_31354139_A.G	0.538488	0.37835
chr10_101040603_A.G	0.541323	0.373094
chr16_4690476_T.C	0.541889	0.37205
chr11_130876251_T.C	0.547781	0.361307
chr12_121222984_T.C	0.568249	0.325621
chr6_31410610_T.C	0.602967	0.270544
chr19_2754980_T.C	0.608517	0.26234
chr6_31410648_A.G	0.617454	0.249462
chr12_123621361_A.G	0.627241	0.235821
chr19_11164582_A.G	0.633883	0.226831
chr6_3722911_A.G	0.640765	0.217743
chr16_88813828_T.C	0.653291	0.201776
chr19_9163124_A.G	0.666253	0.186016
chr17_27313055_A.G	0.689081	0.160082
chr17_44191649_T.C	0.696906	0.15171
chr7_33014500_A.G	0.712944	0.135354
chr15_89898336_A.G	0.730785	0.118392
chr22_23315687_A.G	0.755454	0.0970051
chr4_38944860_A.G	0.78304	0.0758229
chr19_11449617_A.G	0.813037	0.0559372
chr7_97966630_T.C	0.831242	0.0454155
chr14_21209535_T.C	0.842357	0.0395529
chrX_57489006_T.C	0.854454	0.0336498
chr12_30671037_A.G	0.857704	0.0321478
chr16_8853394_T.C	0.865641	0.028628
chr5_119526018_A.G	0.891513	0.0186021
chr16_8853425_T.C	0.898965	0.016121
chr4_184628935_A.G	0.904898	0.0142746
chr15_99714841_A.G	0.910267	0.0127017
chr21_37202374_T.C	0.916271	0.0110528
chr7_6026830_T.C	0.919567	0.0101967
chr19_18280269_A.G	0.936148	0.00641804
