# Supplementary material for: A Comprehensive Analysis of the Effect of A>I(G) RNA-Editing Sites on Genotoxic Drug Response and Progression in Breast Cancer
Source: Biomedicines. 2024 Mar 25;12(4):728. doi: 10.3390/biomedicines12040728 (PMC11048297; doi:10.3390/biomedicines12040728)
Supplement: Supplementary file 1 [file biomedicines-12-00728-s001.zip › TableS5_gene_expression_DES.xlsx]

## Sheet: PARPi
Gene	.y.	group1	group2	n1	n2	statistic	p	p.adj	p.signif
ZZZ3	Gene_expression	High-sensitivity	Low-sensitivity	8	10	40	1	1	ns
ZZEF1	Gene_expression	High-sensitivity	Low-sensitivity	8	10	35	0.696	0.975197	ns
ZYX	Gene_expression	High-sensitivity	Low-sensitivity	8	10	49	0.46	0.962853	ns
ZYG11B	Gene_expression	High-sensitivity	Low-sensitivity	8	10	51	0.36	0.961075	ns
ZXDC	Gene_expression	High-sensitivity	Low-sensitivity	8	10	45	0.696	0.975197	ns
ZWINT	Gene_expression	High-sensitivity	Low-sensitivity	8	10	38	0.897	1	ns
ZWILCH	Gene_expression	High-sensitivity	Low-sensitivity	8	10	51	0.36	0.961075	ns
ZSWIM1	Gene_expression	High-sensitivity	Low-sensitivity	8	10	33	0.573	0.967428	ns
ZSCAN9	Gene_expression	High-sensitivity	Low-sensitivity	8	10	43	0.829	0.994423	ns
ZSCAN5A	Gene_expression	High-sensitivity	Low-sensitivity	8	10	45	0.696	0.975197	ns
ZSCAN30	Gene_expression	High-sensitivity	Low-sensitivity	8	10	38	0.897	1	ns
ZSCAN29	Gene_expression	High-sensitivity	Low-sensitivity	8	10	53	0.274	0.940742	ns
ZSCAN25	Gene_expression	High-sensitivity	Low-sensitivity	8	10	48	0.515	0.966665	ns
ZSCAN20	Gene_expression	High-sensitivity	Low-sensitivity	8	10	41	0.965	1	ns
ZSCAN16	Gene_expression	High-sensitivity	Low-sensitivity	8	10	50.5	0.374	0.962156	ns
ZSCAN12	Gene_expression	High-sensitivity	Low-sensitivity	8	10	42	0.897	1	ns
ZRANB2	Gene_expression	High-sensitivity	Low-sensitivity	8	10	46	0.633	0.967428	ns
ZRANB1	Gene_expression	High-sensitivity	Low-sensitivity	8	10	56	0.168	0.905113	ns
ZNRF3	Gene_expression	High-sensitivity	Low-sensitivity	8	10	44	0.762	0.988451	ns
ZNRF2	Gene_expression	High-sensitivity	Low-sensitivity	8	10	49	0.46	0.962853	ns
ZNRF1	Gene_expression	High-sensitivity	Low-sensitivity	8	10	46	0.633	0.967428	ns
ZNHIT6	Gene_expression	High-sensitivity	Low-sensitivity	8	10	36	0.762	0.988451	ns
ZNFX1	Gene_expression	High-sensitivity	Low-sensitivity	8	10	34	0.633	0.967428	ns
ZNF93	Gene_expression	High-sensitivity	Low-sensitivity	8	10	38	0.897	1	ns
ZNF91	Gene_expression	High-sensitivity	Low-sensitivity	8	10	43	0.829	0.994423	ns
ZNF862	Gene_expression	High-sensitivity	Low-sensitivity	8	10	41	0.965	1	ns
ZNF852	Gene_expression	High-sensitivity	Low-sensitivity	8	10	48	0.515	0.966665	ns
ZNF845	Gene_expression	High-sensitivity	Low-sensitivity	8	10	31	0.46	0.962853	ns
ZNF844	Gene_expression	High-sensitivity	Low-sensitivity	8	10	31.5	0.477	0.966665	ns
ZNF841	Gene_expression	High-sensitivity	Low-sensitivity	8	10	41	0.965	1	ns
ZNF84	Gene_expression	High-sensitivity	Low-sensitivity	8	10	29	0.36	0.961075	ns
ZNF839	Gene_expression	High-sensitivity	Low-sensitivity	8	10	36	0.762	0.988451	ns
ZNF836	Gene_expression	High-sensitivity	Low-sensitivity	8	10	42	0.897	1	ns
ZNF830	Gene_expression	High-sensitivity	Low-sensitivity	8	10	41	0.965	1	ns
ZNF83	Gene_expression	High-sensitivity	Low-sensitivity	8	10	39	0.965	1	ns
ZNF814	Gene_expression	High-sensitivity	Low-sensitivity	8	10	17	0.0434	0.905113	*
ZNF813	Gene_expression	High-sensitivity	Low-sensitivity	8	10	29	0.36	0.961075	ns
ZNF81	Gene_expression	High-sensitivity	Low-sensitivity	8	10	32	0.515	0.966665	ns
ZNF808	Gene_expression	High-sensitivity	Low-sensitivity	8	10	47	0.573	0.967428	ns
ZNF805	Gene_expression	High-sensitivity	Low-sensitivity	8	10	35	0.696	0.975197	ns
ZNF800	Gene_expression	High-sensitivity	Low-sensitivity	8	10	62	0.0545	0.905113	ns
ZNF8	Gene_expression	High-sensitivity	Low-sensitivity	8	10	37	0.829	0.994423	ns
ZNF799	Gene_expression	High-sensitivity	Low-sensitivity	8	10	39	0.965	1	ns
ZNF791	Gene_expression	High-sensitivity	Low-sensitivity	8	10	41	0.965	1	ns
ZNF789	Gene_expression	High-sensitivity	Low-sensitivity	8	10	52	0.315	0.948877	ns
ZNF787	Gene_expression	High-sensitivity	Low-sensitivity	8	10	36	0.762	0.988451	ns
ZNF785	Gene_expression	High-sensitivity	Low-sensitivity	8	10	17.5	0.0505	0.905113	ns
ZNF780B	Gene_expression	High-sensitivity	Low-sensitivity	8	10	31	0.46	0.962853	ns
ZNF780A	Gene_expression	High-sensitivity	Low-sensitivity	8	10	42	0.897	1	ns
ZNF778	Gene_expression	High-sensitivity	Low-sensitivity	8	10	39	0.965	1	ns
ZNF776	Gene_expression	High-sensitivity	Low-sensitivity	8	10	31	0.46	0.962853	ns
ZNF773	Gene_expression	High-sensitivity	Low-sensitivity	8	10	24	0.168	0.905113	ns
ZNF770	Gene_expression	High-sensitivity	Low-sensitivity	8	10	56	0.173	0.905113	ns
ZNF766	Gene_expression	High-sensitivity	Low-sensitivity	8	10	40	1	1	ns
ZNF765	Gene_expression	High-sensitivity	Low-sensitivity	8	10	48	0.515	0.966665	ns
ZNF761	Gene_expression	High-sensitivity	Low-sensitivity	8	10	60	0.0831	0.905113	ns
ZNF75D	Gene_expression	High-sensitivity	Low-sensitivity	8	10	51	0.36	0.961075	ns
ZNF75A	Gene_expression	High-sensitivity	Low-sensitivity	8	10	28.5	0.328	0.961075	ns
ZNF750	Gene_expression	High-sensitivity	Low-sensitivity	8	10	42	0.897	1	ns
ZNF749	Gene_expression	High-sensitivity	Low-sensitivity	8	10	22	0.122	0.905113	ns
ZNF746	Gene_expression	High-sensitivity	Low-sensitivity	8	10	45	0.696	0.975197	ns
ZNF740	Gene_expression	High-sensitivity	Low-sensitivity	8	10	39	0.965	1	ns
ZNF738	Gene_expression	High-sensitivity	Low-sensitivity	8	10	28	0.315	0.948877	ns
ZNF736	Gene_expression	High-sensitivity	Low-sensitivity	8	10	34	0.633	0.967428	ns
ZNF721	Gene_expression	High-sensitivity	Low-sensitivity	8	10	36	0.762	0.988451	ns
ZNF720	Gene_expression	High-sensitivity	Low-sensitivity	8	10	49	0.46	0.962853	ns
ZNF714	Gene_expression	High-sensitivity	Low-sensitivity	8	10	41	0.965	1	ns
ZNF710	Gene_expression	High-sensitivity	Low-sensitivity	8	10	57	0.146	0.905113	ns
ZNF71	Gene_expression	High-sensitivity	Low-sensitivity	8	10	21	0.101	0.905113	ns
ZNF708	Gene_expression	High-sensitivity	Low-sensitivity	8	10	28	0.315	0.948877	ns
ZNF706	Gene_expression	High-sensitivity	Low-sensitivity	8	10	28	0.315	0.948877	ns
ZNF704	Gene_expression	High-sensitivity	Low-sensitivity	8	10	38	0.897	1	ns
ZNF701	Gene_expression	High-sensitivity	Low-sensitivity	8	10	40	1	1	ns
ZNF700	Gene_expression	High-sensitivity	Low-sensitivity	8	10	53	0.274	0.940742	ns
ZNF696	Gene_expression	High-sensitivity	Low-sensitivity	8	10	34	0.633	0.967428	ns
ZNF691	Gene_expression	High-sensitivity	Low-sensitivity	8	10	43	0.829	0.994423	ns
ZNF687	Gene_expression	High-sensitivity	Low-sensitivity	8	10	57	0.146	0.905113	ns
ZNF684	Gene_expression	High-sensitivity	Low-sensitivity	8	10	54	0.23	0.920205	ns
ZNF682	Gene_expression	High-sensitivity	Low-sensitivity	8	10	45	0.696	0.975197	ns
ZNF681	Gene_expression	High-sensitivity	Low-sensitivity	8	10	43	0.829	0.994423	ns
ZNF680	Gene_expression	High-sensitivity	Low-sensitivity	8	10	43	0.829	0.994423	ns
ZNF678	Gene_expression	High-sensitivity	Low-sensitivity	8	10	51	0.36	0.961075	ns
ZNF670	Gene_expression	High-sensitivity	Low-sensitivity	8	10	41	0.965	1	ns
ZNF669	Gene_expression	High-sensitivity	Low-sensitivity	8	10	29	0.36	0.961075	ns
ZNF664	Gene_expression	High-sensitivity	Low-sensitivity	8	10	24	0.173	0.905113	ns
ZNF654	Gene_expression	High-sensitivity	Low-sensitivity	8	10	25	0.203	0.905113	ns
ZNF652	Gene_expression	High-sensitivity	Low-sensitivity	8	10	27	0.274	0.940742	ns
ZNF646	Gene_expression	High-sensitivity	Low-sensitivity	8	10	41	0.965	1	ns
ZNF639	Gene_expression	High-sensitivity	Low-sensitivity	8	10	40	1	1	ns
ZNF638	Gene_expression	High-sensitivity	Low-sensitivity	8	10	57	0.146	0.905113	ns
ZNF628	Gene_expression	High-sensitivity	Low-sensitivity	8	10	45	0.696	0.975197	ns
ZNF623	Gene_expression	High-sensitivity	Low-sensitivity	8	10	37	0.829	0.994423	ns
ZNF621	Gene_expression	High-sensitivity	Low-sensitivity	8	10	41	0.965	1	ns
ZNF618	Gene_expression	High-sensitivity	Low-sensitivity	8	10	38	0.897	1	ns
ZNF616	Gene_expression	High-sensitivity	Low-sensitivity	8	10	51.5	0.328	0.961075	ns
ZNF615	Gene_expression	High-sensitivity	Low-sensitivity	8	10	47	0.573	0.967428	ns
ZNF614	Gene_expression	High-sensitivity	Low-sensitivity	8	10	48	0.515	0.966665	ns
ZNF611	Gene_expression	High-sensitivity	Low-sensitivity	8	10	40	1	1	ns
ZNF609	Gene_expression	High-sensitivity	Low-sensitivity	8	10	47	0.573	0.967428	ns
ZNF608	Gene_expression	High-sensitivity	Low-sensitivity	8	10	52	0.315	0.948877	ns
ZNF607	Gene_expression	High-sensitivity	Low-sensitivity	8	10	46	0.633	0.967428	ns
ZNF605	Gene_expression	High-sensitivity	Low-sensitivity	8	10	33.5	0.594	0.967428	ns
ZNF600	Gene_expression	High-sensitivity	Low-sensitivity	8	10	57	0.146	0.905113	ns
ZNF598	Gene_expression	High-sensitivity	Low-sensitivity	8	10	52	0.315	0.948877	ns
ZNF594	Gene_expression	High-sensitivity	Low-sensitivity	8	10	25	0.203	0.905113	ns
ZNF587B	Gene_expression	High-sensitivity	Low-sensitivity	8	10	35	0.696	0.975197	ns
ZNF587	Gene_expression	High-sensitivity	Low-sensitivity	8	10	25	0.203	0.905113	ns
ZNF585A	Gene_expression	High-sensitivity	Low-sensitivity	8	10	27	0.274	0.940742	ns
ZNF584	Gene_expression	High-sensitivity	Low-sensitivity	8	10	36	0.762	0.988451	ns
ZNF581	Gene_expression	High-sensitivity	Low-sensitivity	8	10	32	0.515	0.966665	ns
ZNF579	Gene_expression	High-sensitivity	Low-sensitivity	8	10	26.5	0.248	0.940742	ns
ZNF566	Gene_expression	High-sensitivity	Low-sensitivity	8	10	37	0.829	0.994423	ns
ZNF562	Gene_expression	High-sensitivity	Low-sensitivity	8	10	36	0.762	0.988451	ns
ZNF561	Gene_expression	High-sensitivity	Low-sensitivity	8	10	45	0.696	0.975197	ns
ZNF558	Gene_expression	High-sensitivity	Low-sensitivity	8	10	55	0.197	0.905113	ns
ZNF548	Gene_expression	High-sensitivity	Low-sensitivity	8	10	30	0.408	0.962156	ns
ZNF544	Gene_expression	High-sensitivity	Low-sensitivity	8	10	26	0.237	0.920205	ns
ZNF532	Gene_expression	High-sensitivity	Low-sensitivity	8	10	44	0.762	0.988451	ns
ZNF529	Gene_expression	High-sensitivity	Low-sensitivity	8	10	34	0.633	0.967428	ns
ZNF526	Gene_expression	High-sensitivity	Low-sensitivity	8	10	41	0.965	1	ns
ZNF525	Gene_expression	High-sensitivity	Low-sensitivity	8	10	38	0.897	1	ns
ZNF518A	Gene_expression	High-sensitivity	Low-sensitivity	8	10	41.5	0.929	1	ns
ZNF510	Gene_expression	High-sensitivity	Low-sensitivity	8	10	32	0.515	0.966665	ns
ZNF507	Gene_expression	High-sensitivity	Low-sensitivity	8	10	45	0.696	0.975197	ns
ZNF496	Gene_expression	High-sensitivity	Low-sensitivity	8	10	28	0.315	0.948877	ns
ZNF480	Gene_expression	High-sensitivity	Low-sensitivity	8	10	42	0.897	1	ns
ZNF48	Gene_expression	High-sensitivity	Low-sensitivity	8	10	35	0.696	0.975197	ns
ZNF473	Gene_expression	High-sensitivity	Low-sensitivity	8	10	47	0.563	0.967428	ns
ZNF468	Gene_expression	High-sensitivity	Low-sensitivity	8	10	41	0.965	1	ns
ZNF467	Gene_expression	High-sensitivity	Low-sensitivity	8	10	47	0.573	0.967428	ns
ZNF461	Gene_expression	High-sensitivity	Low-sensitivity	8	10	28	0.315	0.948877	ns
ZNF45	Gene_expression	High-sensitivity	Low-sensitivity	8	10	41	0.965	1	ns
ZNF440	Gene_expression	High-sensitivity	Low-sensitivity	8	10	48	0.515	0.966665	ns
ZNF44	Gene_expression	High-sensitivity	Low-sensitivity	8	10	31	0.46	0.962853	ns
ZNF438	Gene_expression	High-sensitivity	Low-sensitivity	8	10	50	0.408	0.962156	ns
ZNF433	Gene_expression	High-sensitivity	Low-sensitivity	8	10	35	0.696	0.975197	ns
ZNF432	Gene_expression	High-sensitivity	Low-sensitivity	8	10	39	0.965	1	ns
ZNF430	Gene_expression	High-sensitivity	Low-sensitivity	8	10	29	0.36	0.961075	ns
ZNF426	Gene_expression	High-sensitivity	Low-sensitivity	8	10	30	0.408	0.962156	ns
ZNF417	Gene_expression	High-sensitivity	Low-sensitivity	8	10	27	0.274	0.940742	ns
ZNF415	Gene_expression	High-sensitivity	Low-sensitivity	8	10	34	0.633	0.967428	ns
ZNF414	Gene_expression	High-sensitivity	Low-sensitivity	8	10	44	0.762	0.988451	ns
ZNF41	Gene_expression	High-sensitivity	Low-sensitivity	8	10	30	0.408	0.962156	ns
ZNF407	Gene_expression	High-sensitivity	Low-sensitivity	8	10	54	0.237	0.920205	ns
ZNF397	Gene_expression	High-sensitivity	Low-sensitivity	8	10	49	0.46	0.962853	ns
ZNF394	Gene_expression	High-sensitivity	Low-sensitivity	8	10	39	0.965	1	ns
ZNF385A	Gene_expression	High-sensitivity	Low-sensitivity	8	10	34	0.633	0.967428	ns
ZNF358	Gene_expression	High-sensitivity	Low-sensitivity	8	10	36	0.762	0.988451	ns
ZNF354B	Gene_expression	High-sensitivity	Low-sensitivity	8	10	50	0.408	0.962156	ns
ZNF350	Gene_expression	High-sensitivity	Low-sensitivity	8	10	45	0.696	0.975197	ns
ZNF347	Gene_expression	High-sensitivity	Low-sensitivity	8	10	40	1	1	ns
ZNF343	Gene_expression	High-sensitivity	Low-sensitivity	8	10	47	0.573	0.967428	ns
ZNF341	Gene_expression	High-sensitivity	Low-sensitivity	8	10	56	0.173	0.905113	ns
ZNF33B	Gene_expression	High-sensitivity	Low-sensitivity	8	10	39	0.965	1	ns
ZNF33A	Gene_expression	High-sensitivity	Low-sensitivity	8	10	37	0.829	0.994423	ns
ZNF337	Gene_expression	High-sensitivity	Low-sensitivity	8	10	25	0.203	0.905113	ns
ZNF335	Gene_expression	High-sensitivity	Low-sensitivity	8	10	33	0.573	0.967428	ns
ZNF331	Gene_expression	High-sensitivity	Low-sensitivity	8	10	40	1	1	ns
ZNF329	Gene_expression	High-sensitivity	Low-sensitivity	8	10	18	0.0545	0.905113	ns
ZNF322	Gene_expression	High-sensitivity	Low-sensitivity	8	10	33	0.573	0.967428	ns
ZNF320	Gene_expression	High-sensitivity	Low-sensitivity	8	10	34	0.633	0.967428	ns
ZNF32	Gene_expression	High-sensitivity	Low-sensitivity	8	10	37	0.829	0.994423	ns
ZNF317	Gene_expression	High-sensitivity	Low-sensitivity	8	10	53	0.274	0.940742	ns
ZNF316	Gene_expression	High-sensitivity	Low-sensitivity	8	10	50	0.408	0.962156	ns
ZNF304	Gene_expression	High-sensitivity	Low-sensitivity	8	10	27	0.274	0.940742	ns
ZNF3	Gene_expression	High-sensitivity	Low-sensitivity	8	10	40	1	1	ns
ZNF286A	Gene_expression	High-sensitivity	Low-sensitivity	8	10	50	0.408	0.962156	ns
ZNF283	Gene_expression	High-sensitivity	Low-sensitivity	8	10	27	0.274	0.940742	ns
ZNF28	Gene_expression	High-sensitivity	Low-sensitivity	8	10	33	0.573	0.967428	ns
ZNF277	Gene_expression	High-sensitivity	Low-sensitivity	8	10	39	0.965	1	ns
ZNF275	Gene_expression	High-sensitivity	Low-sensitivity	8	10	27	0.266	0.940742	ns
ZNF268	Gene_expression	High-sensitivity	Low-sensitivity	8	10	24.5	0.182	0.905113	ns
ZNF267	Gene_expression	High-sensitivity	Low-sensitivity	8	10	50	0.408	0.962156	ns
ZNF266	Gene_expression	High-sensitivity	Low-sensitivity	8	10	25	0.203	0.905113	ns
ZNF264	Gene_expression	High-sensitivity	Low-sensitivity	8	10	27	0.274	0.940742	ns
ZNF263	Gene_expression	High-sensitivity	Low-sensitivity	8	10	24	0.173	0.905113	ns
ZNF260	Gene_expression	High-sensitivity	Low-sensitivity	8	10	35	0.696	0.975197	ns
ZNF26	Gene_expression	High-sensitivity	Low-sensitivity	8	10	19	0.0676	0.905113	ns
ZNF251	Gene_expression	High-sensitivity	Low-sensitivity	8	10	30	0.408	0.962156	ns
ZNF248	Gene_expression	High-sensitivity	Low-sensitivity	8	10	35	0.696	0.975197	ns
ZNF24	Gene_expression	High-sensitivity	Low-sensitivity	8	10	29	0.36	0.961075	ns
ZNF239	Gene_expression	High-sensitivity	Low-sensitivity	8	10	35	0.696	0.975197	ns
ZNF234	Gene_expression	High-sensitivity	Low-sensitivity	8	10	38	0.897	1	ns
ZNF225	Gene_expression	High-sensitivity	Low-sensitivity	8	10	46	0.633	0.967428	ns
ZNF217	Gene_expression	High-sensitivity	Low-sensitivity	8	10	49	0.46	0.962853	ns
ZNF213	Gene_expression	High-sensitivity	Low-sensitivity	8	10	38	0.897	1	ns
ZNF212	Gene_expression	High-sensitivity	Low-sensitivity	8	10	62	0.0545	0.905113	ns
ZNF211	Gene_expression	High-sensitivity	Low-sensitivity	8	10	40	1	1	ns
ZNF207	Gene_expression	High-sensitivity	Low-sensitivity	8	10	52	0.315	0.948877	ns
ZNF202	Gene_expression	High-sensitivity	Low-sensitivity	8	10	58	0.122	0.905113	ns
ZNF200	Gene_expression	High-sensitivity	Low-sensitivity	8	10	48	0.515	0.966665	ns
ZNF195	Gene_expression	High-sensitivity	Low-sensitivity	8	10	52	0.315	0.948877	ns
ZNF189	Gene_expression	High-sensitivity	Low-sensitivity	8	10	33	0.573	0.967428	ns
ZNF181	Gene_expression	High-sensitivity	Low-sensitivity	8	10	40	1	1	ns
ZNF180	Gene_expression	High-sensitivity	Low-sensitivity	8	10	45	0.696	0.975197	ns
ZNF175	Gene_expression	High-sensitivity	Low-sensitivity	8	10	23	0.146	0.905113	ns
ZNF17	Gene_expression	High-sensitivity	Low-sensitivity	8	10	29	0.36	0.961075	ns
ZNF165	Gene_expression	High-sensitivity	Low-sensitivity	8	10	60	0.0831	0.905113	ns
ZNF160	Gene_expression	High-sensitivity	Low-sensitivity	8	10	28	0.315	0.948877	ns
ZNF155	Gene_expression	High-sensitivity	Low-sensitivity	8	10	40	1	1	ns
ZNF148	Gene_expression	High-sensitivity	Low-sensitivity	8	10	49	0.45	0.962853	ns
ZNF146	Gene_expression	High-sensitivity	Low-sensitivity	8	10	40	1	1	ns
ZNF142	Gene_expression	High-sensitivity	Low-sensitivity	8	10	53	0.274	0.940742	ns
ZNF141	Gene_expression	High-sensitivity	Low-sensitivity	8	10	46	0.633	0.967428	ns
ZNF136	Gene_expression	High-sensitivity	Low-sensitivity	8	10	34	0.633	0.967428	ns
ZNF133	Gene_expression	High-sensitivity	Low-sensitivity	8	10	38	0.897	1	ns
ZNF121	Gene_expression	High-sensitivity	Low-sensitivity	8	10	43	0.829	0.994423	ns
ZNF12	Gene_expression	High-sensitivity	Low-sensitivity	8	10	51	0.36	0.961075	ns
ZNF117	Gene_expression	High-sensitivity	Low-sensitivity	8	10	46	0.633	0.967428	ns
ZNF107	Gene_expression	High-sensitivity	Low-sensitivity	8	10	49	0.46	0.962853	ns
ZNF106	Gene_expression	High-sensitivity	Low-sensitivity	8	10	63	0.0434	0.905113	*
ZNF101	Gene_expression	High-sensitivity	Low-sensitivity	8	10	58	0.122	0.905113	ns
ZNF100	Gene_expression	High-sensitivity	Low-sensitivity	8	10	31	0.46	0.962853	ns
ZMYND8	Gene_expression	High-sensitivity	Low-sensitivity	8	10	35	0.696	0.975197	ns
ZMYM6	Gene_expression	High-sensitivity	Low-sensitivity	8	10	36	0.762	0.988451	ns
ZMYM5	Gene_expression	High-sensitivity	Low-sensitivity	8	10	31	0.46	0.962853	ns
ZMYM4	Gene_expression	High-sensitivity	Low-sensitivity	8	10	51	0.36	0.961075	ns
ZMYM3	Gene_expression	High-sensitivity	Low-sensitivity	8	10	52	0.307	0.948877	ns
ZMYM2	Gene_expression	High-sensitivity	Low-sensitivity	8	10	42	0.897	1	ns
ZMYM1	Gene_expression	High-sensitivity	Low-sensitivity	8	10	60	0.0831	0.905113	ns
ZMIZ2	Gene_expression	High-sensitivity	Low-sensitivity	8	10	59	0.101	0.905113	ns
ZMIZ1	Gene_expression	High-sensitivity	Low-sensitivity	8	10	26	0.237	0.920205	ns
ZMAT2	Gene_expression	High-sensitivity	Low-sensitivity	8	10	30	0.408	0.962156	ns
ZKSCAN8	Gene_expression	High-sensitivity	Low-sensitivity	8	10	42	0.897	1	ns
ZKSCAN5	Gene_expression	High-sensitivity	Low-sensitivity	8	10	49	0.46	0.962853	ns
ZKSCAN4	Gene_expression	High-sensitivity	Low-sensitivity	8	10	38	0.897	1	ns
ZKSCAN2	Gene_expression	High-sensitivity	Low-sensitivity	8	10	35	0.696	0.975197	ns
ZKSCAN1	Gene_expression	High-sensitivity	Low-sensitivity	8	10	40	1	1	ns
ZHX3	Gene_expression	High-sensitivity	Low-sensitivity	8	10	23.5	0.155	0.905113	ns
ZHX2	Gene_expression	High-sensitivity	Low-sensitivity	8	10	44	0.762	0.988451	ns
ZGPAT	Gene_expression	High-sensitivity	Low-sensitivity	8	10	23	0.146	0.905113	ns
ZFYVE9	Gene_expression	High-sensitivity	Low-sensitivity	8	10	31	0.46	0.962853	ns
ZFYVE27	Gene_expression	High-sensitivity	Low-sensitivity	8	10	41	0.965	1	ns
ZFYVE26	Gene_expression	High-sensitivity	Low-sensitivity	8	10	48	0.505	0.966665	ns
ZFYVE21	Gene_expression	High-sensitivity	Low-sensitivity	8	10	25	0.203	0.905113	ns
ZFYVE16	Gene_expression	High-sensitivity	Low-sensitivity	8	10	40	1	1	ns
ZFYVE1	Gene_expression	High-sensitivity	Low-sensitivity	8	10	24	0.173	0.905113	ns
ZFX	Gene_expression	High-sensitivity	Low-sensitivity	8	10	62	0.0545	0.905113	ns
ZFR	Gene_expression	High-sensitivity	Low-sensitivity	8	10	31	0.46	0.962853	ns
ZFP91	Gene_expression	High-sensitivity	Low-sensitivity	8	10	49	0.46	0.962853	ns
ZFP69	Gene_expression	High-sensitivity	Low-sensitivity	8	10	46	0.625	0.967428	ns
ZFP64	Gene_expression	High-sensitivity	Low-sensitivity	8	10	39.5	1	1	ns
ZFP62	Gene_expression	High-sensitivity	Low-sensitivity	8	10	56	0.173	0.905113	ns
ZFP41	Gene_expression	High-sensitivity	Low-sensitivity	8	10	27	0.274	0.940742	ns
ZFP36	Gene_expression	High-sensitivity	Low-sensitivity	8	10	27	0.274	0.940742	ns
ZFP30	Gene_expression	High-sensitivity	Low-sensitivity	8	10	32.5	0.534	0.967428	ns
ZFP3	Gene_expression	High-sensitivity	Low-sensitivity	8	10	32	0.515	0.966665	ns
ZFP1	Gene_expression	High-sensitivity	Low-sensitivity	8	10	50	0.398	0.962156	ns
ZFHX3	Gene_expression	High-sensitivity	Low-sensitivity	8	10	25	0.203	0.905113	ns
ZFC3H1	Gene_expression	High-sensitivity	Low-sensitivity	8	10	41	0.965	1	ns
ZFAND5	Gene_expression	High-sensitivity	Low-sensitivity	8	10	59	0.101	0.905113	ns
ZFAND3	Gene_expression	High-sensitivity	Low-sensitivity	8	10	26	0.237	0.920205	ns
ZFAND2A	Gene_expression	High-sensitivity	Low-sensitivity	8	10	36	0.762	0.988451	ns
ZFAND1	Gene_expression	High-sensitivity	Low-sensitivity	8	10	16	0.0343	0.905113	*
ZEB1	Gene_expression	High-sensitivity	Low-sensitivity	8	10	42.5	0.859	1	ns
ZDHHC9	Gene_expression	High-sensitivity	Low-sensitivity	8	10	50	0.408	0.962156	ns
ZDHHC8	Gene_expression	High-sensitivity	Low-sensitivity	8	10	28	0.315	0.948877	ns
ZDHHC7	Gene_expression	High-sensitivity	Low-sensitivity	8	10	47	0.573	0.967428	ns
ZDHHC6	Gene_expression	High-sensitivity	Low-sensitivity	8	10	71	0.00439	0.905113	**
ZDHHC5	Gene_expression	High-sensitivity	Low-sensitivity	8	10	42	0.897	1	ns
ZDHHC4	Gene_expression	High-sensitivity	Low-sensitivity	8	10	37	0.829	0.994423	ns
ZDHHC3	Gene_expression	High-sensitivity	Low-sensitivity	8	10	29	0.36	0.961075	ns
ZDHHC24	Gene_expression	High-sensitivity	Low-sensitivity	8	10	38	0.897	1	ns
ZDHHC21	Gene_expression	High-sensitivity	Low-sensitivity	8	10	51	0.36	0.961075	ns
ZDHHC20	Gene_expression	High-sensitivity	Low-sensitivity	8	10	55	0.203	0.905113	ns
ZDHHC17	Gene_expression	High-sensitivity	Low-sensitivity	8	10	24	0.173	0.905113	ns
ZDHHC14	Gene_expression	High-sensitivity	Low-sensitivity	8	10	71.5	0.00585	0.905113	**
ZDHHC11	Gene_expression	High-sensitivity	Low-sensitivity	8	10	42	0.897	1	ns
ZCWPW1	Gene_expression	High-sensitivity	Low-sensitivity	8	10	45	0.696	0.975197	ns
ZCCHC8	Gene_expression	High-sensitivity	Low-sensitivity	8	10	42	0.897	1	ns
ZCCHC7	Gene_expression	High-sensitivity	Low-sensitivity	8	10	61	0.0676	0.905113	ns
ZCCHC4	Gene_expression	High-sensitivity	Low-sensitivity	8	10	40	1	1	ns
ZCCHC2	Gene_expression	High-sensitivity	Low-sensitivity	8	10	50	0.398	0.962156	ns
ZCCHC17	Gene_expression	High-sensitivity	Low-sensitivity	8	10	37	0.829	0.994423	ns
ZCCHC14	Gene_expression	High-sensitivity	Low-sensitivity	8	10	54	0.237	0.920205	ns
ZC3HAV1	Gene_expression	High-sensitivity	Low-sensitivity	8	10	58	0.122	0.905113	ns
ZC3H7B	Gene_expression	High-sensitivity	Low-sensitivity	8	10	41	0.965	1	ns
ZC3H7A	Gene_expression	High-sensitivity	Low-sensitivity	8	10	50	0.408	0.962156	ns
ZC3H6	Gene_expression	High-sensitivity	Low-sensitivity	8	10	60	0.0831	0.905113	ns
ZC3H4	Gene_expression	High-sensitivity	Low-sensitivity	8	10	47	0.573	0.967428	ns
ZC3H3	Gene_expression	High-sensitivity	Low-sensitivity	8	10	46	0.633	0.967428	ns
ZC3H18	Gene_expression	High-sensitivity	Low-sensitivity	8	10	54	0.237	0.920205	ns
ZC3H14	Gene_expression	High-sensitivity	Low-sensitivity	8	10	46	0.633	0.967428	ns
ZC3H13	Gene_expression	High-sensitivity	Low-sensitivity	8	10	39	0.965	1	ns
ZC3H12A	Gene_expression	High-sensitivity	Low-sensitivity	8	10	50	0.408	0.962156	ns
ZC3H11A	Gene_expression	High-sensitivity	Low-sensitivity	8	10	43	0.829	0.994423	ns
ZBTB8OS	Gene_expression	High-sensitivity	Low-sensitivity	8	10	38	0.897	1	ns
ZBTB8A	Gene_expression	High-sensitivity	Low-sensitivity	8	10	44	0.762	0.988451	ns
ZBTB7B	Gene_expression	High-sensitivity	Low-sensitivity	8	10	57	0.146	0.905113	ns
ZBTB7A	Gene_expression	High-sensitivity	Low-sensitivity	8	10	21	0.101	0.905113	ns
ZBTB6	Gene_expression	High-sensitivity	Low-sensitivity	8	10	28	0.307	0.948877	ns
ZBTB5	Gene_expression	High-sensitivity	Low-sensitivity	8	10	58	0.122	0.905113	ns
ZBTB49	Gene_expression	High-sensitivity	Low-sensitivity	8	10	34	0.633	0.967428	ns
ZBTB48	Gene_expression	High-sensitivity	Low-sensitivity	8	10	69	0.00855	0.905113	**
ZBTB44	Gene_expression	High-sensitivity	Low-sensitivity	8	10	65	0.0294	0.905113	*
ZBTB41	Gene_expression	High-sensitivity	Low-sensitivity	8	10	48	0.515	0.966665	ns
ZBTB40	Gene_expression	High-sensitivity	Low-sensitivity	8	10	48	0.515	0.966665	ns
ZBTB38	Gene_expression	High-sensitivity	Low-sensitivity	8	10	36	0.762	0.988451	ns
ZBTB37	Gene_expression	High-sensitivity	Low-sensitivity	8	10	34	0.633	0.967428	ns
ZBTB34	Gene_expression	High-sensitivity	Low-sensitivity	8	10	32	0.515	0.966665	ns
ZBTB33	Gene_expression	High-sensitivity	Low-sensitivity	8	10	42	0.897	1	ns
ZBTB3	Gene_expression	High-sensitivity	Low-sensitivity	8	10	47.5	0.534	0.967428	ns
ZBTB26	Gene_expression	High-sensitivity	Low-sensitivity	8	10	23	0.146	0.905113	ns
ZBTB25	Gene_expression	High-sensitivity	Low-sensitivity	8	10	48	0.515	0.966665	ns
ZBTB21	Gene_expression	High-sensitivity	Low-sensitivity	8	10	57	0.146	0.905113	ns
ZBTB1	Gene_expression	High-sensitivity	Low-sensitivity	8	10	47.5	0.534	0.967428	ns
ZBED6CL	Gene_expression	High-sensitivity	Low-sensitivity	8	10	48	0.515	0.966665	ns
ZBED5	Gene_expression	High-sensitivity	Low-sensitivity	8	10	38	0.897	1	ns
ZBED4	Gene_expression	High-sensitivity	Low-sensitivity	8	10	49	0.46	0.962853	ns
ZBED1	Gene_expression	High-sensitivity	Low-sensitivity	8	10	49	0.46	0.962853	ns
ZADH2	Gene_expression	High-sensitivity	Low-sensitivity	8	10	49	0.46	0.962853	ns
ZACN	Gene_expression	High-sensitivity	Low-sensitivity	8	10	32	0.515	0.966665	ns
YY1AP1	Gene_expression	High-sensitivity	Low-sensitivity	8	10	67	0.0155	0.905113	*
YY1	Gene_expression	High-sensitivity	Low-sensitivity	8	10	44	0.762	0.988451	ns
YWHAZ	Gene_expression	High-sensitivity	Low-sensitivity	8	10	23	0.146	0.905113	ns
YWHAQ	Gene_expression	High-sensitivity	Low-sensitivity	8	10	50	0.408	0.962156	ns
YWHAH	Gene_expression	High-sensitivity	Low-sensitivity	8	10	45	0.696	0.975197	ns
YWHAG	Gene_expression	High-sensitivity	Low-sensitivity	8	10	46	0.633	0.967428	ns
YWHAE	Gene_expression	High-sensitivity	Low-sensitivity	8	10	37	0.829	0.994423	ns
YWHAB	Gene_expression	High-sensitivity	Low-sensitivity	8	10	14	0.0205	0.905113	*
YTHDF1	Gene_expression	High-sensitivity	Low-sensitivity	8	10	36	0.762	0.988451	ns
YTHDC2	Gene_expression	High-sensitivity	Low-sensitivity	8	10	48	0.515	0.966665	ns
YTHDC1	Gene_expression	High-sensitivity	Low-sensitivity	8	10	40	1	1	ns
YPEL5	Gene_expression	High-sensitivity	Low-sensitivity	8	10	18	0.0545	0.905113	ns
YPEL2	Gene_expression	High-sensitivity	Low-sensitivity	8	10	39	0.965	1	ns
YOD1	Gene_expression	High-sensitivity	Low-sensitivity	8	10	65	0.0266	0.905113	*
YME1L1	Gene_expression	High-sensitivity	Low-sensitivity	8	10	27	0.274	0.940742	ns
YLPM1	Gene_expression	High-sensitivity	Low-sensitivity	8	10	59	0.101	0.905113	ns
YKT6	Gene_expression	High-sensitivity	Low-sensitivity	8	10	54	0.237	0.920205	ns
YJEFN3	Gene_expression	High-sensitivity	Low-sensitivity	8	10	51	0.36	0.961075	ns
YIPF6	Gene_expression	High-sensitivity	Low-sensitivity	8	10	42	0.897	1	ns
YIPF5	Gene_expression	High-sensitivity	Low-sensitivity	8	10	32	0.515	0.966665	ns
YIPF4	Gene_expression	High-sensitivity	Low-sensitivity	8	10	42	0.897	1	ns
YIPF3	Gene_expression	High-sensitivity	Low-sensitivity	8	10	29	0.36	0.961075	ns
YIPF2	Gene_expression	High-sensitivity	Low-sensitivity	8	10	35	0.696	0.975197	ns
YES1	Gene_expression	High-sensitivity	Low-sensitivity	8	10	46	0.633	0.967428	ns
YEATS4	Gene_expression	High-sensitivity	Low-sensitivity	8	10	35	0.696	0.975197	ns
YBX3	Gene_expression	High-sensitivity	Low-sensitivity	8	10	42	0.897	1	ns
YARS	Gene_expression	High-sensitivity	Low-sensitivity	8	10	47	0.573	0.967428	ns
YAP1	Gene_expression	High-sensitivity	Low-sensitivity	8	10	51	0.36	0.961075	ns
YAF2	Gene_expression	High-sensitivity	Low-sensitivity	8	10	54	0.237	0.920205	ns
XYLT2	Gene_expression	High-sensitivity	Low-sensitivity	8	10	16	0.0343	0.905113	*
XRRA1	Gene_expression	High-sensitivity	Low-sensitivity	8	10	41	0.965	1	ns
XRCC5	Gene_expression	High-sensitivity	Low-sensitivity	8	10	42	0.897	1	ns
XRCC4	Gene_expression	High-sensitivity	Low-sensitivity	8	10	42	0.897	1	ns
XRCC1	Gene_expression	High-sensitivity	Low-sensitivity	8	10	53	0.274	0.940742	ns
XPR1	Gene_expression	High-sensitivity	Low-sensitivity	8	10	61	0.0676	0.905113	ns
XPOT	Gene_expression	High-sensitivity	Low-sensitivity	8	10	33	0.573	0.967428	ns
XPO6	Gene_expression	High-sensitivity	Low-sensitivity	8	10	41	0.965	1	ns
XPO5	Gene_expression	High-sensitivity	Low-sensitivity	8	10	51.5	0.328	0.961075	ns
XPO4	Gene_expression	High-sensitivity	Low-sensitivity	8	10	49	0.46	0.962853	ns
XPO1	Gene_expression	High-sensitivity	Low-sensitivity	8	10	62	0.0545	0.905113	ns
XPNPEP1	Gene_expression	High-sensitivity	Low-sensitivity	8	10	46	0.633	0.967428	ns
XPC	Gene_expression	High-sensitivity	Low-sensitivity	8	10	35.5	0.722	0.988451	ns
XPA	Gene_expression	High-sensitivity	Low-sensitivity	8	10	29	0.36	0.961075	ns
XBP1	Gene_expression	High-sensitivity	Low-sensitivity	8	10	32	0.515	0.966665	ns
WWTR1	Gene_expression	High-sensitivity	Low-sensitivity	8	10	46	0.633	0.967428	ns
WWP2	Gene_expression	High-sensitivity	Low-sensitivity	8	10	36	0.762	0.988451	ns
WWP1	Gene_expression	High-sensitivity	Low-sensitivity	8	10	23	0.146	0.905113	ns
WWOX	Gene_expression	High-sensitivity	Low-sensitivity	8	10	49	0.46	0.962853	ns
WWC2	Gene_expression	High-sensitivity	Low-sensitivity	8	10	40	1	1	ns
WWC1	Gene_expression	High-sensitivity	Low-sensitivity	8	10	47	0.573	0.967428	ns
WSB2	Gene_expression	High-sensitivity	Low-sensitivity	8	10	14	0.0205	0.905113	*
WSB1	Gene_expression	High-sensitivity	Low-sensitivity	8	10	41	0.965	1	ns
WRNIP1	Gene_expression	High-sensitivity	Low-sensitivity	8	10	52	0.315	0.948877	ns
WRN	Gene_expression	High-sensitivity	Low-sensitivity	8	10	34	0.633	0.967428	ns
WRAP73	Gene_expression	High-sensitivity	Low-sensitivity	8	10	68	0.0117	0.905113	*
WRAP53	Gene_expression	High-sensitivity	Low-sensitivity	8	10	65	0.0266	0.905113	*
WNK2	Gene_expression	High-sensitivity	Low-sensitivity	8	10	52	0.315	0.948877	ns
WNK1	Gene_expression	High-sensitivity	Low-sensitivity	8	10	35	0.696	0.975197	ns
WIPI2	Gene_expression	High-sensitivity	Low-sensitivity	8	10	56	0.173	0.905113	ns
WIPI1	Gene_expression	High-sensitivity	Low-sensitivity	8	10	22	0.122	0.905113	ns
WFS1	Gene_expression	High-sensitivity	Low-sensitivity	8	10	26	0.237	0.920205	ns
WEE1	Gene_expression	High-sensitivity	Low-sensitivity	8	10	32	0.515	0.966665	ns
WDSUB1	Gene_expression	High-sensitivity	Low-sensitivity	8	10	34	0.633	0.967428	ns
WDR90	Gene_expression	High-sensitivity	Low-sensitivity	8	10	45	0.696	0.975197	ns
WDR89	Gene_expression	High-sensitivity	Low-sensitivity	8	10	47	0.573	0.967428	ns
WDR83OS	Gene_expression	High-sensitivity	Low-sensitivity	8	10	45	0.696	0.975197	ns
WDR83	Gene_expression	High-sensitivity	Low-sensitivity	8	10	42	0.897	1	ns
WDR82	Gene_expression	High-sensitivity	Low-sensitivity	8	10	33	0.573	0.967428	ns
WDR75	Gene_expression	High-sensitivity	Low-sensitivity	8	10	36	0.762	0.988451	ns
WDR73	Gene_expression	High-sensitivity	Low-sensitivity	8	10	26	0.237	0.920205	ns
WDR70	Gene_expression	High-sensitivity	Low-sensitivity	8	10	43	0.829	0.994423	ns
WDR7	Gene_expression	High-sensitivity	Low-sensitivity	8	10	49.5	0.424	0.962853	ns
WDR62	Gene_expression	High-sensitivity	Low-sensitivity	8	10	53	0.274	0.940742	ns
WDR60	Gene_expression	High-sensitivity	Low-sensitivity	8	10	36	0.762	0.988451	ns
WDR5B	Gene_expression	High-sensitivity	Low-sensitivity	8	10	37	0.829	0.994423	ns
WDR59	Gene_expression	High-sensitivity	Low-sensitivity	8	10	59	0.101	0.905113	ns
WDR55	Gene_expression	High-sensitivity	Low-sensitivity	8	10	42	0.897	1	ns
WDR54	Gene_expression	High-sensitivity	Low-sensitivity	8	10	34	0.633	0.967428	ns
WDR5	Gene_expression	High-sensitivity	Low-sensitivity	8	10	31	0.46	0.962853	ns
WDR48	Gene_expression	High-sensitivity	Low-sensitivity	8	10	49.5	0.424	0.962853	ns
WDR45B	Gene_expression	High-sensitivity	Low-sensitivity	8	10	27	0.274	0.940742	ns
WDR45	Gene_expression	High-sensitivity	Low-sensitivity	8	10	43	0.829	0.994423	ns
WDR41	Gene_expression	High-sensitivity	Low-sensitivity	8	10	41	0.965	1	ns
WDR4	Gene_expression	High-sensitivity	Low-sensitivity	8	10	58	0.122	0.905113	ns
WDR37	Gene_expression	High-sensitivity	Low-sensitivity	8	10	25	0.203	0.905113	ns
WDR36	Gene_expression	High-sensitivity	Low-sensitivity	8	10	46	0.633	0.967428	ns
WDR35	Gene_expression	High-sensitivity	Low-sensitivity	8	10	18	0.0545	0.905113	ns
WDR34	Gene_expression	High-sensitivity	Low-sensitivity	8	10	42	0.897	1	ns
WDR33	Gene_expression	High-sensitivity	Low-sensitivity	8	10	45	0.696	0.975197	ns
WDR31	Gene_expression	High-sensitivity	Low-sensitivity	8	10	34	0.633	0.967428	ns
WDR27	Gene_expression	High-sensitivity	Low-sensitivity	8	10	50	0.408	0.962156	ns
WDR26	Gene_expression	High-sensitivity	Low-sensitivity	8	10	28	0.315	0.948877	ns
WDR20	Gene_expression	High-sensitivity	Low-sensitivity	8	10	36.5	0.79	0.994423	ns
WDR18	Gene_expression	High-sensitivity	Low-sensitivity	8	10	46	0.633	0.967428	ns
WDR12	Gene_expression	High-sensitivity	Low-sensitivity	8	10	48	0.515	0.966665	ns
WDHD1	Gene_expression	High-sensitivity	Low-sensitivity	8	10	50	0.408	0.962156	ns
WDFY3	Gene_expression	High-sensitivity	Low-sensitivity	8	10	45	0.696	0.975197	ns
WDFY2	Gene_expression	High-sensitivity	Low-sensitivity	8	10	47	0.573	0.967428	ns
WBP4	Gene_expression	High-sensitivity	Low-sensitivity	8	10	46	0.633	0.967428	ns
WBP1L	Gene_expression	High-sensitivity	Low-sensitivity	8	10	29	0.36	0.961075	ns
WASL	Gene_expression	High-sensitivity	Low-sensitivity	8	10	46	0.633	0.967428	ns
WASF2	Gene_expression	High-sensitivity	Low-sensitivity	8	10	58	0.122	0.905113	ns
WAC	Gene_expression	High-sensitivity	Low-sensitivity	8	10	37.5	0.859	1	ns
VWA8	Gene_expression	High-sensitivity	Low-sensitivity	8	10	57	0.146	0.905113	ns
VTI1B	Gene_expression	High-sensitivity	Low-sensitivity	8	10	34	0.633	0.967428	ns
VTI1A	Gene_expression	High-sensitivity	Low-sensitivity	8	10	38.5	0.929	1	ns
VSIG10	Gene_expression	High-sensitivity	Low-sensitivity	8	10	34	0.633	0.967428	ns
VRK3	Gene_expression	High-sensitivity	Low-sensitivity	8	10	32	0.515	0.966665	ns
VRK2	Gene_expression	High-sensitivity	Low-sensitivity	8	10	56	0.173	0.905113	ns
VPS9D1	Gene_expression	High-sensitivity	Low-sensitivity	8	10	53	0.274	0.940742	ns
VPS8	Gene_expression	High-sensitivity	Low-sensitivity	8	10	33	0.573	0.967428	ns
VPS52	Gene_expression	High-sensitivity	Low-sensitivity	8	10	48	0.515	0.966665	ns
VPS4A	Gene_expression	High-sensitivity	Low-sensitivity	8	10	34	0.633	0.967428	ns
VPS41	Gene_expression	High-sensitivity	Low-sensitivity	8	10	42	0.897	1	ns
VPS39	Gene_expression	High-sensitivity	Low-sensitivity	8	10	48	0.515	0.966665	ns
VPS37A	Gene_expression	High-sensitivity	Low-sensitivity	8	10	19	0.0676	0.905113	ns
VPS36	Gene_expression	High-sensitivity	Low-sensitivity	8	10	30	0.408	0.962156	ns
VPS35	Gene_expression	High-sensitivity	Low-sensitivity	8	10	43	0.829	0.994423	ns
VPS33B	Gene_expression	High-sensitivity	Low-sensitivity	8	10	34	0.633	0.967428	ns
VPS33A	Gene_expression	High-sensitivity	Low-sensitivity	8	10	23	0.146	0.905113	ns
VPS28	Gene_expression	High-sensitivity	Low-sensitivity	8	10	35	0.696	0.975197	ns
VPS26B	Gene_expression	High-sensitivity	Low-sensitivity	8	10	55	0.203	0.905113	ns
VPS25	Gene_expression	High-sensitivity	Low-sensitivity	8	10	34	0.633	0.967428	ns
VPS13D	Gene_expression	High-sensitivity	Low-sensitivity	8	10	58	0.122	0.905113	ns
VPS13C	Gene_expression	High-sensitivity	Low-sensitivity	8	10	54	0.237	0.920205	ns
VPS13B	Gene_expression	High-sensitivity	Low-sensitivity	8	10	32	0.515	0.966665	ns
VPS13A	Gene_expression	High-sensitivity	Low-sensitivity	8	10	43	0.829	0.994423	ns
VOPP1	Gene_expression	High-sensitivity	Low-sensitivity	8	10	44	0.762	0.988451	ns
VMP1	Gene_expression	High-sensitivity	Low-sensitivity	8	10	15	0.0266	0.905113	*
VMAC	Gene_expression	High-sensitivity	Low-sensitivity	8	10	26	0.237	0.920205	ns
VLDLR	Gene_expression	High-sensitivity	Low-sensitivity	8	10	49	0.46	0.962853	ns
VKORC1L1	Gene_expression	High-sensitivity	Low-sensitivity	8	10	49	0.46	0.962853	ns
VIPR1	Gene_expression	High-sensitivity	Low-sensitivity	8	10	39	0.965	1	ns
VHL	Gene_expression	High-sensitivity	Low-sensitivity	8	10	22	0.122	0.905113	ns
VGLL4	Gene_expression	High-sensitivity	Low-sensitivity	8	10	43	0.829	0.994423	ns
VEGFA	Gene_expression	High-sensitivity	Low-sensitivity	8	10	75	0.000868	0.905113	***
VDR	Gene_expression	High-sensitivity	Low-sensitivity	8	10	39	0.965	1	ns
VDAC2	Gene_expression	High-sensitivity	Low-sensitivity	8	10	45	0.696	0.975197	ns
VCPIP1	Gene_expression	High-sensitivity	Low-sensitivity	8	10	23	0.146	0.905113	ns
VCP	Gene_expression	High-sensitivity	Low-sensitivity	8	10	57	0.146	0.905113	ns
VCL	Gene_expression	High-sensitivity	Low-sensitivity	8	10	49	0.46	0.962853	ns
VAV3	Gene_expression	High-sensitivity	Low-sensitivity	8	10	53	0.274	0.940742	ns
VAV2	Gene_expression	High-sensitivity	Low-sensitivity	8	10	27	0.274	0.940742	ns
VARS	Gene_expression	High-sensitivity	Low-sensitivity	8	10	67	0.0155	0.905113	*
VAPA	Gene_expression	High-sensitivity	Low-sensitivity	8	10	41	0.965	1	ns
VANGL1	Gene_expression	High-sensitivity	Low-sensitivity	8	10	51	0.36	0.961075	ns
VAMP8	Gene_expression	High-sensitivity	Low-sensitivity	8	10	31	0.46	0.962853	ns
VAMP4	Gene_expression	High-sensitivity	Low-sensitivity	8	10	47	0.573	0.967428	ns
VAMP3	Gene_expression	High-sensitivity	Low-sensitivity	8	10	46	0.633	0.967428	ns
VAMP2	Gene_expression	High-sensitivity	Low-sensitivity	8	10	46.5	0.594	0.967428	ns
UXS1	Gene_expression	High-sensitivity	Low-sensitivity	8	10	48	0.515	0.966665	ns
UVRAG	Gene_expression	High-sensitivity	Low-sensitivity	8	10	19	0.0676	0.905113	ns
UTRN	Gene_expression	High-sensitivity	Low-sensitivity	8	10	31	0.46	0.962853	ns
UTP23	Gene_expression	High-sensitivity	Low-sensitivity	8	10	24	0.173	0.905113	ns
UTP20	Gene_expression	High-sensitivity	Low-sensitivity	8	10	29	0.36	0.961075	ns
UTP18	Gene_expression	High-sensitivity	Low-sensitivity	8	10	25	0.203	0.905113	ns
UTP14C	Gene_expression	High-sensitivity	Low-sensitivity	8	10	30	0.408	0.962156	ns
UTP14A	Gene_expression	High-sensitivity	Low-sensitivity	8	10	55	0.203	0.905113	ns
USP9X	Gene_expression	High-sensitivity	Low-sensitivity	8	10	32	0.515	0.966665	ns
USP8	Gene_expression	High-sensitivity	Low-sensitivity	8	10	48	0.515	0.966665	ns
USP7	Gene_expression	High-sensitivity	Low-sensitivity	8	10	39	0.965	1	ns
USP6NL	Gene_expression	High-sensitivity	Low-sensitivity	8	10	28	0.315	0.948877	ns
USP54	Gene_expression	High-sensitivity	Low-sensitivity	8	10	48	0.515	0.966665	ns
USP5	Gene_expression	High-sensitivity	Low-sensitivity	8	10	33	0.573	0.967428	ns
USP48	Gene_expression	High-sensitivity	Low-sensitivity	8	10	48	0.515	0.966665	ns
USP47	Gene_expression	High-sensitivity	Low-sensitivity	8	10	31	0.46	0.962853	ns
USP46	Gene_expression	High-sensitivity	Low-sensitivity	8	10	33	0.573	0.967428	ns
USP40	Gene_expression	High-sensitivity	Low-sensitivity	8	10	38	0.897	1	ns
USP39	Gene_expression	High-sensitivity	Low-sensitivity	8	10	46	0.633	0.967428	ns
USP38	Gene_expression	High-sensitivity	Low-sensitivity	8	10	32	0.515	0.966665	ns
USP37	Gene_expression	High-sensitivity	Low-sensitivity	8	10	42	0.897	1	ns
USP36	Gene_expression	High-sensitivity	Low-sensitivity	8	10	43	0.829	0.994423	ns
USP35	Gene_expression	High-sensitivity	Low-sensitivity	8	10	36	0.762	0.988451	ns
USP34	Gene_expression	High-sensitivity	Low-sensitivity	8	10	58	0.122	0.905113	ns
USP31	Gene_expression	High-sensitivity	Low-sensitivity	8	10	57	0.146	0.905113	ns
USP30	Gene_expression	High-sensitivity	Low-sensitivity	8	10	28.5	0.328	0.961075	ns
USP3	Gene_expression	High-sensitivity	Low-sensitivity	8	10	51	0.36	0.961075	ns
USP28	Gene_expression	High-sensitivity	Low-sensitivity	8	10	52	0.315	0.948877	ns
USP25	Gene_expression	High-sensitivity	Low-sensitivity	8	10	56	0.173	0.905113	ns
USP24	Gene_expression	High-sensitivity	Low-sensitivity	8	10	54	0.237	0.920205	ns
USP20	Gene_expression	High-sensitivity	Low-sensitivity	8	10	38	0.897	1	ns
USP18	Gene_expression	High-sensitivity	Low-sensitivity	8	10	48	0.515	0.966665	ns
USP15	Gene_expression	High-sensitivity	Low-sensitivity	8	10	28	0.315	0.948877	ns
USP14	Gene_expression	High-sensitivity	Low-sensitivity	8	10	46	0.633	0.967428	ns
USP13	Gene_expression	High-sensitivity	Low-sensitivity	8	10	25	0.203	0.905113	ns
USP12	Gene_expression	High-sensitivity	Low-sensitivity	8	10	43	0.829	0.994423	ns
USP10	Gene_expression	High-sensitivity	Low-sensitivity	8	10	46	0.633	0.967428	ns
USP1	Gene_expression	High-sensitivity	Low-sensitivity	8	10	48	0.515	0.966665	ns
USO1	Gene_expression	High-sensitivity	Low-sensitivity	8	10	31	0.46	0.962853	ns
URI1	Gene_expression	High-sensitivity	Low-sensitivity	8	10	49	0.46	0.962853	ns
URGCP	Gene_expression	High-sensitivity	Low-sensitivity	8	10	59	0.101	0.905113	ns
URB2	Gene_expression	High-sensitivity	Low-sensitivity	8	10	64	0.0343	0.905113	*
URB1	Gene_expression	High-sensitivity	Low-sensitivity	8	10	52	0.315	0.948877	ns
UQCRH	Gene_expression	High-sensitivity	Low-sensitivity	8	10	49	0.46	0.962853	ns
UQCRC2	Gene_expression	High-sensitivity	Low-sensitivity	8	10	54	0.237	0.920205	ns
UQCC1	Gene_expression	High-sensitivity	Low-sensitivity	8	10	24	0.173	0.905113	ns
UPRT	Gene_expression	High-sensitivity	Low-sensitivity	8	10	27	0.274	0.940742	ns
UPK3B	Gene_expression	High-sensitivity	Low-sensitivity	8	10	41.5	0.929	1	ns
UPF3A	Gene_expression	High-sensitivity	Low-sensitivity	8	10	53	0.274	0.940742	ns
UPF2	Gene_expression	High-sensitivity	Low-sensitivity	8	10	37	0.829	0.994423	ns
UNKL	Gene_expression	High-sensitivity	Low-sensitivity	8	10	38	0.897	1	ns
UNC50	Gene_expression	High-sensitivity	Low-sensitivity	8	10	53	0.274	0.940742	ns
UNC45A	Gene_expression	High-sensitivity	Low-sensitivity	8	10	39	0.965	1	ns
UNC13B	Gene_expression	High-sensitivity	Low-sensitivity	8	10	43	0.829	0.994423	ns
UNC119B	Gene_expression	High-sensitivity	Low-sensitivity	8	10	24	0.173	0.905113	ns
UNC119	Gene_expression	High-sensitivity	Low-sensitivity	8	10	38	0.897	1	ns
ULK1	Gene_expression	High-sensitivity	Low-sensitivity	8	10	32	0.515	0.966665	ns
UHRF2	Gene_expression	High-sensitivity	Low-sensitivity	8	10	54	0.237	0.920205	ns
UHRF1BP1L	Gene_expression	High-sensitivity	Low-sensitivity	8	10	25	0.203	0.905113	ns
UHRF1BP1	Gene_expression	High-sensitivity	Low-sensitivity	8	10	50	0.398	0.962156	ns
UHMK1	Gene_expression	High-sensitivity	Low-sensitivity	8	10	33	0.573	0.967428	ns
UGGT2	Gene_expression	High-sensitivity	Low-sensitivity	8	10	45	0.696	0.975197	ns
UGGT1	Gene_expression	High-sensitivity	Low-sensitivity	8	10	50	0.408	0.962156	ns
UGDH	Gene_expression	High-sensitivity	Low-sensitivity	8	10	31	0.46	0.962853	ns
UFSP2	Gene_expression	High-sensitivity	Low-sensitivity	8	10	38	0.897	1	ns
UFM1	Gene_expression	High-sensitivity	Low-sensitivity	8	10	35	0.696	0.975197	ns
UFL1	Gene_expression	High-sensitivity	Low-sensitivity	8	10	52	0.315	0.948877	ns
UEVLD	Gene_expression	High-sensitivity	Low-sensitivity	8	10	21	0.101	0.905113	ns
UCKL1	Gene_expression	High-sensitivity	Low-sensitivity	8	10	22	0.122	0.905113	ns
UCK2	Gene_expression	High-sensitivity	Low-sensitivity	8	10	64	0.0343	0.905113	*
UCHL5	Gene_expression	High-sensitivity	Low-sensitivity	8	10	64	0.0343	0.905113	*
UBXN8	Gene_expression	High-sensitivity	Low-sensitivity	8	10	47	0.573	0.967428	ns
UBXN7	Gene_expression	High-sensitivity	Low-sensitivity	8	10	40	1	1	ns
UBXN4	Gene_expression	High-sensitivity	Low-sensitivity	8	10	32	0.515	0.966665	ns
UBXN2B	Gene_expression	High-sensitivity	Low-sensitivity	8	10	25	0.203	0.905113	ns
UBXN2A	Gene_expression	High-sensitivity	Low-sensitivity	8	10	51	0.36	0.961075	ns
UBXN11	Gene_expression	High-sensitivity	Low-sensitivity	8	10	63	0.0434	0.905113	*
UBTD2	Gene_expression	High-sensitivity	Low-sensitivity	8	10	47	0.573	0.967428	ns
UBR7	Gene_expression	High-sensitivity	Low-sensitivity	8	10	38	0.897	1	ns
UBR5	Gene_expression	High-sensitivity	Low-sensitivity	8	10	24	0.173	0.905113	ns
UBR4	Gene_expression	High-sensitivity	Low-sensitivity	8	10	49	0.46	0.962853	ns
UBR3	Gene_expression	High-sensitivity	Low-sensitivity	8	10	45	0.696	0.975197	ns
UBR2	Gene_expression	High-sensitivity	Low-sensitivity	8	10	58	0.122	0.905113	ns
UBR1	Gene_expression	High-sensitivity	Low-sensitivity	8	10	34	0.633	0.967428	ns
UBQLN1	Gene_expression	High-sensitivity	Low-sensitivity	8	10	42	0.897	1	ns
UBN2	Gene_expression	High-sensitivity	Low-sensitivity	8	10	49.5	0.424	0.962853	ns
UBN1	Gene_expression	High-sensitivity	Low-sensitivity	8	10	45	0.696	0.975197	ns
UBL7	Gene_expression	High-sensitivity	Low-sensitivity	8	10	53	0.266	0.940742	ns
UBL3	Gene_expression	High-sensitivity	Low-sensitivity	8	10	32	0.515	0.966665	ns
UBFD1	Gene_expression	High-sensitivity	Low-sensitivity	8	10	25	0.203	0.905113	ns
UBE4B	Gene_expression	High-sensitivity	Low-sensitivity	8	10	46	0.633	0.967428	ns
UBE4A	Gene_expression	High-sensitivity	Low-sensitivity	8	10	56	0.173	0.905113	ns
UBE3C	Gene_expression	High-sensitivity	Low-sensitivity	8	10	42	0.897	1	ns
UBE3B	Gene_expression	High-sensitivity	Low-sensitivity	8	10	24	0.173	0.905113	ns
UBE3A	Gene_expression	High-sensitivity	Low-sensitivity	8	10	50	0.408	0.962156	ns
UBE2Z	Gene_expression	High-sensitivity	Low-sensitivity	8	10	19	0.0676	0.905113	ns
UBE2W	Gene_expression	High-sensitivity	Low-sensitivity	8	10	30	0.408	0.962156	ns
UBE2V2	Gene_expression	High-sensitivity	Low-sensitivity	8	10	17	0.0434	0.905113	*
UBE2Q2	Gene_expression	High-sensitivity	Low-sensitivity	8	10	39	0.965	1	ns
UBE2Q1	Gene_expression	High-sensitivity	Low-sensitivity	8	10	50	0.408	0.962156	ns
UBE2O	Gene_expression	High-sensitivity	Low-sensitivity	8	10	52	0.315	0.948877	ns
UBE2N	Gene_expression	High-sensitivity	Low-sensitivity	8	10	18	0.0545	0.905113	ns
UBE2L3	Gene_expression	High-sensitivity	Low-sensitivity	8	10	34	0.633	0.967428	ns
UBE2K	Gene_expression	High-sensitivity	Low-sensitivity	8	10	37	0.829	0.994423	ns
UBE2J2	Gene_expression	High-sensitivity	Low-sensitivity	8	10	62	0.0545	0.905113	ns
UBE2J1	Gene_expression	High-sensitivity	Low-sensitivity	8	10	59	0.101	0.905113	ns
UBE2I	Gene_expression	High-sensitivity	Low-sensitivity	8	10	44	0.762	0.988451	ns
UBE2H	Gene_expression	High-sensitivity	Low-sensitivity	8	10	51	0.36	0.961075	ns
UBE2G2	Gene_expression	High-sensitivity	Low-sensitivity	8	10	50	0.408	0.962156	ns
UBE2G1	Gene_expression	High-sensitivity	Low-sensitivity	8	10	57	0.146	0.905113	ns
UBE2C	Gene_expression	High-sensitivity	Low-sensitivity	8	10	46	0.633	0.967428	ns
UBE2A	Gene_expression	High-sensitivity	Low-sensitivity	8	10	34	0.633	0.967428	ns
UBC	Gene_expression	High-sensitivity	Low-sensitivity	8	10	13	0.0155	0.905113	*
UBB	Gene_expression	High-sensitivity	Low-sensitivity	8	10	30	0.408	0.962156	ns
UBAP2L	Gene_expression	High-sensitivity	Low-sensitivity	8	10	60	0.0831	0.905113	ns
UBALD2	Gene_expression	High-sensitivity	Low-sensitivity	8	10	35	0.696	0.975197	ns
UBALD1	Gene_expression	High-sensitivity	Low-sensitivity	8	10	40	1	1	ns
UBAC1	Gene_expression	High-sensitivity	Low-sensitivity	8	10	48	0.515	0.966665	ns
UBA6	Gene_expression	High-sensitivity	Low-sensitivity	8	10	20	0.0831	0.905113	ns
UBA52	Gene_expression	High-sensitivity	Low-sensitivity	8	10	50	0.408	0.962156	ns
UBA5	Gene_expression	High-sensitivity	Low-sensitivity	8	10	48	0.515	0.966665	ns
UBA3	Gene_expression	High-sensitivity	Low-sensitivity	8	10	44	0.762	0.988451	ns
UBA2	Gene_expression	High-sensitivity	Low-sensitivity	8	10	43	0.829	0.994423	ns
UACA	Gene_expression	High-sensitivity	Low-sensitivity	8	10	61	0.0676	0.905113	ns
U2SURP	Gene_expression	High-sensitivity	Low-sensitivity	8	10	42	0.897	1	ns
U2AF2	Gene_expression	High-sensitivity	Low-sensitivity	8	10	34	0.633	0.967428	ns
U2AF1L4	Gene_expression	High-sensitivity	Low-sensitivity	8	10	33	0.573	0.967428	ns
U2AF1	Gene_expression	High-sensitivity	Low-sensitivity	8	10	46	0.633	0.967428	ns
TYW5	Gene_expression	High-sensitivity	Low-sensitivity	8	10	33	0.573	0.967428	ns
TYW1B	Gene_expression	High-sensitivity	Low-sensitivity	8	10	41	0.965	1	ns
TYW1	Gene_expression	High-sensitivity	Low-sensitivity	8	10	48	0.515	0.966665	ns
TYRO3	Gene_expression	High-sensitivity	Low-sensitivity	8	10	63	0.0434	0.905113	*
TYMS	Gene_expression	High-sensitivity	Low-sensitivity	8	10	53	0.274	0.940742	ns
TXNRD3	Gene_expression	High-sensitivity	Low-sensitivity	8	10	50	0.408	0.962156	ns
TXNRD2	Gene_expression	High-sensitivity	Low-sensitivity	8	10	50	0.408	0.962156	ns
TXNL4B	Gene_expression	High-sensitivity	Low-sensitivity	8	10	41	0.965	1	ns
TXNL4A	Gene_expression	High-sensitivity	Low-sensitivity	8	10	54	0.237	0.920205	ns
TXNL1	Gene_expression	High-sensitivity	Low-sensitivity	8	10	47	0.573	0.967428	ns
TXNDC5	Gene_expression	High-sensitivity	Low-sensitivity	8	10	55	0.203	0.905113	ns
TXNDC12	Gene_expression	High-sensitivity	Low-sensitivity	8	10	55	0.203	0.905113	ns
TXN2	Gene_expression	High-sensitivity	Low-sensitivity	8	10	41	0.965	1	ns
TXLNG	Gene_expression	High-sensitivity	Low-sensitivity	8	10	59	0.101	0.905113	ns
TXLNA	Gene_expression	High-sensitivity	Low-sensitivity	8	10	47	0.573	0.967428	ns
TWSG1	Gene_expression	High-sensitivity	Low-sensitivity	8	10	41	0.965	1	ns
TWF1	Gene_expression	High-sensitivity	Low-sensitivity	8	10	27	0.274	0.940742	ns
TVP23B	Gene_expression	High-sensitivity	Low-sensitivity	8	10	29	0.36	0.961075	ns
TVP23A	Gene_expression	High-sensitivity	Low-sensitivity	8	10	56	0.168	0.905113	ns
TUSC2	Gene_expression	High-sensitivity	Low-sensitivity	8	10	31.5	0.477	0.966665	ns
TUSC1	Gene_expression	High-sensitivity	Low-sensitivity	8	10	45	0.696	0.975197	ns
TULP4	Gene_expression	High-sensitivity	Low-sensitivity	8	10	35	0.689	0.975197	ns
TUBGCP6	Gene_expression	High-sensitivity	Low-sensitivity	8	10	47	0.573	0.967428	ns
TUBG2	Gene_expression	High-sensitivity	Low-sensitivity	8	10	37	0.829	0.994423	ns
TUBE1	Gene_expression	High-sensitivity	Low-sensitivity	8	10	51	0.36	0.961075	ns
TUBB2A	Gene_expression	High-sensitivity	Low-sensitivity	8	10	18	0.0545	0.905113	ns
TUBB	Gene_expression	High-sensitivity	Low-sensitivity	8	10	58	0.122	0.905113	ns
TUBA4A	Gene_expression	High-sensitivity	Low-sensitivity	8	10	32	0.515	0.966665	ns
TUBA1C	Gene_expression	High-sensitivity	Low-sensitivity	8	10	47	0.573	0.967428	ns
TTYH3	Gene_expression	High-sensitivity	Low-sensitivity	8	10	55	0.203	0.905113	ns
TTPAL	Gene_expression	High-sensitivity	Low-sensitivity	8	10	35	0.696	0.975197	ns
TTLL7	Gene_expression	High-sensitivity	Low-sensitivity	8	10	46	0.625	0.967428	ns
TTLL4	Gene_expression	High-sensitivity	Low-sensitivity	8	10	64	0.0343	0.905113	*
TTLL1	Gene_expression	High-sensitivity	Low-sensitivity	8	10	36	0.762	0.988451	ns
TTL	Gene_expression	High-sensitivity	Low-sensitivity	8	10	30	0.408	0.962156	ns
TTK	Gene_expression	High-sensitivity	Low-sensitivity	8	10	59	0.101	0.905113	ns
TTI1	Gene_expression	High-sensitivity	Low-sensitivity	8	10	47	0.573	0.967428	ns
TTF2	Gene_expression	High-sensitivity	Low-sensitivity	8	10	60	0.0831	0.905113	ns
TTF1	Gene_expression	High-sensitivity	Low-sensitivity	8	10	41	0.965	1	ns
TTC9C	Gene_expression	High-sensitivity	Low-sensitivity	8	10	44	0.762	0.988451	ns
TTC9	Gene_expression	High-sensitivity	Low-sensitivity	8	10	51	0.36	0.961075	ns
TTC7A	Gene_expression	High-sensitivity	Low-sensitivity	8	10	53	0.274	0.940742	ns
TTC5	Gene_expression	High-sensitivity	Low-sensitivity	8	10	52	0.315	0.948877	ns
TTC4	Gene_expression	High-sensitivity	Low-sensitivity	8	10	37	0.829	0.994423	ns
TTC39B	Gene_expression	High-sensitivity	Low-sensitivity	8	10	55	0.203	0.905113	ns
TTC39A	Gene_expression	High-sensitivity	Low-sensitivity	8	10	30	0.408	0.962156	ns
TTC37	Gene_expression	High-sensitivity	Low-sensitivity	8	10	35	0.696	0.975197	ns
TTC32	Gene_expression	High-sensitivity	Low-sensitivity	8	10	48	0.515	0.966665	ns
TTC3	Gene_expression	High-sensitivity	Low-sensitivity	8	10	24	0.173	0.905113	ns
TTC27	Gene_expression	High-sensitivity	Low-sensitivity	8	10	46	0.633	0.967428	ns
TTC23	Gene_expression	High-sensitivity	Low-sensitivity	8	10	50	0.408	0.962156	ns
TTC21B	Gene_expression	High-sensitivity	Low-sensitivity	8	10	34	0.633	0.967428	ns
TTC19	Gene_expression	High-sensitivity	Low-sensitivity	8	10	38	0.897	1	ns
TTC14	Gene_expression	High-sensitivity	Low-sensitivity	8	10	30	0.408	0.962156	ns
TTC12	Gene_expression	High-sensitivity	Low-sensitivity	8	10	47	0.573	0.967428	ns
TTBK2	Gene_expression	High-sensitivity	Low-sensitivity	8	10	45	0.696	0.975197	ns
TSTD2	Gene_expression	High-sensitivity	Low-sensitivity	8	10	34	0.633	0.967428	ns
TSTD1	Gene_expression	High-sensitivity	Low-sensitivity	8	10	37	0.829	0.994423	ns
TSSK4	Gene_expression	High-sensitivity	Low-sensitivity	8	10	45.5	0.657	0.975197	ns
TSSK3	Gene_expression	High-sensitivity	Low-sensitivity	8	10	50.5	0.374	0.962156	ns
TSSC4	Gene_expression	High-sensitivity	Low-sensitivity	8	10	39	0.965	1	ns
TSPYL1	Gene_expression	High-sensitivity	Low-sensitivity	8	10	47	0.573	0.967428	ns
TSPO	Gene_expression	High-sensitivity	Low-sensitivity	8	10	32	0.515	0.966665	ns
TSPAN9	Gene_expression	High-sensitivity	Low-sensitivity	8	10	38	0.897	1	ns
TSPAN5	Gene_expression	High-sensitivity	Low-sensitivity	8	10	15	0.0266	0.905113	*
TSPAN33	Gene_expression	High-sensitivity	Low-sensitivity	8	10	46	0.633	0.967428	ns
TSPAN17	Gene_expression	High-sensitivity	Low-sensitivity	8	10	46	0.633	0.967428	ns
TSPAN15	Gene_expression	High-sensitivity	Low-sensitivity	8	10	38	0.897	1	ns
TSPAN14	Gene_expression	High-sensitivity	Low-sensitivity	8	10	46	0.633	0.967428	ns
TSNAX	Gene_expression	High-sensitivity	Low-sensitivity	8	10	28	0.315	0.948877	ns
TSN	Gene_expression	High-sensitivity	Low-sensitivity	8	10	36	0.762	0.988451	ns
TSHZ1	Gene_expression	High-sensitivity	Low-sensitivity	8	10	43	0.829	0.994423	ns
TSEN54	Gene_expression	High-sensitivity	Low-sensitivity	8	10	54	0.237	0.920205	ns
TSEN2	Gene_expression	High-sensitivity	Low-sensitivity	8	10	39	0.965	1	ns
TSEN15	Gene_expression	High-sensitivity	Low-sensitivity	8	10	55	0.203	0.905113	ns
TSC22D3	Gene_expression	High-sensitivity	Low-sensitivity	8	10	44	0.762	0.988451	ns
TSC1	Gene_expression	High-sensitivity	Low-sensitivity	8	10	25	0.203	0.905113	ns
TRUB2	Gene_expression	High-sensitivity	Low-sensitivity	8	10	33	0.573	0.967428	ns
TRRAP	Gene_expression	High-sensitivity	Low-sensitivity	8	10	48	0.515	0.966665	ns
TRPV6	Gene_expression	High-sensitivity	Low-sensitivity	8	10	57	0.146	0.905113	ns
TRPV1	Gene_expression	High-sensitivity	Low-sensitivity	8	10	35	0.689	0.975197	ns
TRPS1	Gene_expression	High-sensitivity	Low-sensitivity	8	10	22	0.122	0.905113	ns
TRPM7	Gene_expression	High-sensitivity	Low-sensitivity	8	10	57.5	0.131	0.905113	ns
TRPC4AP	Gene_expression	High-sensitivity	Low-sensitivity	8	10	23	0.146	0.905113	ns
TROVE2	Gene_expression	High-sensitivity	Low-sensitivity	8	10	43	0.829	0.994423	ns
TROAP	Gene_expression	High-sensitivity	Low-sensitivity	8	10	40	1	1	ns
TRNT1	Gene_expression	High-sensitivity	Low-sensitivity	8	10	33	0.573	0.967428	ns
TRNAU1AP	Gene_expression	High-sensitivity	Low-sensitivity	8	10	63	0.0434	0.905113	*
TRMU	Gene_expression	High-sensitivity	Low-sensitivity	8	10	61	0.0676	0.905113	ns
TRMT6	Gene_expression	High-sensitivity	Low-sensitivity	8	10	53	0.274	0.940742	ns
TRMT5	Gene_expression	High-sensitivity	Low-sensitivity	8	10	41	0.965	1	ns
TRMT44	Gene_expression	High-sensitivity	Low-sensitivity	8	10	43	0.829	0.994423	ns
TRMT2A	Gene_expression	High-sensitivity	Low-sensitivity	8	10	54	0.237	0.920205	ns
TRMT13	Gene_expression	High-sensitivity	Low-sensitivity	8	10	53	0.274	0.940742	ns
TRMT11	Gene_expression	High-sensitivity	Low-sensitivity	8	10	50	0.408	0.962156	ns
TRMT10C	Gene_expression	High-sensitivity	Low-sensitivity	8	10	58	0.122	0.905113	ns
TRMT10B	Gene_expression	High-sensitivity	Low-sensitivity	8	10	50	0.408	0.962156	ns
TRIT1	Gene_expression	High-sensitivity	Low-sensitivity	8	10	42	0.897	1	ns
TRIQK	Gene_expression	High-sensitivity	Low-sensitivity	8	10	16	0.0343	0.905113	*
TRIP4	Gene_expression	High-sensitivity	Low-sensitivity	8	10	36	0.762	0.988451	ns
TRIP11	Gene_expression	High-sensitivity	Low-sensitivity	8	10	42	0.897	1	ns
TRIOBP	Gene_expression	High-sensitivity	Low-sensitivity	8	10	46	0.633	0.967428	ns
TRIO	Gene_expression	High-sensitivity	Low-sensitivity	8	10	30	0.408	0.962156	ns
TRIM69	Gene_expression	High-sensitivity	Low-sensitivity	8	10	60	0.0831	0.905113	ns
TRIM66	Gene_expression	High-sensitivity	Low-sensitivity	8	10	50	0.408	0.962156	ns
TRIM62	Gene_expression	High-sensitivity	Low-sensitivity	8	10	43	0.829	0.994423	ns
TRIM59	Gene_expression	High-sensitivity	Low-sensitivity	8	10	50	0.408	0.962156	ns
TRIM56	Gene_expression	High-sensitivity	Low-sensitivity	8	10	50	0.398	0.962156	ns
TRIM52	Gene_expression	High-sensitivity	Low-sensitivity	8	10	42	0.897	1	ns
TRIM45	Gene_expression	High-sensitivity	Low-sensitivity	8	10	62	0.0545	0.905113	ns
TRIM44	Gene_expression	High-sensitivity	Low-sensitivity	8	10	30	0.408	0.962156	ns
TRIM41	Gene_expression	High-sensitivity	Low-sensitivity	8	10	68	0.0117	0.905113	*
TRIM4	Gene_expression	High-sensitivity	Low-sensitivity	8	10	45	0.696	0.975197	ns
TRIM39	Gene_expression	High-sensitivity	Low-sensitivity	8	10	48	0.515	0.966665	ns
TRIM37	Gene_expression	High-sensitivity	Low-sensitivity	8	10	13	0.0155	0.905113	*
TRIM33	Gene_expression	High-sensitivity	Low-sensitivity	8	10	55	0.203	0.905113	ns
TRIM27	Gene_expression	High-sensitivity	Low-sensitivity	8	10	58	0.122	0.905113	ns
TRIM25	Gene_expression	High-sensitivity	Low-sensitivity	8	10	41	0.965	1	ns
TRIM24	Gene_expression	High-sensitivity	Low-sensitivity	8	10	41	0.965	1	ns
TRIM23	Gene_expression	High-sensitivity	Low-sensitivity	8	10	22	0.122	0.905113	ns
TRIM21	Gene_expression	High-sensitivity	Low-sensitivity	8	10	43	0.829	0.994423	ns
TRIM2	Gene_expression	High-sensitivity	Low-sensitivity	8	10	41.5	0.929	1	ns
TRIM16	Gene_expression	High-sensitivity	Low-sensitivity	8	10	52	0.315	0.948877	ns
TRIM11	Gene_expression	High-sensitivity	Low-sensitivity	8	10	44	0.762	0.988451	ns
TRIB1	Gene_expression	High-sensitivity	Low-sensitivity	8	10	31	0.46	0.962853	ns
TRERF1	Gene_expression	High-sensitivity	Low-sensitivity	8	10	41	0.965	1	ns
TRAPPC9	Gene_expression	High-sensitivity	Low-sensitivity	8	10	30	0.408	0.962156	ns
TRAPPC8	Gene_expression	High-sensitivity	Low-sensitivity	8	10	49	0.46	0.962853	ns
TRAPPC6B	Gene_expression	High-sensitivity	Low-sensitivity	8	10	28	0.315	0.948877	ns
TRAPPC4	Gene_expression	High-sensitivity	Low-sensitivity	8	10	46	0.633	0.967428	ns
TRAPPC2L	Gene_expression	High-sensitivity	Low-sensitivity	8	10	50	0.408	0.962156	ns
TRAPPC13	Gene_expression	High-sensitivity	Low-sensitivity	8	10	33	0.573	0.967428	ns
TRAPPC12	Gene_expression	High-sensitivity	Low-sensitivity	8	10	56	0.173	0.905113	ns
TRAP1	Gene_expression	High-sensitivity	Low-sensitivity	8	10	49	0.46	0.962853	ns
TRAM2	Gene_expression	High-sensitivity	Low-sensitivity	8	10	32	0.515	0.966665	ns
TRAM1	Gene_expression	High-sensitivity	Low-sensitivity	8	10	39	0.965	1	ns
TRAK2	Gene_expression	High-sensitivity	Low-sensitivity	8	10	32	0.515	0.966665	ns
TRAK1	Gene_expression	High-sensitivity	Low-sensitivity	8	10	40	1	1	ns
TRAFD1	Gene_expression	High-sensitivity	Low-sensitivity	8	10	39	0.965	1	ns
TRAF7	Gene_expression	High-sensitivity	Low-sensitivity	8	10	42	0.897	1	ns
TRAF6	Gene_expression	High-sensitivity	Low-sensitivity	8	10	45	0.696	0.975197	ns
TRAF5	Gene_expression	High-sensitivity	Low-sensitivity	8	10	30	0.408	0.962156	ns
TRAF4	Gene_expression	High-sensitivity	Low-sensitivity	8	10	43	0.829	0.994423	ns
TRAF3IP1	Gene_expression	High-sensitivity	Low-sensitivity	8	10	32	0.515	0.966665	ns
TRAF3	Gene_expression	High-sensitivity	Low-sensitivity	8	10	41.5	0.929	1	ns
TRADD	Gene_expression	High-sensitivity	Low-sensitivity	8	10	39	0.965	1	ns
TRABD	Gene_expression	High-sensitivity	Low-sensitivity	8	10	58	0.122	0.905113	ns
TRA2B	Gene_expression	High-sensitivity	Low-sensitivity	8	10	46	0.625	0.967428	ns
TRA2A	Gene_expression	High-sensitivity	Low-sensitivity	8	10	64	0.0343	0.905113	*
TPT1	Gene_expression	High-sensitivity	Low-sensitivity	8	10	28	0.315	0.948877	ns
TPRG1L	Gene_expression	High-sensitivity	Low-sensitivity	8	10	41	0.965	1	ns
TPR	Gene_expression	High-sensitivity	Low-sensitivity	8	10	56	0.173	0.905113	ns
TPPP	Gene_expression	High-sensitivity	Low-sensitivity	8	10	46	0.633	0.967428	ns
TPP1	Gene_expression	High-sensitivity	Low-sensitivity	8	10	39	0.965	1	ns
TPMT	Gene_expression	High-sensitivity	Low-sensitivity	8	10	59	0.101	0.905113	ns
TPM4	Gene_expression	High-sensitivity	Low-sensitivity	8	10	33	0.573	0.967428	ns
TPM3	Gene_expression	High-sensitivity	Low-sensitivity	8	10	46	0.633	0.967428	ns
TPM1	Gene_expression	High-sensitivity	Low-sensitivity	8	10	41	0.965	1	ns
TPI1	Gene_expression	High-sensitivity	Low-sensitivity	8	10	44	0.762	0.988451	ns
TPD52L2	Gene_expression	High-sensitivity	Low-sensitivity	8	10	26	0.237	0.920205	ns
TPD52L1	Gene_expression	High-sensitivity	Low-sensitivity	8	10	57	0.146	0.905113	ns
TPCN2	Gene_expression	High-sensitivity	Low-sensitivity	8	10	46	0.633	0.967428	ns
TPCN1	Gene_expression	High-sensitivity	Low-sensitivity	8	10	35	0.696	0.975197	ns
TPBG	Gene_expression	High-sensitivity	Low-sensitivity	8	10	49	0.46	0.962853	ns
TP53RK	Gene_expression	High-sensitivity	Low-sensitivity	8	10	21	0.101	0.905113	ns
TP53INP2	Gene_expression	High-sensitivity	Low-sensitivity	8	10	38	0.897	1	ns
TP53INP1	Gene_expression	High-sensitivity	Low-sensitivity	8	10	24	0.173	0.905113	ns
TP53I3	Gene_expression	High-sensitivity	Low-sensitivity	8	10	53	0.274	0.940742	ns
TP53I11	Gene_expression	High-sensitivity	Low-sensitivity	8	10	43	0.829	0.994423	ns
TP53BP1	Gene_expression	High-sensitivity	Low-sensitivity	8	10	53	0.274	0.940742	ns
TP53	Gene_expression	High-sensitivity	Low-sensitivity	8	10	56	0.173	0.905113	ns
TOX4	Gene_expression	High-sensitivity	Low-sensitivity	8	10	46	0.633	0.967428	ns
TOR3A	Gene_expression	High-sensitivity	Low-sensitivity	8	10	60	0.0831	0.905113	ns
TOR1AIP2	Gene_expression	High-sensitivity	Low-sensitivity	8	10	66	0.0205	0.905113	*
TOR1AIP1	Gene_expression	High-sensitivity	Low-sensitivity	8	10	58	0.122	0.905113	ns
TOPORS	Gene_expression	High-sensitivity	Low-sensitivity	8	10	57.5	0.131	0.905113	ns
TOPBP1	Gene_expression	High-sensitivity	Low-sensitivity	8	10	48	0.515	0.966665	ns
TOP3B	Gene_expression	High-sensitivity	Low-sensitivity	8	10	44	0.762	0.988451	ns
TOP3A	Gene_expression	High-sensitivity	Low-sensitivity	8	10	46	0.633	0.967428	ns
TOP2A	Gene_expression	High-sensitivity	Low-sensitivity	8	10	69	0.00855	0.905113	**
TOP1MT	Gene_expression	High-sensitivity	Low-sensitivity	8	10	42	0.897	1	ns
TONSL	Gene_expression	High-sensitivity	Low-sensitivity	8	10	46	0.633	0.967428	ns
TOMM5	Gene_expression	High-sensitivity	Low-sensitivity	8	10	55	0.203	0.905113	ns
TOMM40L	Gene_expression	High-sensitivity	Low-sensitivity	8	10	41	0.965	1	ns
TOMM34	Gene_expression	High-sensitivity	Low-sensitivity	8	10	34	0.633	0.967428	ns
TOM1L2	Gene_expression	High-sensitivity	Low-sensitivity	8	10	44	0.762	0.988451	ns
TOM1L1	Gene_expression	High-sensitivity	Low-sensitivity	8	10	25	0.203	0.905113	ns
TOLLIP	Gene_expression	High-sensitivity	Low-sensitivity	8	10	22	0.122	0.905113	ns
TOB1	Gene_expression	High-sensitivity	Low-sensitivity	8	10	20	0.0831	0.905113	ns
TNS3	Gene_expression	High-sensitivity	Low-sensitivity	8	10	43	0.829	0.994423	ns
TNS1	Gene_expression	High-sensitivity	Low-sensitivity	8	10	40.5	1	1	ns
TNRC6A	Gene_expression	High-sensitivity	Low-sensitivity	8	10	57	0.146	0.905113	ns
TNRC18	Gene_expression	High-sensitivity	Low-sensitivity	8	10	58	0.122	0.905113	ns
TNPO3	Gene_expression	High-sensitivity	Low-sensitivity	8	10	51	0.36	0.961075	ns
TNPO2	Gene_expression	High-sensitivity	Low-sensitivity	8	10	34	0.633	0.967428	ns
TNNT1	Gene_expression	High-sensitivity	Low-sensitivity	8	10	29	0.36	0.961075	ns
TNKS2	Gene_expression	High-sensitivity	Low-sensitivity	8	10	34	0.633	0.967428	ns
TNKS1BP1	Gene_expression	High-sensitivity	Low-sensitivity	8	10	58	0.122	0.905113	ns
TNKS	Gene_expression	High-sensitivity	Low-sensitivity	8	10	21	0.101	0.905113	ns
TNIP2	Gene_expression	High-sensitivity	Low-sensitivity	8	10	36	0.762	0.988451	ns
TNFSF10	Gene_expression	High-sensitivity	Low-sensitivity	8	10	46	0.633	0.967428	ns
TNFRSF25	Gene_expression	High-sensitivity	Low-sensitivity	8	10	69	0.0113	0.905113	*
TNFRSF1A	Gene_expression	High-sensitivity	Low-sensitivity	8	10	29	0.36	0.961075	ns
TNFRSF10B	Gene_expression	High-sensitivity	Low-sensitivity	8	10	45	0.696	0.975197	ns
TNFRSF10A	Gene_expression	High-sensitivity	Low-sensitivity	8	10	41	0.965	1	ns
TNFAIP8L1	Gene_expression	High-sensitivity	Low-sensitivity	8	10	32	0.515	0.966665	ns
TNFAIP8	Gene_expression	High-sensitivity	Low-sensitivity	8	10	44	0.762	0.988451	ns
TNFAIP2	Gene_expression	High-sensitivity	Low-sensitivity	8	10	68	0.0117	0.905113	*
TNFAIP1	Gene_expression	High-sensitivity	Low-sensitivity	8	10	39	0.965	1	ns
TMX4	Gene_expression	High-sensitivity	Low-sensitivity	8	10	52	0.315	0.948877	ns
TMX2	Gene_expression	High-sensitivity	Low-sensitivity	8	10	46	0.633	0.967428	ns
TMX1	Gene_expression	High-sensitivity	Low-sensitivity	8	10	40	1	1	ns
TMTC4	Gene_expression	High-sensitivity	Low-sensitivity	8	10	49	0.46	0.962853	ns
TMPRSS3	Gene_expression	High-sensitivity	Low-sensitivity	8	10	31.5	0.477	0.966665	ns
TMPRSS13	Gene_expression	High-sensitivity	Low-sensitivity	8	10	52	0.315	0.948877	ns
TMPO	Gene_expression	High-sensitivity	Low-sensitivity	8	10	51	0.36	0.961075	ns
TMOD3	Gene_expression	High-sensitivity	Low-sensitivity	8	10	55	0.203	0.905113	ns
TMF1	Gene_expression	High-sensitivity	Low-sensitivity	8	10	45	0.696	0.975197	ns
TMEM9	Gene_expression	High-sensitivity	Low-sensitivity	8	10	55	0.203	0.905113	ns
TMEM8A	Gene_expression	High-sensitivity	Low-sensitivity	8	10	26	0.237	0.920205	ns
TMEM87B	Gene_expression	High-sensitivity	Low-sensitivity	8	10	44	0.762	0.988451	ns
TMEM86A	Gene_expression	High-sensitivity	Low-sensitivity	8	10	26	0.237	0.920205	ns
TMEM81	Gene_expression	High-sensitivity	Low-sensitivity	8	10	42.5	0.859	1	ns
TMEM79	Gene_expression	High-sensitivity	Low-sensitivity	8	10	34	0.633	0.967428	ns
TMEM70	Gene_expression	High-sensitivity	Low-sensitivity	8	10	26	0.237	0.920205	ns
TMEM68	Gene_expression	High-sensitivity	Low-sensitivity	8	10	38	0.897	1	ns
TMEM63C	Gene_expression	High-sensitivity	Low-sensitivity	8	10	43	0.829	0.994423	ns
TMEM63A	Gene_expression	High-sensitivity	Low-sensitivity	8	10	45	0.696	0.975197	ns
TMEM56	Gene_expression	High-sensitivity	Low-sensitivity	8	10	48	0.515	0.966665	ns
TMEM53	Gene_expression	High-sensitivity	Low-sensitivity	8	10	48	0.515	0.966665	ns
TMEM51	Gene_expression	High-sensitivity	Low-sensitivity	8	10	72	0.00306	0.905113	**
TMEM50B	Gene_expression	High-sensitivity	Low-sensitivity	8	10	31	0.46	0.962853	ns
TMEM50A	Gene_expression	High-sensitivity	Low-sensitivity	8	10	57	0.146	0.905113	ns
TMEM45A	Gene_expression	High-sensitivity	Low-sensitivity	8	10	42	0.897	1	ns
TMEM44	Gene_expression	High-sensitivity	Low-sensitivity	8	10	45	0.696	0.975197	ns
TMEM43	Gene_expression	High-sensitivity	Low-sensitivity	8	10	44	0.762	0.988451	ns
TMEM41B	Gene_expression	High-sensitivity	Low-sensitivity	8	10	23	0.146	0.905113	ns
TMEM41A	Gene_expression	High-sensitivity	Low-sensitivity	8	10	39	0.965	1	ns
TMEM39A	Gene_expression	High-sensitivity	Low-sensitivity	8	10	34	0.633	0.967428	ns
TMEM38A	Gene_expression	High-sensitivity	Low-sensitivity	8	10	48	0.515	0.966665	ns
TMEM33	Gene_expression	High-sensitivity	Low-sensitivity	8	10	48	0.515	0.966665	ns
TMEM30A	Gene_expression	High-sensitivity	Low-sensitivity	8	10	46	0.633	0.967428	ns
TMEM260	Gene_expression	High-sensitivity	Low-sensitivity	8	10	42	0.897	1	ns
TMEM254	Gene_expression	High-sensitivity	Low-sensitivity	8	10	48	0.515	0.966665	ns
TMEM25	Gene_expression	High-sensitivity	Low-sensitivity	8	10	37	0.829	0.994423	ns
TMEM248	Gene_expression	High-sensitivity	Low-sensitivity	8	10	50	0.408	0.962156	ns
TMEM245	Gene_expression	High-sensitivity	Low-sensitivity	8	10	40	1	1	ns
TMEM243	Gene_expression	High-sensitivity	Low-sensitivity	8	10	58	0.122	0.905113	ns
TMEM242	Gene_expression	High-sensitivity	Low-sensitivity	8	10	35.5	0.722	0.988451	ns
TMEM241	Gene_expression	High-sensitivity	Low-sensitivity	8	10	34	0.633	0.967428	ns
TMEM230	Gene_expression	High-sensitivity	Low-sensitivity	8	10	32	0.515	0.966665	ns
TMEM219	Gene_expression	High-sensitivity	Low-sensitivity	8	10	33	0.573	0.967428	ns
TMEM203	Gene_expression	High-sensitivity	Low-sensitivity	8	10	28	0.315	0.948877	ns
TMEM201	Gene_expression	High-sensitivity	Low-sensitivity	8	10	68	0.0117	0.905113	*
TMEM199	Gene_expression	High-sensitivity	Low-sensitivity	8	10	44	0.762	0.988451	ns
TMEM191C	Gene_expression	High-sensitivity	Low-sensitivity	8	10	33	0.573	0.967428	ns
TMEM19	Gene_expression	High-sensitivity	Low-sensitivity	8	10	39	0.965	1	ns
TMEM185B	Gene_expression	High-sensitivity	Low-sensitivity	8	10	40	1	1	ns
TMEM184C	Gene_expression	High-sensitivity	Low-sensitivity	8	10	34	0.633	0.967428	ns
TMEM184B	Gene_expression	High-sensitivity	Low-sensitivity	8	10	41	0.965	1	ns
TMEM184A	Gene_expression	High-sensitivity	Low-sensitivity	8	10	39	0.965	1	ns
TMEM183A	Gene_expression	High-sensitivity	Low-sensitivity	8	10	48	0.515	0.966665	ns
TMEM181	Gene_expression	High-sensitivity	Low-sensitivity	8	10	38	0.897	1	ns
TMEM175	Gene_expression	High-sensitivity	Low-sensitivity	8	10	28	0.315	0.948877	ns
TMEM170B	Gene_expression	High-sensitivity	Low-sensitivity	8	10	46	0.633	0.967428	ns
TMEM170A	Gene_expression	High-sensitivity	Low-sensitivity	8	10	55	0.203	0.905113	ns
TMEM168	Gene_expression	High-sensitivity	Low-sensitivity	8	10	46	0.633	0.967428	ns
TMEM167B	Gene_expression	High-sensitivity	Low-sensitivity	8	10	36	0.762	0.988451	ns
TMEM165	Gene_expression	High-sensitivity	Low-sensitivity	8	10	55	0.203	0.905113	ns
TMEM161B	Gene_expression	High-sensitivity	Low-sensitivity	8	10	39	0.965	1	ns
TMEM159	Gene_expression	High-sensitivity	Low-sensitivity	8	10	43	0.829	0.994423	ns
TMEM150A	Gene_expression	High-sensitivity	Low-sensitivity	8	10	40	1	1	ns
TMEM147	Gene_expression	High-sensitivity	Low-sensitivity	8	10	41	0.965	1	ns
TMEM141	Gene_expression	High-sensitivity	Low-sensitivity	8	10	23	0.146	0.905113	ns
TMEM135	Gene_expression	High-sensitivity	Low-sensitivity	8	10	34	0.633	0.967428	ns
TMEM129	Gene_expression	High-sensitivity	Low-sensitivity	8	10	49	0.46	0.962853	ns
TMEM127	Gene_expression	High-sensitivity	Low-sensitivity	8	10	35	0.696	0.975197	ns
TMEM126B	Gene_expression	High-sensitivity	Low-sensitivity	8	10	41	0.965	1	ns
TMEM125	Gene_expression	High-sensitivity	Low-sensitivity	8	10	45	0.696	0.975197	ns
TMEM123	Gene_expression	High-sensitivity	Low-sensitivity	8	10	52	0.315	0.948877	ns
TMEM120B	Gene_expression	High-sensitivity	Low-sensitivity	8	10	22	0.122	0.905113	ns
TMEM115	Gene_expression	High-sensitivity	Low-sensitivity	8	10	43	0.829	0.994423	ns
TMEM109	Gene_expression	High-sensitivity	Low-sensitivity	8	10	40	1	1	ns
TMEM106C	Gene_expression	High-sensitivity	Low-sensitivity	8	10	25	0.203	0.905113	ns
TMEM106B	Gene_expression	High-sensitivity	Low-sensitivity	8	10	53	0.274	0.940742	ns
TMEM104	Gene_expression	High-sensitivity	Low-sensitivity	8	10	26	0.237	0.920205	ns
TMED9	Gene_expression	High-sensitivity	Low-sensitivity	8	10	36	0.762	0.988451	ns
TMED8	Gene_expression	High-sensitivity	Low-sensitivity	8	10	44	0.756	0.988451	ns
TMED7	Gene_expression	High-sensitivity	Low-sensitivity	8	10	41	0.965	1	ns
TMED6	Gene_expression	High-sensitivity	Low-sensitivity	8	10	35	0.689	0.975197	ns
TMED5	Gene_expression	High-sensitivity	Low-sensitivity	8	10	58	0.122	0.905113	ns
TMED4	Gene_expression	High-sensitivity	Low-sensitivity	8	10	49	0.46	0.962853	ns
TMCO4	Gene_expression	High-sensitivity	Low-sensitivity	8	10	52.5	0.286	0.948877	ns
TMCO3	Gene_expression	High-sensitivity	Low-sensitivity	8	10	40	1	1	ns
TMCO1	Gene_expression	High-sensitivity	Low-sensitivity	8	10	28	0.315	0.948877	ns
TMCC1	Gene_expression	High-sensitivity	Low-sensitivity	8	10	31	0.46	0.962853	ns
TMC6	Gene_expression	High-sensitivity	Low-sensitivity	8	10	48	0.515	0.966665	ns
TMC4	Gene_expression	High-sensitivity	Low-sensitivity	8	10	30	0.408	0.962156	ns
TMBIM6	Gene_expression	High-sensitivity	Low-sensitivity	8	10	28	0.315	0.948877	ns
TM9SF4	Gene_expression	High-sensitivity	Low-sensitivity	8	10	29	0.36	0.961075	ns
TM9SF3	Gene_expression	High-sensitivity	Low-sensitivity	8	10	41	0.965	1	ns
TM9SF1	Gene_expression	High-sensitivity	Low-sensitivity	8	10	53	0.274	0.940742	ns
TM7SF3	Gene_expression	High-sensitivity	Low-sensitivity	8	10	26	0.237	0.920205	ns
TM4SF1	Gene_expression	High-sensitivity	Low-sensitivity	8	10	45	0.696	0.975197	ns
TLN2	Gene_expression	High-sensitivity	Low-sensitivity	8	10	43	0.829	0.994423	ns
TLN1	Gene_expression	High-sensitivity	Low-sensitivity	8	10	59	0.101	0.905113	ns
TLK1	Gene_expression	High-sensitivity	Low-sensitivity	8	10	50	0.408	0.962156	ns
TLE3	Gene_expression	High-sensitivity	Low-sensitivity	8	10	45	0.696	0.975197	ns
TLE1	Gene_expression	High-sensitivity	Low-sensitivity	8	10	53	0.274	0.940742	ns
TLCD2	Gene_expression	High-sensitivity	Low-sensitivity	8	10	50	0.408	0.962156	ns
TKT	Gene_expression	High-sensitivity	Low-sensitivity	8	10	52	0.315	0.948877	ns
TK1	Gene_expression	High-sensitivity	Low-sensitivity	8	10	46	0.633	0.967428	ns
TJP3	Gene_expression	High-sensitivity	Low-sensitivity	8	10	45	0.696	0.975197	ns
TJP2	Gene_expression	High-sensitivity	Low-sensitivity	8	10	57	0.146	0.905113	ns
TJP1	Gene_expression	High-sensitivity	Low-sensitivity	8	10	50	0.408	0.962156	ns
TJAP1	Gene_expression	High-sensitivity	Low-sensitivity	8	10	52	0.315	0.948877	ns
TIRAP	Gene_expression	High-sensitivity	Low-sensitivity	8	10	48	0.515	0.966665	ns
TIPRL	Gene_expression	High-sensitivity	Low-sensitivity	8	10	60	0.0831	0.905113	ns
TIPIN	Gene_expression	High-sensitivity	Low-sensitivity	8	10	61	0.0676	0.905113	ns
TINCR	Gene_expression	High-sensitivity	Low-sensitivity	8	10	34	0.633	0.967428	ns
TIMMDC1	Gene_expression	High-sensitivity	Low-sensitivity	8	10	44	0.762	0.988451	ns
TIMM50	Gene_expression	High-sensitivity	Low-sensitivity	8	10	45	0.696	0.975197	ns
TIMM44	Gene_expression	High-sensitivity	Low-sensitivity	8	10	43	0.829	0.994423	ns
TIMM21	Gene_expression	High-sensitivity	Low-sensitivity	8	10	57	0.146	0.905113	ns
TIMM13	Gene_expression	High-sensitivity	Low-sensitivity	8	10	38	0.897	1	ns
TIMM10B	Gene_expression	High-sensitivity	Low-sensitivity	8	10	25	0.203	0.905113	ns
TIMELESS	Gene_expression	High-sensitivity	Low-sensitivity	8	10	43	0.829	0.994423	ns
TIGD7	Gene_expression	High-sensitivity	Low-sensitivity	8	10	29	0.36	0.961075	ns
TIGD6	Gene_expression	High-sensitivity	Low-sensitivity	8	10	32	0.515	0.966665	ns
TIGD1	Gene_expression	High-sensitivity	Low-sensitivity	8	10	33	0.573	0.967428	ns
TIFA	Gene_expression	High-sensitivity	Low-sensitivity	8	10	66	0.0234	0.905113	*
TICRR	Gene_expression	High-sensitivity	Low-sensitivity	8	10	66	0.0205	0.905113	*
TICAM1	Gene_expression	High-sensitivity	Low-sensitivity	8	10	42	0.897	1	ns
TIAM1	Gene_expression	High-sensitivity	Low-sensitivity	8	10	42	0.897	1	ns
TIAL1	Gene_expression	High-sensitivity	Low-sensitivity	8	10	59	0.101	0.905113	ns
TIA1	Gene_expression	High-sensitivity	Low-sensitivity	8	10	42	0.897	1	ns
THUMPD3	Gene_expression	High-sensitivity	Low-sensitivity	8	10	22	0.122	0.905113	ns
THTPA	Gene_expression	High-sensitivity	Low-sensitivity	8	10	42	0.897	1	ns
THSD4	Gene_expression	High-sensitivity	Low-sensitivity	8	10	31	0.46	0.962853	ns
THRB	Gene_expression	High-sensitivity	Low-sensitivity	8	10	39	0.965	1	ns
THRA	Gene_expression	High-sensitivity	Low-sensitivity	8	10	51	0.36	0.961075	ns
THOP1	Gene_expression	High-sensitivity	Low-sensitivity	8	10	40	1	1	ns
THOC6	Gene_expression	High-sensitivity	Low-sensitivity	8	10	54	0.237	0.920205	ns
THOC5	Gene_expression	High-sensitivity	Low-sensitivity	8	10	50	0.408	0.962156	ns
THG1L	Gene_expression	High-sensitivity	Low-sensitivity	8	10	48	0.515	0.966665	ns
THEM4	Gene_expression	High-sensitivity	Low-sensitivity	8	10	68	0.0117	0.905113	*
THAP9	Gene_expression	High-sensitivity	Low-sensitivity	8	10	52	0.315	0.948877	ns
THAP8	Gene_expression	High-sensitivity	Low-sensitivity	8	10	27	0.274	0.940742	ns
THAP6	Gene_expression	High-sensitivity	Low-sensitivity	8	10	28	0.315	0.948877	ns
THAP1	Gene_expression	High-sensitivity	Low-sensitivity	8	10	32	0.515	0.966665	ns
THADA	Gene_expression	High-sensitivity	Low-sensitivity	8	10	62.5	0.0505	0.905113	ns
TGS1	Gene_expression	High-sensitivity	Low-sensitivity	8	10	47	0.573	0.967428	ns
TGOLN2	Gene_expression	High-sensitivity	Low-sensitivity	8	10	50	0.408	0.962156	ns
TGIF2	Gene_expression	High-sensitivity	Low-sensitivity	8	10	27	0.274	0.940742	ns
TGIF1	Gene_expression	High-sensitivity	Low-sensitivity	8	10	55	0.203	0.905113	ns
TGFBRAP1	Gene_expression	High-sensitivity	Low-sensitivity	8	10	37	0.829	0.994423	ns
TGFBR1	Gene_expression	High-sensitivity	Low-sensitivity	8	10	56	0.173	0.905113	ns
TFRC	Gene_expression	High-sensitivity	Low-sensitivity	8	10	47	0.573	0.967428	ns
TFIP11	Gene_expression	High-sensitivity	Low-sensitivity	8	10	61	0.0676	0.905113	ns
TFG	Gene_expression	High-sensitivity	Low-sensitivity	8	10	49	0.45	0.962853	ns
TFE3	Gene_expression	High-sensitivity	Low-sensitivity	8	10	30	0.408	0.962156	ns
TFDP2	Gene_expression	High-sensitivity	Low-sensitivity	8	10	31	0.46	0.962853	ns
TFB1M	Gene_expression	High-sensitivity	Low-sensitivity	8	10	42	0.897	1	ns
TFAP2C	Gene_expression	High-sensitivity	Low-sensitivity	8	10	39	0.965	1	ns
TFAP2A	Gene_expression	High-sensitivity	Low-sensitivity	8	10	48	0.515	0.966665	ns
TFAM	Gene_expression	High-sensitivity	Low-sensitivity	8	10	29	0.36	0.961075	ns
TEX261	Gene_expression	High-sensitivity	Low-sensitivity	8	10	48	0.515	0.966665	ns
TEX22	Gene_expression	High-sensitivity	Low-sensitivity	8	10	48	0.515	0.966665	ns
TET3	Gene_expression	High-sensitivity	Low-sensitivity	8	10	42	0.897	1	ns
TET2	Gene_expression	High-sensitivity	Low-sensitivity	8	10	56.5	0.155	0.905113	ns
TES	Gene_expression	High-sensitivity	Low-sensitivity	8	10	59	0.101	0.905113	ns
TEP1	Gene_expression	High-sensitivity	Low-sensitivity	8	10	54	0.237	0.920205	ns
TEN1	Gene_expression	High-sensitivity	Low-sensitivity	8	10	47	0.573	0.967428	ns
TELO2	Gene_expression	High-sensitivity	Low-sensitivity	8	10	49	0.46	0.962853	ns
TEFM	Gene_expression	High-sensitivity	Low-sensitivity	8	10	38	0.897	1	ns
TEF	Gene_expression	High-sensitivity	Low-sensitivity	8	10	27	0.274	0.940742	ns
TECPR2	Gene_expression	High-sensitivity	Low-sensitivity	8	10	35	0.689	0.975197	ns
TEAD4	Gene_expression	High-sensitivity	Low-sensitivity	8	10	46	0.633	0.967428	ns
TEAD3	Gene_expression	High-sensitivity	Low-sensitivity	8	10	49	0.46	0.962853	ns
TEAD1	Gene_expression	High-sensitivity	Low-sensitivity	8	10	38.5	0.929	1	ns
TDRP	Gene_expression	High-sensitivity	Low-sensitivity	8	10	31	0.46	0.962853	ns
TDRD7	Gene_expression	High-sensitivity	Low-sensitivity	8	10	40	1	1	ns
TDP2	Gene_expression	High-sensitivity	Low-sensitivity	8	10	52	0.315	0.948877	ns
TDP1	Gene_expression	High-sensitivity	Low-sensitivity	8	10	59	0.101	0.905113	ns
TDG	Gene_expression	High-sensitivity	Low-sensitivity	8	10	39	0.965	1	ns
TCTN3	Gene_expression	High-sensitivity	Low-sensitivity	8	10	41	0.965	1	ns
TCTN2	Gene_expression	High-sensitivity	Low-sensitivity	8	10	35	0.696	0.975197	ns
TCTN1	Gene_expression	High-sensitivity	Low-sensitivity	8	10	35	0.696	0.975197	ns
TCTE1	Gene_expression	High-sensitivity	Low-sensitivity	8	10	50	0.393	0.962156	ns
TCP11L1	Gene_expression	High-sensitivity	Low-sensitivity	8	10	41	0.965	1	ns
TCOF1	Gene_expression	High-sensitivity	Low-sensitivity	8	10	66	0.0205	0.905113	*
TCFL5	Gene_expression	High-sensitivity	Low-sensitivity	8	10	31	0.46	0.962853	ns
TCF7L2	Gene_expression	High-sensitivity	Low-sensitivity	8	10	56	0.173	0.905113	ns
TCF7L1	Gene_expression	High-sensitivity	Low-sensitivity	8	10	48	0.515	0.966665	ns
TCF25	Gene_expression	High-sensitivity	Low-sensitivity	8	10	53	0.274	0.940742	ns
TCF20	Gene_expression	High-sensitivity	Low-sensitivity	8	10	57	0.146	0.905113	ns
TCF19	Gene_expression	High-sensitivity	Low-sensitivity	8	10	60	0.0831	0.905113	ns
TCF12	Gene_expression	High-sensitivity	Low-sensitivity	8	10	37	0.829	0.994423	ns
TCERG1	Gene_expression	High-sensitivity	Low-sensitivity	8	10	58	0.122	0.905113	ns
TCEA1	Gene_expression	High-sensitivity	Low-sensitivity	8	10	23	0.146	0.905113	ns
TCAIM	Gene_expression	High-sensitivity	Low-sensitivity	8	10	66	0.0205	0.905113	*
TC2N	Gene_expression	High-sensitivity	Low-sensitivity	8	10	45	0.696	0.975197	ns
TBX3	Gene_expression	High-sensitivity	Low-sensitivity	8	10	25	0.203	0.905113	ns
TBRG4	Gene_expression	High-sensitivity	Low-sensitivity	8	10	61	0.0676	0.905113	ns
TBL2	Gene_expression	High-sensitivity	Low-sensitivity	8	10	36	0.762	0.988451	ns
TBL1XR1	Gene_expression	High-sensitivity	Low-sensitivity	8	10	34	0.633	0.967428	ns
TBL1X	Gene_expression	High-sensitivity	Low-sensitivity	8	10	28	0.315	0.948877	ns
TBK1	Gene_expression	High-sensitivity	Low-sensitivity	8	10	24	0.173	0.905113	ns
TBCK	Gene_expression	High-sensitivity	Low-sensitivity	8	10	39	0.965	1	ns
TBCE	Gene_expression	High-sensitivity	Low-sensitivity	8	10	22	0.122	0.905113	ns
TBCCD1	Gene_expression	High-sensitivity	Low-sensitivity	8	10	47	0.573	0.967428	ns
TBC1D9B	Gene_expression	High-sensitivity	Low-sensitivity	8	10	51	0.36	0.961075	ns
TBC1D8	Gene_expression	High-sensitivity	Low-sensitivity	8	10	42	0.897	1	ns
TBC1D5	Gene_expression	High-sensitivity	Low-sensitivity	8	10	36	0.762	0.988451	ns
TBC1D4	Gene_expression	High-sensitivity	Low-sensitivity	8	10	43	0.829	0.994423	ns
TBC1D3F	Gene_expression	High-sensitivity	Low-sensitivity	8	10	35.5	0.709	0.988451	ns
TBC1D31	Gene_expression	High-sensitivity	Low-sensitivity	8	10	34	0.633	0.967428	ns
TBC1D30	Gene_expression	High-sensitivity	Low-sensitivity	8	10	31	0.46	0.962853	ns
TBC1D3	Gene_expression	High-sensitivity	Low-sensitivity	8	10	58	0.0491	0.905113	*
TBC1D2B	Gene_expression	High-sensitivity	Low-sensitivity	8	10	56	0.173	0.905113	ns
TBC1D24	Gene_expression	High-sensitivity	Low-sensitivity	8	10	47	0.573	0.967428	ns
TBC1D23	Gene_expression	High-sensitivity	Low-sensitivity	8	10	37	0.829	0.994423	ns
TBC1D22B	Gene_expression	High-sensitivity	Low-sensitivity	8	10	49.5	0.424	0.962853	ns
TBC1D20	Gene_expression	High-sensitivity	Low-sensitivity	8	10	34	0.633	0.967428	ns
TBC1D16	Gene_expression	High-sensitivity	Low-sensitivity	8	10	39	0.965	1	ns
TBC1D15	Gene_expression	High-sensitivity	Low-sensitivity	8	10	39	0.965	1	ns
TBC1D14	Gene_expression	High-sensitivity	Low-sensitivity	8	10	43	0.829	0.994423	ns
TBC1D13	Gene_expression	High-sensitivity	Low-sensitivity	8	10	45	0.696	0.975197	ns
TBC1D1	Gene_expression	High-sensitivity	Low-sensitivity	8	10	52	0.315	0.948877	ns
TAZ	Gene_expression	High-sensitivity	Low-sensitivity	8	10	59	0.101	0.905113	ns
TAX1BP3	Gene_expression	High-sensitivity	Low-sensitivity	8	10	54	0.237	0.920205	ns
TAX1BP1	Gene_expression	High-sensitivity	Low-sensitivity	8	10	44	0.762	0.988451	ns
TATDN3	Gene_expression	High-sensitivity	Low-sensitivity	8	10	52	0.315	0.948877	ns
TATDN2	Gene_expression	High-sensitivity	Low-sensitivity	8	10	39	0.965	1	ns
TARS	Gene_expression	High-sensitivity	Low-sensitivity	8	10	39	0.965	1	ns
TARBP2	Gene_expression	High-sensitivity	Low-sensitivity	8	10	31	0.46	0.962853	ns
TARBP1	Gene_expression	High-sensitivity	Low-sensitivity	8	10	53	0.274	0.940742	ns
TAPT1	Gene_expression	High-sensitivity	Low-sensitivity	8	10	42	0.897	1	ns
TAP2	Gene_expression	High-sensitivity	Low-sensitivity	8	10	53	0.274	0.940742	ns
TAP1	Gene_expression	High-sensitivity	Low-sensitivity	8	10	54	0.237	0.920205	ns
TAOK3	Gene_expression	High-sensitivity	Low-sensitivity	8	10	30	0.408	0.962156	ns
TAOK1	Gene_expression	High-sensitivity	Low-sensitivity	8	10	46	0.633	0.967428	ns
TANK	Gene_expression	High-sensitivity	Low-sensitivity	8	10	38	0.897	1	ns
TANGO2	Gene_expression	High-sensitivity	Low-sensitivity	8	10	28	0.315	0.948877	ns
TANC2	Gene_expression	High-sensitivity	Low-sensitivity	8	10	33	0.573	0.967428	ns
TANC1	Gene_expression	High-sensitivity	Low-sensitivity	8	10	47	0.573	0.967428	ns
TAMM41	Gene_expression	High-sensitivity	Low-sensitivity	8	10	25	0.203	0.905113	ns
TAF7	Gene_expression	High-sensitivity	Low-sensitivity	8	10	28	0.315	0.948877	ns
TAF5L	Gene_expression	High-sensitivity	Low-sensitivity	8	10	52	0.315	0.948877	ns
TAF4B	Gene_expression	High-sensitivity	Low-sensitivity	8	10	56	0.173	0.905113	ns
TAF4	Gene_expression	High-sensitivity	Low-sensitivity	8	10	48	0.505	0.966665	ns
TAF3	Gene_expression	High-sensitivity	Low-sensitivity	8	10	44	0.762	0.988451	ns
TAF2	Gene_expression	High-sensitivity	Low-sensitivity	8	10	25	0.203	0.905113	ns
TAF1C	Gene_expression	High-sensitivity	Low-sensitivity	8	10	50	0.408	0.962156	ns
TAF1B	Gene_expression	High-sensitivity	Low-sensitivity	8	10	46	0.633	0.967428	ns
TAF15	Gene_expression	High-sensitivity	Low-sensitivity	8	10	51	0.36	0.961075	ns
TAF11	Gene_expression	High-sensitivity	Low-sensitivity	8	10	43	0.829	0.994423	ns
TAF1	Gene_expression	High-sensitivity	Low-sensitivity	8	10	39	0.965	1	ns
TADA1	Gene_expression	High-sensitivity	Low-sensitivity	8	10	48	0.515	0.966665	ns
TACSTD2	Gene_expression	High-sensitivity	Low-sensitivity	8	10	41	0.965	1	ns
TACC3	Gene_expression	High-sensitivity	Low-sensitivity	8	10	59	0.101	0.905113	ns
TACC2	Gene_expression	High-sensitivity	Low-sensitivity	8	10	68	0.0117	0.905113	*
TACC1	Gene_expression	High-sensitivity	Low-sensitivity	8	10	27	0.274	0.940742	ns
TAB2	Gene_expression	High-sensitivity	Low-sensitivity	8	10	54	0.237	0.920205	ns
SZT2	Gene_expression	High-sensitivity	Low-sensitivity	8	10	45	0.696	0.975197	ns
SZRD1	Gene_expression	High-sensitivity	Low-sensitivity	8	10	45	0.696	0.975197	ns
SYVN1	Gene_expression	High-sensitivity	Low-sensitivity	8	10	47	0.573	0.967428	ns
SYTL2	Gene_expression	High-sensitivity	Low-sensitivity	8	10	30	0.408	0.962156	ns
SYT7	Gene_expression	High-sensitivity	Low-sensitivity	8	10	28	0.315	0.948877	ns
SYT12	Gene_expression	High-sensitivity	Low-sensitivity	8	10	58	0.122	0.905113	ns
SYS1	Gene_expression	High-sensitivity	Low-sensitivity	8	10	24	0.173	0.905113	ns
SYPL1	Gene_expression	High-sensitivity	Low-sensitivity	8	10	41	0.965	1	ns
SYNRG	Gene_expression	High-sensitivity	Low-sensitivity	8	10	39	0.965	1	ns
SYNM	Gene_expression	High-sensitivity	Low-sensitivity	8	10	31	0.46	0.962853	ns
SYNJ2BP	Gene_expression	High-sensitivity	Low-sensitivity	8	10	40	1	1	ns
SYNJ1	Gene_expression	High-sensitivity	Low-sensitivity	8	10	59	0.101	0.905113	ns
SYNGR1	Gene_expression	High-sensitivity	Low-sensitivity	8	10	39	0.965	1	ns
SYNGAP1	Gene_expression	High-sensitivity	Low-sensitivity	8	10	28	0.315	0.948877	ns
SYNE4	Gene_expression	High-sensitivity	Low-sensitivity	8	10	29	0.36	0.961075	ns
SYNE2	Gene_expression	High-sensitivity	Low-sensitivity	8	10	54	0.237	0.920205	ns
SYNC	Gene_expression	High-sensitivity	Low-sensitivity	8	10	17	0.0434	0.905113	*
SYMPK	Gene_expression	High-sensitivity	Low-sensitivity	8	10	51	0.36	0.961075	ns
SYK	Gene_expression	High-sensitivity	Low-sensitivity	8	10	48	0.515	0.966665	ns
SYF2	Gene_expression	High-sensitivity	Low-sensitivity	8	10	53	0.274	0.940742	ns
SYDE2	Gene_expression	High-sensitivity	Low-sensitivity	8	10	49	0.46	0.962853	ns
SYCP2	Gene_expression	High-sensitivity	Low-sensitivity	8	10	26	0.237	0.920205	ns
SYBU	Gene_expression	High-sensitivity	Low-sensitivity	8	10	33	0.573	0.967428	ns
SYAP1	Gene_expression	High-sensitivity	Low-sensitivity	8	10	26	0.237	0.920205	ns
SWAP70	Gene_expression	High-sensitivity	Low-sensitivity	8	10	30	0.408	0.962156	ns
SVIP	Gene_expression	High-sensitivity	Low-sensitivity	8	10	30	0.408	0.962156	ns
SVIL	Gene_expression	High-sensitivity	Low-sensitivity	8	10	37	0.829	0.994423	ns
SUZ12	Gene_expression	High-sensitivity	Low-sensitivity	8	10	35	0.696	0.975197	ns
SUV39H1	Gene_expression	High-sensitivity	Low-sensitivity	8	10	42	0.897	1	ns
SURF4	Gene_expression	High-sensitivity	Low-sensitivity	8	10	23	0.146	0.905113	ns
SURF2	Gene_expression	High-sensitivity	Low-sensitivity	8	10	38	0.897	1	ns
SURF1	Gene_expression	High-sensitivity	Low-sensitivity	8	10	31	0.46	0.962853	ns
SUPV3L1	Gene_expression	High-sensitivity	Low-sensitivity	8	10	50	0.408	0.962156	ns
SUPT5H	Gene_expression	High-sensitivity	Low-sensitivity	8	10	74	0.00137	0.905113	**
SUPT20H	Gene_expression	High-sensitivity	Low-sensitivity	8	10	42	0.897	1	ns
SUPT16H	Gene_expression	High-sensitivity	Low-sensitivity	8	10	44	0.762	0.988451	ns
SUN2	Gene_expression	High-sensitivity	Low-sensitivity	8	10	45	0.696	0.975197	ns
SUN1	Gene_expression	High-sensitivity	Low-sensitivity	8	10	49	0.46	0.962853	ns
SUMF2	Gene_expression	High-sensitivity	Low-sensitivity	8	10	61	0.0676	0.905113	ns
SUMF1	Gene_expression	High-sensitivity	Low-sensitivity	8	10	28	0.315	0.948877	ns
SULT1A1	Gene_expression	High-sensitivity	Low-sensitivity	8	10	51	0.36	0.961075	ns
SULF2	Gene_expression	High-sensitivity	Low-sensitivity	8	10	37	0.829	0.994423	ns
SUGP2	Gene_expression	High-sensitivity	Low-sensitivity	8	10	46	0.633	0.967428	ns
SUFU	Gene_expression	High-sensitivity	Low-sensitivity	8	10	46	0.633	0.967428	ns
SUDS3	Gene_expression	High-sensitivity	Low-sensitivity	8	10	24	0.173	0.905113	ns
SUCO	Gene_expression	High-sensitivity	Low-sensitivity	8	10	30	0.408	0.962156	ns
SUCLG2	Gene_expression	High-sensitivity	Low-sensitivity	8	10	49	0.46	0.962853	ns
SUB1	Gene_expression	High-sensitivity	Low-sensitivity	8	10	27	0.274	0.940742	ns
STYX	Gene_expression	High-sensitivity	Low-sensitivity	8	10	35	0.696	0.975197	ns
STXBP5	Gene_expression	High-sensitivity	Low-sensitivity	8	10	44	0.762	0.988451	ns
STXBP4	Gene_expression	High-sensitivity	Low-sensitivity	8	10	33	0.573	0.967428	ns
STX7	Gene_expression	High-sensitivity	Low-sensitivity	8	10	34	0.625	0.967428	ns
STX3	Gene_expression	High-sensitivity	Low-sensitivity	8	10	37	0.829	0.994423	ns
STX2	Gene_expression	High-sensitivity	Low-sensitivity	8	10	26	0.237	0.920205	ns
STX18	Gene_expression	High-sensitivity	Low-sensitivity	8	10	42	0.897	1	ns
STX17	Gene_expression	High-sensitivity	Low-sensitivity	8	10	48	0.515	0.966665	ns
STX16	Gene_expression	High-sensitivity	Low-sensitivity	8	10	39	0.965	1	ns
STT3B	Gene_expression	High-sensitivity	Low-sensitivity	8	10	50	0.408	0.962156	ns
STT3A	Gene_expression	High-sensitivity	Low-sensitivity	8	10	59	0.101	0.905113	ns
STRN4	Gene_expression	High-sensitivity	Low-sensitivity	8	10	33	0.573	0.967428	ns
STRN3	Gene_expression	High-sensitivity	Low-sensitivity	8	10	40	1	1	ns
STRN	Gene_expression	High-sensitivity	Low-sensitivity	8	10	61	0.0676	0.905113	ns
STRIP1	Gene_expression	High-sensitivity	Low-sensitivity	8	10	63	0.0434	0.905113	*
STRADA	Gene_expression	High-sensitivity	Low-sensitivity	8	10	39	0.965	1	ns
STPG1	Gene_expression	High-sensitivity	Low-sensitivity	8	10	56	0.173	0.905113	ns
STOML1	Gene_expression	High-sensitivity	Low-sensitivity	8	10	40	1	1	ns
STOM	Gene_expression	High-sensitivity	Low-sensitivity	8	10	41	0.965	1	ns
STMN3	Gene_expression	High-sensitivity	Low-sensitivity	8	10	14	0.0205	0.905113	*
STK40	Gene_expression	High-sensitivity	Low-sensitivity	8	10	51	0.36	0.961075	ns
STK4	Gene_expression	High-sensitivity	Low-sensitivity	8	10	27	0.274	0.940742	ns
STK38L	Gene_expression	High-sensitivity	Low-sensitivity	8	10	21	0.101	0.905113	ns
STK38	Gene_expression	High-sensitivity	Low-sensitivity	8	10	46	0.633	0.967428	ns
STK36	Gene_expression	High-sensitivity	Low-sensitivity	8	10	32	0.515	0.966665	ns
STK35	Gene_expression	High-sensitivity	Low-sensitivity	8	10	45	0.696	0.975197	ns
STK32C	Gene_expression	High-sensitivity	Low-sensitivity	8	10	43	0.829	0.994423	ns
STK3	Gene_expression	High-sensitivity	Low-sensitivity	8	10	38	0.897	1	ns
STK24	Gene_expression	High-sensitivity	Low-sensitivity	8	10	48	0.515	0.966665	ns
STK19	Gene_expression	High-sensitivity	Low-sensitivity	8	10	44	0.762	0.988451	ns
STK17B	Gene_expression	High-sensitivity	Low-sensitivity	8	10	40	1	1	ns
STK17A	Gene_expression	High-sensitivity	Low-sensitivity	8	10	38	0.897	1	ns
STK11IP	Gene_expression	High-sensitivity	Low-sensitivity	8	10	50	0.408	0.962156	ns
STK11	Gene_expression	High-sensitivity	Low-sensitivity	8	10	33	0.573	0.967428	ns
STK10	Gene_expression	High-sensitivity	Low-sensitivity	8	10	43	0.829	0.994423	ns
STIL	Gene_expression	High-sensitivity	Low-sensitivity	8	10	50	0.408	0.962156	ns
STEAP3	Gene_expression	High-sensitivity	Low-sensitivity	8	10	54	0.237	0.920205	ns
STC2	Gene_expression	High-sensitivity	Low-sensitivity	8	10	33	0.573	0.967428	ns
STAU1	Gene_expression	High-sensitivity	Low-sensitivity	8	10	37	0.829	0.994423	ns
STAT6	Gene_expression	High-sensitivity	Low-sensitivity	8	10	30	0.408	0.962156	ns
STAT5B	Gene_expression	High-sensitivity	Low-sensitivity	8	10	44	0.762	0.988451	ns
STAT3	Gene_expression	High-sensitivity	Low-sensitivity	8	10	52	0.315	0.948877	ns
STAT2	Gene_expression	High-sensitivity	Low-sensitivity	8	10	50	0.408	0.962156	ns
STAT1	Gene_expression	High-sensitivity	Low-sensitivity	8	10	42	0.897	1	ns
STARD7	Gene_expression	High-sensitivity	Low-sensitivity	8	10	55	0.203	0.905113	ns
STARD4	Gene_expression	High-sensitivity	Low-sensitivity	8	10	40	1	1	ns
STARD3NL	Gene_expression	High-sensitivity	Low-sensitivity	8	10	46	0.633	0.967428	ns
STARD3	Gene_expression	High-sensitivity	Low-sensitivity	8	10	44	0.762	0.988451	ns
STAMBP	Gene_expression	High-sensitivity	Low-sensitivity	8	10	47	0.573	0.967428	ns
STAM2	Gene_expression	High-sensitivity	Low-sensitivity	8	10	41	0.965	1	ns
STAM	Gene_expression	High-sensitivity	Low-sensitivity	8	10	24	0.173	0.905113	ns
STAG3	Gene_expression	High-sensitivity	Low-sensitivity	8	10	49	0.46	0.962853	ns
STAG1	Gene_expression	High-sensitivity	Low-sensitivity	8	10	52	0.315	0.948877	ns
ST8SIA6	Gene_expression	High-sensitivity	Low-sensitivity	8	10	14	0.0234	0.905113	*
ST7L	Gene_expression	High-sensitivity	Low-sensitivity	8	10	60	0.0831	0.905113	ns
ST6GALNAC6	Gene_expression	High-sensitivity	Low-sensitivity	8	10	15	0.0266	0.905113	*
ST6GALNAC2	Gene_expression	High-sensitivity	Low-sensitivity	8	10	21	0.101	0.905113	ns
ST6GAL1	Gene_expression	High-sensitivity	Low-sensitivity	8	10	61	0.0676	0.905113	ns
ST3GAL5	Gene_expression	High-sensitivity	Low-sensitivity	8	10	40	1	1	ns
ST3GAL4	Gene_expression	High-sensitivity	Low-sensitivity	8	10	45	0.696	0.975197	ns
ST3GAL1	Gene_expression	High-sensitivity	Low-sensitivity	8	10	29	0.36	0.961075	ns
ST20	Gene_expression	High-sensitivity	Low-sensitivity	8	10	40	1	1	ns
ST14	Gene_expression	High-sensitivity	Low-sensitivity	8	10	59	0.101	0.905113	ns
ST13	Gene_expression	High-sensitivity	Low-sensitivity	8	10	38	0.897	1	ns
SSX2IP	Gene_expression	High-sensitivity	Low-sensitivity	8	10	41	0.965	1	ns
SSRP1	Gene_expression	High-sensitivity	Low-sensitivity	8	10	53	0.274	0.940742	ns
SSR2	Gene_expression	High-sensitivity	Low-sensitivity	8	10	59	0.101	0.905113	ns
SSR1	Gene_expression	High-sensitivity	Low-sensitivity	8	10	52	0.315	0.948877	ns
SSH2	Gene_expression	High-sensitivity	Low-sensitivity	8	10	58	0.122	0.905113	ns
SSH1	Gene_expression	High-sensitivity	Low-sensitivity	8	10	33	0.563	0.967428	ns
SSBP4	Gene_expression	High-sensitivity	Low-sensitivity	8	10	54	0.237	0.920205	ns
SSB	Gene_expression	High-sensitivity	Low-sensitivity	8	10	51	0.36	0.961075	ns
SS18L1	Gene_expression	High-sensitivity	Low-sensitivity	8	10	40	1	1	ns
SS18	Gene_expression	High-sensitivity	Low-sensitivity	8	10	47	0.573	0.967428	ns
SRXN1	Gene_expression	High-sensitivity	Low-sensitivity	8	10	31	0.46	0.962853	ns
SRSF9	Gene_expression	High-sensitivity	Low-sensitivity	8	10	17	0.0434	0.905113	*
SRSF7	Gene_expression	High-sensitivity	Low-sensitivity	8	10	60	0.0831	0.905113	ns
SRSF6	Gene_expression	High-sensitivity	Low-sensitivity	8	10	40	1	1	ns
SRSF5	Gene_expression	High-sensitivity	Low-sensitivity	8	10	53	0.274	0.940742	ns
SRSF4	Gene_expression	High-sensitivity	Low-sensitivity	8	10	53	0.274	0.940742	ns
SRSF3	Gene_expression	High-sensitivity	Low-sensitivity	8	10	48	0.515	0.966665	ns
SRSF11	Gene_expression	High-sensitivity	Low-sensitivity	8	10	44	0.762	0.988451	ns
SRSF10	Gene_expression	High-sensitivity	Low-sensitivity	8	10	55	0.203	0.905113	ns
SRSF1	Gene_expression	High-sensitivity	Low-sensitivity	8	10	47	0.573	0.967428	ns
SRRM2	Gene_expression	High-sensitivity	Low-sensitivity	8	10	65	0.0266	0.905113	*
SRRM1	Gene_expression	High-sensitivity	Low-sensitivity	8	10	58	0.122	0.905113	ns
SRPRB	Gene_expression	High-sensitivity	Low-sensitivity	8	10	48	0.515	0.966665	ns
SRPK2	Gene_expression	High-sensitivity	Low-sensitivity	8	10	43	0.829	0.994423	ns
SRPK1	Gene_expression	High-sensitivity	Low-sensitivity	8	10	58	0.122	0.905113	ns
SRP9	Gene_expression	High-sensitivity	Low-sensitivity	8	10	36	0.762	0.988451	ns
SRP72	Gene_expression	High-sensitivity	Low-sensitivity	8	10	42	0.897	1	ns
SRP68	Gene_expression	High-sensitivity	Low-sensitivity	8	10	45	0.696	0.975197	ns
SRP54	Gene_expression	High-sensitivity	Low-sensitivity	8	10	25	0.203	0.905113	ns
SRP14	Gene_expression	High-sensitivity	Low-sensitivity	8	10	44	0.762	0.988451	ns
SRI	Gene_expression	High-sensitivity	Low-sensitivity	8	10	54	0.237	0.920205	ns
SRGAP3	Gene_expression	High-sensitivity	Low-sensitivity	8	10	30	0.408	0.962156	ns
SRGAP2	Gene_expression	High-sensitivity	Low-sensitivity	8	10	67	0.0155	0.905113	*
SRGAP1	Gene_expression	High-sensitivity	Low-sensitivity	8	10	43	0.829	0.994423	ns
SRFBP1	Gene_expression	High-sensitivity	Low-sensitivity	8	10	31	0.46	0.962853	ns
SRF	Gene_expression	High-sensitivity	Low-sensitivity	8	10	41	0.965	1	ns
SREK1IP1	Gene_expression	High-sensitivity	Low-sensitivity	8	10	47	0.573	0.967428	ns
SREK1	Gene_expression	High-sensitivity	Low-sensitivity	8	10	30	0.408	0.962156	ns
SREBF2	Gene_expression	High-sensitivity	Low-sensitivity	8	10	43	0.829	0.994423	ns
SRD5A1	Gene_expression	High-sensitivity	Low-sensitivity	8	10	46	0.633	0.967428	ns
SRCAP	Gene_expression	High-sensitivity	Low-sensitivity	8	10	46	0.633	0.967428	ns
SRC	Gene_expression	High-sensitivity	Low-sensitivity	8	10	34	0.633	0.967428	ns
SRBD1	Gene_expression	High-sensitivity	Low-sensitivity	8	10	54	0.237	0.920205	ns
SQSTM1	Gene_expression	High-sensitivity	Low-sensitivity	8	10	17	0.0434	0.905113	*
SQLE	Gene_expression	High-sensitivity	Low-sensitivity	8	10	23	0.146	0.905113	ns
SPTY2D1	Gene_expression	High-sensitivity	Low-sensitivity	8	10	36	0.762	0.988451	ns
SPTSSA	Gene_expression	High-sensitivity	Low-sensitivity	8	10	37	0.829	0.994423	ns
SPTLC2	Gene_expression	High-sensitivity	Low-sensitivity	8	10	49	0.46	0.962853	ns
SPTLC1	Gene_expression	High-sensitivity	Low-sensitivity	8	10	37	0.829	0.994423	ns
SPTBN5	Gene_expression	High-sensitivity	Low-sensitivity	8	10	46.5	0.594	0.967428	ns
SPTBN2	Gene_expression	High-sensitivity	Low-sensitivity	8	10	34	0.633	0.967428	ns
SPTBN1	Gene_expression	High-sensitivity	Low-sensitivity	8	10	46	0.633	0.967428	ns
SPSB3	Gene_expression	High-sensitivity	Low-sensitivity	8	10	50	0.408	0.962156	ns
SPRTN	Gene_expression	High-sensitivity	Low-sensitivity	8	10	42	0.897	1	ns
SPRED2	Gene_expression	High-sensitivity	Low-sensitivity	8	10	43	0.829	0.994423	ns
SPRED1	Gene_expression	High-sensitivity	Low-sensitivity	8	10	46	0.633	0.967428	ns
SPPL2B	Gene_expression	High-sensitivity	Low-sensitivity	8	10	33	0.573	0.967428	ns
SPOPL	Gene_expression	High-sensitivity	Low-sensitivity	8	10	28	0.315	0.948877	ns
SPOP	Gene_expression	High-sensitivity	Low-sensitivity	8	10	16	0.0343	0.905113	*
SPNS1	Gene_expression	High-sensitivity	Low-sensitivity	8	10	45	0.696	0.975197	ns
SPIRE1	Gene_expression	High-sensitivity	Low-sensitivity	8	10	43	0.829	0.994423	ns
SPINT1	Gene_expression	High-sensitivity	Low-sensitivity	8	10	48	0.515	0.966665	ns
SPIN4	Gene_expression	High-sensitivity	Low-sensitivity	8	10	61	0.0676	0.905113	ns
SPIN1	Gene_expression	High-sensitivity	Low-sensitivity	8	10	43	0.829	0.994423	ns
SPIDR	Gene_expression	High-sensitivity	Low-sensitivity	8	10	31	0.46	0.962853	ns
SPHK1	Gene_expression	High-sensitivity	Low-sensitivity	8	10	35	0.696	0.975197	ns
SPG11	Gene_expression	High-sensitivity	Low-sensitivity	8	10	46	0.633	0.967428	ns
SPEN	Gene_expression	High-sensitivity	Low-sensitivity	8	10	56	0.173	0.905113	ns
SPECC1L	Gene_expression	High-sensitivity	Low-sensitivity	8	10	32	0.515	0.966665	ns
SPDL1	Gene_expression	High-sensitivity	Low-sensitivity	8	10	46	0.633	0.967428	ns
SPCS3	Gene_expression	High-sensitivity	Low-sensitivity	8	10	55	0.203	0.905113	ns
SPC24	Gene_expression	High-sensitivity	Low-sensitivity	8	10	55	0.203	0.905113	ns
SPATS2	Gene_expression	High-sensitivity	Low-sensitivity	8	10	36	0.762	0.988451	ns
SPATA7	Gene_expression	High-sensitivity	Low-sensitivity	8	10	36	0.762	0.988451	ns
SPATA5L1	Gene_expression	High-sensitivity	Low-sensitivity	8	10	68	0.0145	0.905113	*
SPATA5	Gene_expression	High-sensitivity	Low-sensitivity	8	10	40	1	1	ns
SPATA17	Gene_expression	High-sensitivity	Low-sensitivity	8	10	20	0.0831	0.905113	ns
SPATA13	Gene_expression	High-sensitivity	Low-sensitivity	8	10	51	0.36	0.961075	ns
SPAST	Gene_expression	High-sensitivity	Low-sensitivity	8	10	57.5	0.131	0.905113	ns
SPAG9	Gene_expression	High-sensitivity	Low-sensitivity	8	10	19	0.0676	0.905113	ns
SPAG7	Gene_expression	High-sensitivity	Low-sensitivity	8	10	34	0.633	0.967428	ns
SPAG1	Gene_expression	High-sensitivity	Low-sensitivity	8	10	32	0.515	0.966665	ns
SP3	Gene_expression	High-sensitivity	Low-sensitivity	8	10	52	0.315	0.948877	ns
SP2	Gene_expression	High-sensitivity	Low-sensitivity	8	10	40	1	1	ns
SP140L	Gene_expression	High-sensitivity	Low-sensitivity	8	10	38	0.897	1	ns
SP110	Gene_expression	High-sensitivity	Low-sensitivity	8	10	46	0.633	0.967428	ns
SP100	Gene_expression	High-sensitivity	Low-sensitivity	8	10	33	0.573	0.967428	ns
SP1	Gene_expression	High-sensitivity	Low-sensitivity	8	10	34	0.633	0.967428	ns
SOX12	Gene_expression	High-sensitivity	Low-sensitivity	8	10	32	0.515	0.966665	ns
SOWAHC	Gene_expression	High-sensitivity	Low-sensitivity	8	10	41	0.965	1	ns
SOS1	Gene_expression	High-sensitivity	Low-sensitivity	8	10	64	0.0343	0.905113	*
SORT1	Gene_expression	High-sensitivity	Low-sensitivity	8	10	70	0.00622	0.905113	**
SORL1	Gene_expression	High-sensitivity	Low-sensitivity	8	10	43	0.829	0.994423	ns
SON	Gene_expression	High-sensitivity	Low-sensitivity	8	10	58	0.122	0.905113	ns
SOD2	Gene_expression	High-sensitivity	Low-sensitivity	8	10	54	0.237	0.920205	ns
SOD1	Gene_expression	High-sensitivity	Low-sensitivity	8	10	35	0.696	0.975197	ns
SOCS7	Gene_expression	High-sensitivity	Low-sensitivity	8	10	35	0.696	0.975197	ns
SOCS6	Gene_expression	High-sensitivity	Low-sensitivity	8	10	51	0.36	0.961075	ns
SOCS5	Gene_expression	High-sensitivity	Low-sensitivity	8	10	51	0.351	0.961075	ns
SOCS4	Gene_expression	High-sensitivity	Low-sensitivity	8	10	34	0.633	0.967428	ns
SOCS3	Gene_expression	High-sensitivity	Low-sensitivity	8	10	41	0.965	1	ns
SOAT1	Gene_expression	High-sensitivity	Low-sensitivity	8	10	59	0.101	0.905113	ns
SNX6	Gene_expression	High-sensitivity	Low-sensitivity	8	10	26	0.237	0.920205	ns
SNX5	Gene_expression	High-sensitivity	Low-sensitivity	8	10	36	0.762	0.988451	ns
SNX30	Gene_expression	High-sensitivity	Low-sensitivity	8	10	47	0.573	0.967428	ns
SNX3	Gene_expression	High-sensitivity	Low-sensitivity	8	10	42	0.897	1	ns
SNX27	Gene_expression	High-sensitivity	Low-sensitivity	8	10	60	0.0831	0.905113	ns
SNX2	Gene_expression	High-sensitivity	Low-sensitivity	8	10	36	0.762	0.988451	ns
SNX19	Gene_expression	High-sensitivity	Low-sensitivity	8	10	39	0.965	1	ns
SNX18	Gene_expression	High-sensitivity	Low-sensitivity	8	10	47	0.573	0.967428	ns
SNX17	Gene_expression	High-sensitivity	Low-sensitivity	8	10	43	0.829	0.994423	ns
SNX16	Gene_expression	High-sensitivity	Low-sensitivity	8	10	21	0.101	0.905113	ns
SNX15	Gene_expression	High-sensitivity	Low-sensitivity	8	10	32	0.515	0.966665	ns
SNX14	Gene_expression	High-sensitivity	Low-sensitivity	8	10	53	0.274	0.940742	ns
SNX13	Gene_expression	High-sensitivity	Low-sensitivity	8	10	53	0.274	0.940742	ns
SNX12	Gene_expression	High-sensitivity	Low-sensitivity	8	10	35	0.696	0.975197	ns
SNX1	Gene_expression	High-sensitivity	Low-sensitivity	8	10	45	0.696	0.975197	ns
SNUPN	Gene_expression	High-sensitivity	Low-sensitivity	8	10	52	0.315	0.948877	ns
SNTB2	Gene_expression	High-sensitivity	Low-sensitivity	8	10	35	0.696	0.975197	ns
SNRPG	Gene_expression	High-sensitivity	Low-sensitivity	8	10	49	0.46	0.962853	ns
SNRPF	Gene_expression	High-sensitivity	Low-sensitivity	8	10	44	0.762	0.988451	ns
SNRPD3	Gene_expression	High-sensitivity	Low-sensitivity	8	10	31	0.46	0.962853	ns
SNRPD1	Gene_expression	High-sensitivity	Low-sensitivity	8	10	46	0.633	0.967428	ns
SNRPA1	Gene_expression	High-sensitivity	Low-sensitivity	8	10	39	0.965	1	ns
SNRNP70	Gene_expression	High-sensitivity	Low-sensitivity	8	10	60	0.0831	0.905113	ns
SNRK	Gene_expression	High-sensitivity	Low-sensitivity	8	10	39	0.965	1	ns
SNN	Gene_expression	High-sensitivity	Low-sensitivity	8	10	40	1	1	ns
SNIP1	Gene_expression	High-sensitivity	Low-sensitivity	8	10	45	0.696	0.975197	ns
SNF8	Gene_expression	High-sensitivity	Low-sensitivity	8	10	18	0.0545	0.905113	ns
SNED1	Gene_expression	High-sensitivity	Low-sensitivity	8	10	30	0.408	0.962156	ns
SNCG	Gene_expression	High-sensitivity	Low-sensitivity	8	10	47	0.573	0.967428	ns
SNAPC5	Gene_expression	High-sensitivity	Low-sensitivity	8	10	48	0.505	0.966665	ns
SNAPC3	Gene_expression	High-sensitivity	Low-sensitivity	8	10	48	0.515	0.966665	ns
SNAP47	Gene_expression	High-sensitivity	Low-sensitivity	8	10	51	0.36	0.961075	ns
SNAP29	Gene_expression	High-sensitivity	Low-sensitivity	8	10	37	0.829	0.994423	ns
SNAP23	Gene_expression	High-sensitivity	Low-sensitivity	8	10	31	0.46	0.962853	ns
SMYD4	Gene_expression	High-sensitivity	Low-sensitivity	8	10	56	0.173	0.905113	ns
SMYD2	Gene_expression	High-sensitivity	Low-sensitivity	8	10	57	0.146	0.905113	ns
SMURF2	Gene_expression	High-sensitivity	Low-sensitivity	8	10	26	0.237	0.920205	ns
SMURF1	Gene_expression	High-sensitivity	Low-sensitivity	8	10	47	0.573	0.967428	ns
SMUG1	Gene_expression	High-sensitivity	Low-sensitivity	8	10	27	0.274	0.940742	ns
SMU1	Gene_expression	High-sensitivity	Low-sensitivity	8	10	45	0.696	0.975197	ns
SMPD4	Gene_expression	High-sensitivity	Low-sensitivity	8	10	52	0.315	0.948877	ns
SMPD1	Gene_expression	High-sensitivity	Low-sensitivity	8	10	30	0.408	0.962156	ns
SMOC2	Gene_expression	High-sensitivity	Low-sensitivity	8	10	47	0.563	0.967428	ns
SMNDC1	Gene_expression	High-sensitivity	Low-sensitivity	8	10	58	0.122	0.905113	ns
SMN2	Gene_expression	High-sensitivity	Low-sensitivity	8	10	16	0.0343	0.905113	*
SMIM8	Gene_expression	High-sensitivity	Low-sensitivity	8	10	54	0.237	0.920205	ns
SMIM7	Gene_expression	High-sensitivity	Low-sensitivity	8	10	50	0.408	0.962156	ns
SMIM20	Gene_expression	High-sensitivity	Low-sensitivity	8	10	55	0.203	0.905113	ns
SMIM14	Gene_expression	High-sensitivity	Low-sensitivity	8	10	35	0.696	0.975197	ns
SMIM13	Gene_expression	High-sensitivity	Low-sensitivity	8	10	51	0.36	0.961075	ns
SMIM12	Gene_expression	High-sensitivity	Low-sensitivity	8	10	47	0.573	0.967428	ns
SMG9	Gene_expression	High-sensitivity	Low-sensitivity	8	10	60	0.0831	0.905113	ns
SMG8	Gene_expression	High-sensitivity	Low-sensitivity	8	10	24	0.173	0.905113	ns
SMG7	Gene_expression	High-sensitivity	Low-sensitivity	8	10	69	0.00855	0.905113	**
SMG6	Gene_expression	High-sensitivity	Low-sensitivity	8	10	47	0.573	0.967428	ns
SMG1	Gene_expression	High-sensitivity	Low-sensitivity	8	10	50	0.408	0.962156	ns
SMCR8	Gene_expression	High-sensitivity	Low-sensitivity	8	10	42	0.897	1	ns
SMCHD1	Gene_expression	High-sensitivity	Low-sensitivity	8	10	50	0.408	0.962156	ns
SMC5	Gene_expression	High-sensitivity	Low-sensitivity	8	10	49	0.46	0.962853	ns
SMC4	Gene_expression	High-sensitivity	Low-sensitivity	8	10	44	0.762	0.988451	ns
SMC3	Gene_expression	High-sensitivity	Low-sensitivity	8	10	59	0.101	0.905113	ns
SMC2	Gene_expression	High-sensitivity	Low-sensitivity	8	10	54	0.237	0.920205	ns
SMARCE1	Gene_expression	High-sensitivity	Low-sensitivity	8	10	61	0.0676	0.905113	ns
SMARCD2	Gene_expression	High-sensitivity	Low-sensitivity	8	10	39	0.965	1	ns
SMARCC2	Gene_expression	High-sensitivity	Low-sensitivity	8	10	45	0.696	0.975197	ns
SMARCA5	Gene_expression	High-sensitivity	Low-sensitivity	8	10	37	0.829	0.994423	ns
SMARCA4	Gene_expression	High-sensitivity	Low-sensitivity	8	10	50	0.408	0.962156	ns
SMARCA2	Gene_expression	High-sensitivity	Low-sensitivity	8	10	48	0.515	0.966665	ns
SMAP1	Gene_expression	High-sensitivity	Low-sensitivity	8	10	39	0.965	1	ns
SMAGP	Gene_expression	High-sensitivity	Low-sensitivity	8	10	40	1	1	ns
SMAD7	Gene_expression	High-sensitivity	Low-sensitivity	8	10	39	0.965	1	ns
SMAD5	Gene_expression	High-sensitivity	Low-sensitivity	8	10	40	1	1	ns
SMAD3	Gene_expression	High-sensitivity	Low-sensitivity	8	10	38	0.897	1	ns
SMAD2	Gene_expression	High-sensitivity	Low-sensitivity	8	10	36	0.762	0.988451	ns
SMAD1	Gene_expression	High-sensitivity	Low-sensitivity	8	10	40	1	1	ns
SLX4IP	Gene_expression	High-sensitivity	Low-sensitivity	8	10	56	0.168	0.905113	ns
SLX4	Gene_expression	High-sensitivity	Low-sensitivity	8	10	35.5	0.722	0.988451	ns
SLTM	Gene_expression	High-sensitivity	Low-sensitivity	8	10	55	0.203	0.905113	ns
SLK	Gene_expression	High-sensitivity	Low-sensitivity	8	10	30	0.408	0.962156	ns
SLITRK6	Gene_expression	High-sensitivity	Low-sensitivity	8	10	20	0.0831	0.905113	ns
SLC9A8	Gene_expression	High-sensitivity	Low-sensitivity	8	10	40	1	1	ns
SLC9A7	Gene_expression	High-sensitivity	Low-sensitivity	8	10	32	0.515	0.966665	ns
SLC9A3R1	Gene_expression	High-sensitivity	Low-sensitivity	8	10	36	0.762	0.988451	ns
SLC9A3	Gene_expression	High-sensitivity	Low-sensitivity	8	10	50	0.408	0.962156	ns
SLC9A2	Gene_expression	High-sensitivity	Low-sensitivity	8	10	26	0.237	0.920205	ns
SLC7A8	Gene_expression	High-sensitivity	Low-sensitivity	8	10	32	0.515	0.966665	ns
SLC7A7	Gene_expression	High-sensitivity	Low-sensitivity	8	10	40.5	1	1	ns
SLC7A6OS	Gene_expression	High-sensitivity	Low-sensitivity	8	10	34	0.633	0.967428	ns
SLC7A6	Gene_expression	High-sensitivity	Low-sensitivity	8	10	47	0.573	0.967428	ns
SLC7A5	Gene_expression	High-sensitivity	Low-sensitivity	8	10	58	0.122	0.905113	ns
SLC7A11	Gene_expression	High-sensitivity	Low-sensitivity	8	10	33	0.563	0.967428	ns
SLC7A1	Gene_expression	High-sensitivity	Low-sensitivity	8	10	48	0.515	0.966665	ns
SLC6A8	Gene_expression	High-sensitivity	Low-sensitivity	8	10	24	0.173	0.905113	ns
SLC6A6	Gene_expression	High-sensitivity	Low-sensitivity	8	10	30	0.408	0.962156	ns
SLC5A6	Gene_expression	High-sensitivity	Low-sensitivity	8	10	43	0.829	0.994423	ns
SLC5A3	Gene_expression	High-sensitivity	Low-sensitivity	8	10	47	0.573	0.967428	ns
SLC5A2	Gene_expression	High-sensitivity	Low-sensitivity	8	10	25	0.197	0.905113	ns
SLC52A2	Gene_expression	High-sensitivity	Low-sensitivity	8	10	32	0.515	0.966665	ns
SLC4A7	Gene_expression	High-sensitivity	Low-sensitivity	8	10	33	0.573	0.967428	ns
SLC4A2	Gene_expression	High-sensitivity	Low-sensitivity	8	10	60	0.0831	0.905113	ns
SLC46A3	Gene_expression	High-sensitivity	Low-sensitivity	8	10	51	0.36	0.961075	ns
SLC46A1	Gene_expression	High-sensitivity	Low-sensitivity	8	10	34	0.633	0.967428	ns
SLC45A2	Gene_expression	High-sensitivity	Low-sensitivity	8	10	38	0.893	1	ns
SLC44A3	Gene_expression	High-sensitivity	Low-sensitivity	8	10	62	0.0545	0.905113	ns
SLC44A2	Gene_expression	High-sensitivity	Low-sensitivity	8	10	56	0.173	0.905113	ns
SLC43A2	Gene_expression	High-sensitivity	Low-sensitivity	8	10	54	0.237	0.920205	ns
SLC41A2	Gene_expression	High-sensitivity	Low-sensitivity	8	10	60	0.0831	0.905113	ns
SLC41A1	Gene_expression	High-sensitivity	Low-sensitivity	8	10	57	0.146	0.905113	ns
SLC40A1	Gene_expression	High-sensitivity	Low-sensitivity	8	10	26	0.237	0.920205	ns
SLC3A2	Gene_expression	High-sensitivity	Low-sensitivity	8	10	50	0.408	0.962156	ns
SLC39A9	Gene_expression	High-sensitivity	Low-sensitivity	8	10	48	0.515	0.966665	ns
SLC39A6	Gene_expression	High-sensitivity	Low-sensitivity	8	10	19	0.0676	0.905113	ns
SLC39A14	Gene_expression	High-sensitivity	Low-sensitivity	8	10	26	0.237	0.920205	ns
SLC39A13	Gene_expression	High-sensitivity	Low-sensitivity	8	10	16	0.0343	0.905113	*
SLC39A11	Gene_expression	High-sensitivity	Low-sensitivity	8	10	37	0.829	0.994423	ns
SLC39A10	Gene_expression	High-sensitivity	Low-sensitivity	8	10	41	0.965	1	ns
SLC38A6	Gene_expression	High-sensitivity	Low-sensitivity	8	10	15	0.0266	0.905113	*
SLC38A2	Gene_expression	High-sensitivity	Low-sensitivity	8	10	43	0.829	0.994423	ns
SLC38A10	Gene_expression	High-sensitivity	Low-sensitivity	8	10	35	0.696	0.975197	ns
SLC38A1	Gene_expression	High-sensitivity	Low-sensitivity	8	10	29	0.36	0.961075	ns
SLC37A1	Gene_expression	High-sensitivity	Low-sensitivity	8	10	44	0.762	0.988451	ns
SLC36A4	Gene_expression	High-sensitivity	Low-sensitivity	8	10	33	0.573	0.967428	ns
SLC36A1	Gene_expression	High-sensitivity	Low-sensitivity	8	10	60	0.0831	0.905113	ns
SLC35F5	Gene_expression	High-sensitivity	Low-sensitivity	8	10	36	0.762	0.988451	ns
SLC35E2B	Gene_expression	High-sensitivity	Low-sensitivity	8	10	47	0.573	0.967428	ns
SLC35E1	Gene_expression	High-sensitivity	Low-sensitivity	8	10	46	0.633	0.967428	ns
SLC35D1	Gene_expression	High-sensitivity	Low-sensitivity	8	10	42	0.897	1	ns
SLC35C2	Gene_expression	High-sensitivity	Low-sensitivity	8	10	34	0.633	0.967428	ns
SLC35C1	Gene_expression	High-sensitivity	Low-sensitivity	8	10	50	0.408	0.962156	ns
SLC35B4	Gene_expression	High-sensitivity	Low-sensitivity	8	10	44	0.762	0.988451	ns
SLC35B3	Gene_expression	High-sensitivity	Low-sensitivity	8	10	54	0.237	0.920205	ns
SLC35A4	Gene_expression	High-sensitivity	Low-sensitivity	8	10	51	0.36	0.961075	ns
SLC35A3	Gene_expression	High-sensitivity	Low-sensitivity	8	10	50	0.408	0.962156	ns
SLC35A1	Gene_expression	High-sensitivity	Low-sensitivity	8	10	38	0.897	1	ns
SLC33A1	Gene_expression	High-sensitivity	Low-sensitivity	8	10	53	0.274	0.940742	ns
SLC31A2	Gene_expression	High-sensitivity	Low-sensitivity	8	10	38	0.897	1	ns
SLC31A1	Gene_expression	High-sensitivity	Low-sensitivity	8	10	60	0.0831	0.905113	ns
SLC30A5	Gene_expression	High-sensitivity	Low-sensitivity	8	10	41	0.965	1	ns
SLC30A1	Gene_expression	High-sensitivity	Low-sensitivity	8	10	37	0.829	0.994423	ns
SLC2A8	Gene_expression	High-sensitivity	Low-sensitivity	8	10	36	0.762	0.988451	ns
SLC2A6	Gene_expression	High-sensitivity	Low-sensitivity	8	10	38	0.897	1	ns
SLC2A11	Gene_expression	High-sensitivity	Low-sensitivity	8	10	47	0.573	0.967428	ns
SLC29A3	Gene_expression	High-sensitivity	Low-sensitivity	8	10	53	0.274	0.940742	ns
SLC27A4	Gene_expression	High-sensitivity	Low-sensitivity	8	10	39	0.965	1	ns
SLC27A1	Gene_expression	High-sensitivity	Low-sensitivity	8	10	48	0.515	0.966665	ns
SLC26A2	Gene_expression	High-sensitivity	Low-sensitivity	8	10	45	0.696	0.975197	ns
SLC26A11	Gene_expression	High-sensitivity	Low-sensitivity	8	10	26	0.237	0.920205	ns
SLC25A6	Gene_expression	High-sensitivity	Low-sensitivity	8	10	38	0.897	1	ns
SLC25A53	Gene_expression	High-sensitivity	Low-sensitivity	8	10	46	0.633	0.967428	ns
SLC25A5	Gene_expression	High-sensitivity	Low-sensitivity	8	10	54	0.237	0.920205	ns
SLC25A46	Gene_expression	High-sensitivity	Low-sensitivity	8	10	27	0.274	0.940742	ns
SLC25A44	Gene_expression	High-sensitivity	Low-sensitivity	8	10	48	0.515	0.966665	ns
SLC25A41	Gene_expression	High-sensitivity	Low-sensitivity	8	10	46.5	0.593	0.967428	ns
SLC25A4	Gene_expression	High-sensitivity	Low-sensitivity	8	10	36	0.762	0.988451	ns
SLC25A37	Gene_expression	High-sensitivity	Low-sensitivity	8	10	54	0.237	0.920205	ns
SLC25A36	Gene_expression	High-sensitivity	Low-sensitivity	8	10	32	0.515	0.966665	ns
SLC25A35	Gene_expression	High-sensitivity	Low-sensitivity	8	10	53	0.274	0.940742	ns
SLC25A33	Gene_expression	High-sensitivity	Low-sensitivity	8	10	48	0.515	0.966665	ns
SLC25A30	Gene_expression	High-sensitivity	Low-sensitivity	8	10	36	0.762	0.988451	ns
SLC25A3	Gene_expression	High-sensitivity	Low-sensitivity	8	10	48	0.515	0.966665	ns
SLC25A29	Gene_expression	High-sensitivity	Low-sensitivity	8	10	27	0.274	0.940742	ns
SLC25A26	Gene_expression	High-sensitivity	Low-sensitivity	8	10	46	0.633	0.967428	ns
SLC25A25	Gene_expression	High-sensitivity	Low-sensitivity	8	10	23	0.146	0.905113	ns
SLC25A24	Gene_expression	High-sensitivity	Low-sensitivity	8	10	49	0.46	0.962853	ns
SLC25A23	Gene_expression	High-sensitivity	Low-sensitivity	8	10	38	0.897	1	ns
SLC25A22	Gene_expression	High-sensitivity	Low-sensitivity	8	10	49	0.46	0.962853	ns
SLC25A16	Gene_expression	High-sensitivity	Low-sensitivity	8	10	22	0.122	0.905113	ns
SLC25A10	Gene_expression	High-sensitivity	Low-sensitivity	8	10	38	0.897	1	ns
SLC25A1	Gene_expression	High-sensitivity	Low-sensitivity	8	10	43	0.829	0.994423	ns
SLC23A3	Gene_expression	High-sensitivity	Low-sensitivity	8	10	30.5	0.424	0.962853	ns
SLC23A2	Gene_expression	High-sensitivity	Low-sensitivity	8	10	53	0.274	0.940742	ns
SLC22A5	Gene_expression	High-sensitivity	Low-sensitivity	8	10	46	0.633	0.967428	ns
SLC22A4	Gene_expression	High-sensitivity	Low-sensitivity	8	10	42	0.897	1	ns
SLC22A23	Gene_expression	High-sensitivity	Low-sensitivity	8	10	42	0.897	1	ns
SLC22A18	Gene_expression	High-sensitivity	Low-sensitivity	8	10	49	0.46	0.962853	ns
SLC20A2	Gene_expression	High-sensitivity	Low-sensitivity	8	10	25	0.203	0.905113	ns
SLC1A1	Gene_expression	High-sensitivity	Low-sensitivity	8	10	46	0.633	0.967428	ns
SLC17A5	Gene_expression	High-sensitivity	Low-sensitivity	8	10	50	0.408	0.962156	ns
SLC16A6	Gene_expression	High-sensitivity	Low-sensitivity	8	10	25	0.203	0.905113	ns
SLC16A4	Gene_expression	High-sensitivity	Low-sensitivity	8	10	41	0.965	1	ns
SLC16A14	Gene_expression	High-sensitivity	Low-sensitivity	8	10	36	0.762	0.988451	ns
SLC16A1	Gene_expression	High-sensitivity	Low-sensitivity	8	10	47	0.563	0.967428	ns
SLC15A4	Gene_expression	High-sensitivity	Low-sensitivity	8	10	41	0.965	1	ns
SLC12A8	Gene_expression	High-sensitivity	Low-sensitivity	8	10	35	0.696	0.975197	ns
SLC12A7	Gene_expression	High-sensitivity	Low-sensitivity	8	10	33	0.573	0.967428	ns
SLC12A6	Gene_expression	High-sensitivity	Low-sensitivity	8	10	55	0.197	0.905113	ns
SLC12A4	Gene_expression	High-sensitivity	Low-sensitivity	8	10	36	0.762	0.988451	ns
SLC12A2	Gene_expression	High-sensitivity	Low-sensitivity	8	10	33	0.573	0.967428	ns
SLC11A2	Gene_expression	High-sensitivity	Low-sensitivity	8	10	36	0.762	0.988451	ns
SLC10A7	Gene_expression	High-sensitivity	Low-sensitivity	8	10	33	0.573	0.967428	ns
SLBP	Gene_expression	High-sensitivity	Low-sensitivity	8	10	47	0.573	0.967428	ns
SKP2	Gene_expression	High-sensitivity	Low-sensitivity	8	10	60	0.0831	0.905113	ns
SKP1	Gene_expression	High-sensitivity	Low-sensitivity	8	10	22	0.122	0.905113	ns
SKIV2L	Gene_expression	High-sensitivity	Low-sensitivity	8	10	62	0.0545	0.905113	ns
SKIL	Gene_expression	High-sensitivity	Low-sensitivity	8	10	48	0.515	0.966665	ns
SKAP2	Gene_expression	High-sensitivity	Low-sensitivity	8	10	48	0.515	0.966665	ns
SKA3	Gene_expression	High-sensitivity	Low-sensitivity	8	10	53	0.274	0.940742	ns
SKA2	Gene_expression	High-sensitivity	Low-sensitivity	8	10	30	0.408	0.962156	ns
SKA1	Gene_expression	High-sensitivity	Low-sensitivity	8	10	50	0.408	0.962156	ns
SIX4	Gene_expression	High-sensitivity	Low-sensitivity	8	10	28	0.315	0.948877	ns
SIRT7	Gene_expression	High-sensitivity	Low-sensitivity	8	10	39	0.965	1	ns
SIRT5	Gene_expression	High-sensitivity	Low-sensitivity	8	10	47	0.573	0.967428	ns
SIRT1	Gene_expression	High-sensitivity	Low-sensitivity	8	10	40	1	1	ns
SIPA1L3	Gene_expression	High-sensitivity	Low-sensitivity	8	10	24	0.173	0.905113	ns
SIN3B	Gene_expression	High-sensitivity	Low-sensitivity	8	10	65	0.0266	0.905113	*
SIL1	Gene_expression	High-sensitivity	Low-sensitivity	8	10	44	0.762	0.988451	ns
SIKE1	Gene_expression	High-sensitivity	Low-sensitivity	8	10	49	0.46	0.962853	ns
SIK1	Gene_expression	High-sensitivity	Low-sensitivity	8	10	33	0.573	0.967428	ns
SIDT1	Gene_expression	High-sensitivity	Low-sensitivity	8	10	33	0.573	0.967428	ns
SIAH2	Gene_expression	High-sensitivity	Low-sensitivity	8	10	19	0.0676	0.905113	ns
SIAE	Gene_expression	High-sensitivity	Low-sensitivity	8	10	52	0.315	0.948877	ns
SHROOM3	Gene_expression	High-sensitivity	Low-sensitivity	8	10	56	0.173	0.905113	ns
SHROOM1	Gene_expression	High-sensitivity	Low-sensitivity	8	10	54	0.23	0.920205	ns
SHPRH	Gene_expression	High-sensitivity	Low-sensitivity	8	10	48	0.515	0.966665	ns
SHMT1	Gene_expression	High-sensitivity	Low-sensitivity	8	10	49	0.45	0.962853	ns
SHISA5	Gene_expression	High-sensitivity	Low-sensitivity	8	10	37	0.829	0.994423	ns
SHC1	Gene_expression	High-sensitivity	Low-sensitivity	8	10	42	0.897	1	ns
SHB	Gene_expression	High-sensitivity	Low-sensitivity	8	10	37	0.829	0.994423	ns
SHANK2	Gene_expression	High-sensitivity	Low-sensitivity	8	10	15	0.0266	0.905113	*
SH3RF1	Gene_expression	High-sensitivity	Low-sensitivity	8	10	48	0.515	0.966665	ns
SH3PXD2B	Gene_expression	High-sensitivity	Low-sensitivity	8	10	61	0.0676	0.905113	ns
SH3PXD2A	Gene_expression	High-sensitivity	Low-sensitivity	8	10	34	0.633	0.967428	ns
SH3GLB1	Gene_expression	High-sensitivity	Low-sensitivity	8	10	37	0.829	0.994423	ns
SH3D19	Gene_expression	High-sensitivity	Low-sensitivity	8	10	54	0.237	0.920205	ns
SH3BP5	Gene_expression	High-sensitivity	Low-sensitivity	8	10	25	0.203	0.905113	ns
SH3BP4	Gene_expression	High-sensitivity	Low-sensitivity	8	10	41.5	0.929	1	ns
SH3BP2	Gene_expression	High-sensitivity	Low-sensitivity	8	10	56	0.173	0.905113	ns
SH3BP1	Gene_expression	High-sensitivity	Low-sensitivity	8	10	57	0.146	0.905113	ns
SH3BGRL	Gene_expression	High-sensitivity	Low-sensitivity	8	10	23	0.146	0.905113	ns
SH3BGR	Gene_expression	High-sensitivity	Low-sensitivity	8	10	43	0.829	0.994423	ns
SH2D4A	Gene_expression	High-sensitivity	Low-sensitivity	8	10	40	1	1	ns
SH2D3A	Gene_expression	High-sensitivity	Low-sensitivity	8	10	48.5	0.477	0.966665	ns
SGTA	Gene_expression	High-sensitivity	Low-sensitivity	8	10	28	0.315	0.948877	ns
SGSM3	Gene_expression	High-sensitivity	Low-sensitivity	8	10	52	0.315	0.948877	ns
SGSM2	Gene_expression	High-sensitivity	Low-sensitivity	8	10	53	0.274	0.940742	ns
SGPL1	Gene_expression	High-sensitivity	Low-sensitivity	8	10	34	0.633	0.967428	ns
SGCB	Gene_expression	High-sensitivity	Low-sensitivity	8	10	31	0.46	0.962853	ns
SFXN5	Gene_expression	High-sensitivity	Low-sensitivity	8	10	38	0.897	1	ns
SFXN3	Gene_expression	High-sensitivity	Low-sensitivity	8	10	29	0.36	0.961075	ns
SFXN2	Gene_expression	High-sensitivity	Low-sensitivity	8	10	35	0.696	0.975197	ns
SFXN1	Gene_expression	High-sensitivity	Low-sensitivity	8	10	49	0.46	0.962853	ns
SFT2D2	Gene_expression	High-sensitivity	Low-sensitivity	8	10	63	0.0434	0.905113	*
SFSWAP	Gene_expression	High-sensitivity	Low-sensitivity	8	10	26	0.237	0.920205	ns
SFPQ	Gene_expression	High-sensitivity	Low-sensitivity	8	10	57	0.146	0.905113	ns
SFMBT1	Gene_expression	High-sensitivity	Low-sensitivity	8	10	46	0.633	0.967428	ns
SFI1	Gene_expression	High-sensitivity	Low-sensitivity	8	10	47	0.573	0.967428	ns
SF3B4	Gene_expression	High-sensitivity	Low-sensitivity	8	10	67	0.0155	0.905113	*
SF3B3	Gene_expression	High-sensitivity	Low-sensitivity	8	10	41	0.965	1	ns
SF3B2	Gene_expression	High-sensitivity	Low-sensitivity	8	10	50	0.408	0.962156	ns
SF3B1	Gene_expression	High-sensitivity	Low-sensitivity	8	10	38	0.897	1	ns
SF3A2	Gene_expression	High-sensitivity	Low-sensitivity	8	10	45	0.696	0.975197	ns
SF1	Gene_expression	High-sensitivity	Low-sensitivity	8	10	59	0.101	0.905113	ns
SETX	Gene_expression	High-sensitivity	Low-sensitivity	8	10	24	0.173	0.905113	ns
SETDB2	Gene_expression	High-sensitivity	Low-sensitivity	8	10	62	0.056	0.905113	ns
SETD9	Gene_expression	High-sensitivity	Low-sensitivity	8	10	50	0.408	0.962156	ns
SETD7	Gene_expression	High-sensitivity	Low-sensitivity	8	10	38	0.897	1	ns
SETD5	Gene_expression	High-sensitivity	Low-sensitivity	8	10	31	0.46	0.962853	ns
SETD4	Gene_expression	High-sensitivity	Low-sensitivity	8	10	52	0.315	0.948877	ns
SETD3	Gene_expression	High-sensitivity	Low-sensitivity	8	10	28	0.315	0.948877	ns
SETD2	Gene_expression	High-sensitivity	Low-sensitivity	8	10	49	0.46	0.962853	ns
SETD1B	Gene_expression	High-sensitivity	Low-sensitivity	8	10	31	0.46	0.962853	ns
SETD1A	Gene_expression	High-sensitivity	Low-sensitivity	8	10	55	0.203	0.905113	ns
SETBP1	Gene_expression	High-sensitivity	Low-sensitivity	8	10	40.5	1	1	ns
SET	Gene_expression	High-sensitivity	Low-sensitivity	8	10	41	0.965	1	ns
SESTD1	Gene_expression	High-sensitivity	Low-sensitivity	8	10	54	0.237	0.920205	ns
SESN2	Gene_expression	High-sensitivity	Low-sensitivity	8	10	46	0.633	0.967428	ns
SERTAD4	Gene_expression	High-sensitivity	Low-sensitivity	8	10	51	0.36	0.961075	ns
SERTAD2	Gene_expression	High-sensitivity	Low-sensitivity	8	10	44	0.762	0.988451	ns
SERTAD1	Gene_expression	High-sensitivity	Low-sensitivity	8	10	21	0.101	0.905113	ns
SERPINH1	Gene_expression	High-sensitivity	Low-sensitivity	8	10	41	0.965	1	ns
SERPINB8	Gene_expression	High-sensitivity	Low-sensitivity	8	10	42	0.897	1	ns
SERPINB6	Gene_expression	High-sensitivity	Low-sensitivity	8	10	38	0.897	1	ns
SERP1	Gene_expression	High-sensitivity	Low-sensitivity	8	10	33	0.573	0.967428	ns
SERINC5	Gene_expression	High-sensitivity	Low-sensitivity	8	10	36	0.762	0.988451	ns
SERINC2	Gene_expression	High-sensitivity	Low-sensitivity	8	10	44	0.762	0.988451	ns
SERINC1	Gene_expression	High-sensitivity	Low-sensitivity	8	10	43	0.829	0.994423	ns
SERHL2	Gene_expression	High-sensitivity	Low-sensitivity	8	10	44	0.762	0.988451	ns
SERGEF	Gene_expression	High-sensitivity	Low-sensitivity	8	10	58	0.122	0.905113	ns
SERBP1	Gene_expression	High-sensitivity	Low-sensitivity	8	10	55	0.203	0.905113	ns
SERAC1	Gene_expression	High-sensitivity	Low-sensitivity	8	10	33	0.573	0.967428	ns
SEPSECS	Gene_expression	High-sensitivity	Low-sensitivity	8	10	42	0.894	1	ns
SEPHS2	Gene_expression	High-sensitivity	Low-sensitivity	8	10	26	0.237	0.920205	ns
SEPHS1	Gene_expression	High-sensitivity	Low-sensitivity	8	10	39	0.965	1	ns
SENP7	Gene_expression	High-sensitivity	Low-sensitivity	8	10	32	0.515	0.966665	ns
SENP6	Gene_expression	High-sensitivity	Low-sensitivity	8	10	54	0.237	0.920205	ns
SENP5	Gene_expression	High-sensitivity	Low-sensitivity	8	10	37	0.829	0.994423	ns
SEMA4G	Gene_expression	High-sensitivity	Low-sensitivity	8	10	45	0.696	0.975197	ns
SEMA4F	Gene_expression	High-sensitivity	Low-sensitivity	8	10	40	1	1	ns
SEMA4C	Gene_expression	High-sensitivity	Low-sensitivity	8	10	43	0.829	0.994423	ns
SEMA4B	Gene_expression	High-sensitivity	Low-sensitivity	8	10	51	0.36	0.961075	ns
SEMA3E	Gene_expression	High-sensitivity	Low-sensitivity	8	10	35	0.696	0.975197	ns
SEMA3C	Gene_expression	High-sensitivity	Low-sensitivity	8	10	22	0.122	0.905113	ns
SEL1L3	Gene_expression	High-sensitivity	Low-sensitivity	8	10	68	0.0117	0.905113	*
SEL1L	Gene_expression	High-sensitivity	Low-sensitivity	8	10	29	0.36	0.961075	ns
SEH1L	Gene_expression	High-sensitivity	Low-sensitivity	8	10	43	0.829	0.994423	ns
SECISBP2	Gene_expression	High-sensitivity	Low-sensitivity	8	10	35	0.696	0.975197	ns
SEC63	Gene_expression	High-sensitivity	Low-sensitivity	8	10	67	0.0155	0.905113	*
SEC62	Gene_expression	High-sensitivity	Low-sensitivity	8	10	31	0.46	0.962853	ns
SEC61A2	Gene_expression	High-sensitivity	Low-sensitivity	8	10	30	0.408	0.962156	ns
SEC61A1	Gene_expression	High-sensitivity	Low-sensitivity	8	10	57	0.146	0.905113	ns
SEC31A	Gene_expression	High-sensitivity	Low-sensitivity	8	10	41	0.965	1	ns
SEC24C	Gene_expression	High-sensitivity	Low-sensitivity	8	10	26	0.237	0.920205	ns
SEC24B	Gene_expression	High-sensitivity	Low-sensitivity	8	10	38	0.897	1	ns
SEC24A	Gene_expression	High-sensitivity	Low-sensitivity	8	10	29	0.36	0.961075	ns
SEC23IP	Gene_expression	High-sensitivity	Low-sensitivity	8	10	51	0.36	0.961075	ns
SEC23A	Gene_expression	High-sensitivity	Low-sensitivity	8	10	34	0.633	0.967428	ns
SEC22C	Gene_expression	High-sensitivity	Low-sensitivity	8	10	45	0.696	0.975197	ns
SEC16A	Gene_expression	High-sensitivity	Low-sensitivity	8	10	35	0.696	0.975197	ns
SEC14L1	Gene_expression	High-sensitivity	Low-sensitivity	8	10	39	0.965	1	ns
SEC13	Gene_expression	High-sensitivity	Low-sensitivity	8	10	19	0.0676	0.905113	ns
SEC11C	Gene_expression	High-sensitivity	Low-sensitivity	8	10	55	0.203	0.905113	ns
SEC11A	Gene_expression	High-sensitivity	Low-sensitivity	8	10	45	0.696	0.975197	ns
SDHC	Gene_expression	High-sensitivity	Low-sensitivity	8	10	42	0.897	1	ns
SDHA	Gene_expression	High-sensitivity	Low-sensitivity	8	10	58	0.122	0.905113	ns
SDF4	Gene_expression	High-sensitivity	Low-sensitivity	8	10	60	0.0831	0.905113	ns
SDE2	Gene_expression	High-sensitivity	Low-sensitivity	8	10	49	0.46	0.962853	ns
SDCBP	Gene_expression	High-sensitivity	Low-sensitivity	8	10	34	0.633	0.967428	ns
SDC4	Gene_expression	High-sensitivity	Low-sensitivity	8	10	23	0.146	0.905113	ns
SCYL3	Gene_expression	High-sensitivity	Low-sensitivity	8	10	30.5	0.424	0.962853	ns
SCYL2	Gene_expression	High-sensitivity	Low-sensitivity	8	10	36	0.762	0.988451	ns
SCRN3	Gene_expression	High-sensitivity	Low-sensitivity	8	10	36	0.762	0.988451	ns
SCRN1	Gene_expression	High-sensitivity	Low-sensitivity	8	10	26	0.237	0.920205	ns
SCO1	Gene_expression	High-sensitivity	Low-sensitivity	8	10	52	0.315	0.948877	ns
SCNN1D	Gene_expression	High-sensitivity	Low-sensitivity	8	10	56	0.173	0.905113	ns
SCNN1A	Gene_expression	High-sensitivity	Low-sensitivity	8	10	40	1	1	ns
SCML1	Gene_expression	High-sensitivity	Low-sensitivity	8	10	49	0.46	0.962853	ns
SCLY	Gene_expression	High-sensitivity	Low-sensitivity	8	10	45	0.696	0.975197	ns
SCFD2	Gene_expression	High-sensitivity	Low-sensitivity	8	10	44	0.762	0.988451	ns
SCD	Gene_expression	High-sensitivity	Low-sensitivity	8	10	25	0.203	0.905113	ns
SCCPDH	Gene_expression	High-sensitivity	Low-sensitivity	8	10	20	0.0831	0.905113	ns
SCARB1	Gene_expression	High-sensitivity	Low-sensitivity	8	10	35	0.696	0.975197	ns
SCAPER	Gene_expression	High-sensitivity	Low-sensitivity	8	10	47	0.573	0.967428	ns
SCAND1	Gene_expression	High-sensitivity	Low-sensitivity	8	10	23	0.146	0.905113	ns
SCAMP5	Gene_expression	High-sensitivity	Low-sensitivity	8	10	21	0.101	0.905113	ns
SCAMP3	Gene_expression	High-sensitivity	Low-sensitivity	8	10	62	0.0545	0.905113	ns
SCAMP2	Gene_expression	High-sensitivity	Low-sensitivity	8	10	50	0.408	0.962156	ns
SCAMP1	Gene_expression	High-sensitivity	Low-sensitivity	8	10	30	0.408	0.962156	ns
SCAF8	Gene_expression	High-sensitivity	Low-sensitivity	8	10	57	0.146	0.905113	ns
SCAF4	Gene_expression	High-sensitivity	Low-sensitivity	8	10	57	0.146	0.905113	ns
SCAF11	Gene_expression	High-sensitivity	Low-sensitivity	8	10	47	0.573	0.967428	ns
SCAF1	Gene_expression	High-sensitivity	Low-sensitivity	8	10	40	1	1	ns
SBNO2	Gene_expression	High-sensitivity	Low-sensitivity	8	10	27.5	0.286	0.948877	ns
SBNO1	Gene_expression	High-sensitivity	Low-sensitivity	8	10	25	0.203	0.905113	ns
SBK1	Gene_expression	High-sensitivity	Low-sensitivity	8	10	35	0.696	0.975197	ns
SBF2	Gene_expression	High-sensitivity	Low-sensitivity	8	10	35.5	0.722	0.988451	ns
SBF1	Gene_expression	High-sensitivity	Low-sensitivity	8	10	51	0.36	0.961075	ns
SBDS	Gene_expression	High-sensitivity	Low-sensitivity	8	10	49	0.46	0.962853	ns
SAYSD1	Gene_expression	High-sensitivity	Low-sensitivity	8	10	40	1	1	ns
SAV1	Gene_expression	High-sensitivity	Low-sensitivity	8	10	57	0.146	0.905113	ns
SATL1	Gene_expression	High-sensitivity	Low-sensitivity	8	10	39.5	1	1	ns
SAT1	Gene_expression	High-sensitivity	Low-sensitivity	8	10	48	0.515	0.966665	ns
SASS6	Gene_expression	High-sensitivity	Low-sensitivity	8	10	66	0.0205	0.905113	*
SASH1	Gene_expression	High-sensitivity	Low-sensitivity	8	10	49	0.46	0.962853	ns
SARS	Gene_expression	High-sensitivity	Low-sensitivity	8	10	51	0.36	0.961075	ns
SAR1B	Gene_expression	High-sensitivity	Low-sensitivity	8	10	32	0.515	0.966665	ns
SAR1A	Gene_expression	High-sensitivity	Low-sensitivity	8	10	24	0.173	0.905113	ns
SAMM50	Gene_expression	High-sensitivity	Low-sensitivity	8	10	47	0.573	0.967428	ns
SAMHD1	Gene_expression	High-sensitivity	Low-sensitivity	8	10	48	0.515	0.966665	ns
SAMD14	Gene_expression	High-sensitivity	Low-sensitivity	8	10	13.5	0.0207	0.905113	*
SAFB2	Gene_expression	High-sensitivity	Low-sensitivity	8	10	51	0.36	0.961075	ns
SAFB	Gene_expression	High-sensitivity	Low-sensitivity	8	10	47	0.573	0.967428	ns
SAC3D1	Gene_expression	High-sensitivity	Low-sensitivity	8	10	43	0.829	0.994423	ns
SAAL1	Gene_expression	High-sensitivity	Low-sensitivity	8	10	48	0.515	0.966665	ns
S1PR3	Gene_expression	High-sensitivity	Low-sensitivity	8	10	27	0.274	0.940742	ns
S100A6	Gene_expression	High-sensitivity	Low-sensitivity	8	10	44	0.762	0.988451	ns
S100A4	Gene_expression	High-sensitivity	Low-sensitivity	8	10	55	0.203	0.905113	ns
S100A10	Gene_expression	High-sensitivity	Low-sensitivity	8	10	49	0.46	0.962853	ns
RYK	Gene_expression	High-sensitivity	Low-sensitivity	8	10	53	0.274	0.940742	ns
RYBP	Gene_expression	High-sensitivity	Low-sensitivity	8	10	35	0.696	0.975197	ns
RXRB	Gene_expression	High-sensitivity	Low-sensitivity	8	10	59	0.101	0.905113	ns
RXRA	Gene_expression	High-sensitivity	Low-sensitivity	8	10	35	0.696	0.975197	ns
RWDD4	Gene_expression	High-sensitivity	Low-sensitivity	8	10	35	0.696	0.975197	ns
RWDD3	Gene_expression	High-sensitivity	Low-sensitivity	8	10	57	0.146	0.905113	ns
RWDD1	Gene_expression	High-sensitivity	Low-sensitivity	8	10	46	0.633	0.967428	ns
RUVBL2	Gene_expression	High-sensitivity	Low-sensitivity	8	10	34	0.633	0.967428	ns
RUVBL1	Gene_expression	High-sensitivity	Low-sensitivity	8	10	47	0.573	0.967428	ns
RUNX1	Gene_expression	High-sensitivity	Low-sensitivity	8	10	37	0.829	0.994423	ns
RUNDC1	Gene_expression	High-sensitivity	Low-sensitivity	8	10	25	0.203	0.905113	ns
RUFY3	Gene_expression	High-sensitivity	Low-sensitivity	8	10	43	0.829	0.994423	ns
RUFY1	Gene_expression	High-sensitivity	Low-sensitivity	8	10	53	0.274	0.940742	ns
RTTN	Gene_expression	High-sensitivity	Low-sensitivity	8	10	50	0.408	0.962156	ns
RTN4RL1	Gene_expression	High-sensitivity	Low-sensitivity	8	10	39	0.965	1	ns
RTN4	Gene_expression	High-sensitivity	Low-sensitivity	8	10	32	0.515	0.966665	ns
RTN2	Gene_expression	High-sensitivity	Low-sensitivity	8	10	44	0.762	0.988451	ns
RTKN2	Gene_expression	High-sensitivity	Low-sensitivity	8	10	48	0.515	0.966665	ns
RTKN	Gene_expression	High-sensitivity	Low-sensitivity	8	10	46	0.633	0.967428	ns
RTF1	Gene_expression	High-sensitivity	Low-sensitivity	8	10	51	0.36	0.961075	ns
RTEL1	Gene_expression	High-sensitivity	Low-sensitivity	8	10	32	0.515	0.966665	ns
RTCB	Gene_expression	High-sensitivity	Low-sensitivity	8	10	37	0.829	0.994423	ns
RSU1	Gene_expression	High-sensitivity	Low-sensitivity	8	10	39	0.965	1	ns
RSRC2	Gene_expression	High-sensitivity	Low-sensitivity	8	10	29	0.36	0.961075	ns
RSL24D1	Gene_expression	High-sensitivity	Low-sensitivity	8	10	35	0.696	0.975197	ns
RSL1D1	Gene_expression	High-sensitivity	Low-sensitivity	8	10	56	0.173	0.905113	ns
RSF1	Gene_expression	High-sensitivity	Low-sensitivity	8	10	37	0.829	0.994423	ns
RSC1A1	Gene_expression	High-sensitivity	Low-sensitivity	8	10	49	0.437	0.962853	ns
RSBN1L	Gene_expression	High-sensitivity	Low-sensitivity	8	10	49	0.46	0.962853	ns
RRP8	Gene_expression	High-sensitivity	Low-sensitivity	8	10	37	0.829	0.994423	ns
RRP7A	Gene_expression	High-sensitivity	Low-sensitivity	8	10	45	0.696	0.975197	ns
RRP36	Gene_expression	High-sensitivity	Low-sensitivity	8	10	49	0.45	0.962853	ns
RRP1B	Gene_expression	High-sensitivity	Low-sensitivity	8	10	54	0.237	0.920205	ns
RRP15	Gene_expression	High-sensitivity	Low-sensitivity	8	10	43	0.829	0.994423	ns
RRNAD1	Gene_expression	High-sensitivity	Low-sensitivity	8	10	59	0.101	0.905113	ns
RRN3	Gene_expression	High-sensitivity	Low-sensitivity	8	10	38	0.897	1	ns
RRM2B	Gene_expression	High-sensitivity	Low-sensitivity	8	10	12	0.0117	0.905113	*
RRM2	Gene_expression	High-sensitivity	Low-sensitivity	8	10	57	0.146	0.905113	ns
RREB1	Gene_expression	High-sensitivity	Low-sensitivity	8	10	60	0.0831	0.905113	ns
RRBP1	Gene_expression	High-sensitivity	Low-sensitivity	8	10	38	0.897	1	ns
RRAS	Gene_expression	High-sensitivity	Low-sensitivity	8	10	22	0.122	0.905113	ns
RPUSD3	Gene_expression	High-sensitivity	Low-sensitivity	8	10	33	0.573	0.967428	ns
RPUSD1	Gene_expression	High-sensitivity	Low-sensitivity	8	10	50	0.408	0.962156	ns
RPS9	Gene_expression	High-sensitivity	Low-sensitivity	8	10	34	0.633	0.967428	ns
RPS7	Gene_expression	High-sensitivity	Low-sensitivity	8	10	43	0.829	0.994423	ns
RPS6KL1	Gene_expression	High-sensitivity	Low-sensitivity	8	10	48	0.515	0.966665	ns
RPS6KC1	Gene_expression	High-sensitivity	Low-sensitivity	8	10	44	0.762	0.988451	ns
RPS6KB1	Gene_expression	High-sensitivity	Low-sensitivity	8	10	32	0.515	0.966665	ns
RPS4X	Gene_expression	High-sensitivity	Low-sensitivity	8	10	45	0.696	0.975197	ns
RPS3	Gene_expression	High-sensitivity	Low-sensitivity	8	10	41	0.965	1	ns
RPS21	Gene_expression	High-sensitivity	Low-sensitivity	8	10	29	0.36	0.961075	ns
RPS20	Gene_expression	High-sensitivity	Low-sensitivity	8	10	33	0.573	0.967428	ns
RPS2	Gene_expression	High-sensitivity	Low-sensitivity	8	10	52	0.315	0.948877	ns
RPS15A	Gene_expression	High-sensitivity	Low-sensitivity	8	10	43	0.829	0.994423	ns
RPS14	Gene_expression	High-sensitivity	Low-sensitivity	8	10	30	0.408	0.962156	ns
RPS12	Gene_expression	High-sensitivity	Low-sensitivity	8	10	41	0.965	1	ns
RPS10	Gene_expression	High-sensitivity	Low-sensitivity	8	10	28	0.315	0.948877	ns
RPRD2	Gene_expression	High-sensitivity	Low-sensitivity	8	10	72	0.00306	0.905113	**
RPRD1B	Gene_expression	High-sensitivity	Low-sensitivity	8	10	37	0.829	0.994423	ns
RPRD1A	Gene_expression	High-sensitivity	Low-sensitivity	8	10	44	0.762	0.988451	ns
RPP40	Gene_expression	High-sensitivity	Low-sensitivity	8	10	51	0.36	0.961075	ns
RPP38	Gene_expression	High-sensitivity	Low-sensitivity	8	10	32	0.515	0.966665	ns
RPP30	Gene_expression	High-sensitivity	Low-sensitivity	8	10	50	0.408	0.962156	ns
RPP14	Gene_expression	High-sensitivity	Low-sensitivity	8	10	31	0.46	0.962853	ns
RPN1	Gene_expression	High-sensitivity	Low-sensitivity	8	10	51	0.36	0.961075	ns
RPLP1	Gene_expression	High-sensitivity	Low-sensitivity	8	10	47	0.573	0.967428	ns
RPL9	Gene_expression	High-sensitivity	Low-sensitivity	8	10	29	0.36	0.961075	ns
RPL8	Gene_expression	High-sensitivity	Low-sensitivity	8	10	31	0.46	0.962853	ns
RPL7L1	Gene_expression	High-sensitivity	Low-sensitivity	8	10	39	0.965	1	ns
RPL7A	Gene_expression	High-sensitivity	Low-sensitivity	8	10	35	0.696	0.975197	ns
RPL7	Gene_expression	High-sensitivity	Low-sensitivity	8	10	26	0.237	0.920205	ns
RPL6	Gene_expression	High-sensitivity	Low-sensitivity	8	10	41	0.965	1	ns
RPL5	Gene_expression	High-sensitivity	Low-sensitivity	8	10	57	0.146	0.905113	ns
RPL41	Gene_expression	High-sensitivity	Low-sensitivity	8	10	33	0.573	0.967428	ns
RPL38	Gene_expression	High-sensitivity	Low-sensitivity	8	10	36	0.762	0.988451	ns
RPL37A	Gene_expression	High-sensitivity	Low-sensitivity	8	10	24	0.173	0.905113	ns
RPL37	Gene_expression	High-sensitivity	Low-sensitivity	8	10	43	0.829	0.994423	ns
RPL36	Gene_expression	High-sensitivity	Low-sensitivity	8	10	36	0.762	0.988451	ns
RPL34	Gene_expression	High-sensitivity	Low-sensitivity	8	10	42	0.897	1	ns
RPL32	Gene_expression	High-sensitivity	Low-sensitivity	8	10	34	0.633	0.967428	ns
RPL31	Gene_expression	High-sensitivity	Low-sensitivity	8	10	38	0.897	1	ns
RPL30	Gene_expression	High-sensitivity	Low-sensitivity	8	10	14	0.0205	0.905113	*
RPL3	Gene_expression	High-sensitivity	Low-sensitivity	8	10	31	0.46	0.962853	ns
RPL28	Gene_expression	High-sensitivity	Low-sensitivity	8	10	40	1	1	ns
RPL27A	Gene_expression	High-sensitivity	Low-sensitivity	8	10	35	0.696	0.975197	ns
RPL23A	Gene_expression	High-sensitivity	Low-sensitivity	8	10	36	0.762	0.988451	ns
RPL22	Gene_expression	High-sensitivity	Low-sensitivity	8	10	56	0.173	0.905113	ns
RPL21	Gene_expression	High-sensitivity	Low-sensitivity	8	10	46	0.633	0.967428	ns
RPL18A	Gene_expression	High-sensitivity	Low-sensitivity	8	10	58	0.122	0.905113	ns
RPL18	Gene_expression	High-sensitivity	Low-sensitivity	8	10	37	0.829	0.994423	ns
RPL15	Gene_expression	High-sensitivity	Low-sensitivity	8	10	37	0.829	0.994423	ns
RPL12	Gene_expression	High-sensitivity	Low-sensitivity	8	10	41	0.965	1	ns
RPL10A	Gene_expression	High-sensitivity	Low-sensitivity	8	10	49	0.46	0.962853	ns
RPL10	Gene_expression	High-sensitivity	Low-sensitivity	8	10	41	0.965	1	ns
RPGRIP1L	Gene_expression	High-sensitivity	Low-sensitivity	8	10	33	0.573	0.967428	ns
RPGR	Gene_expression	High-sensitivity	Low-sensitivity	8	10	32	0.505	0.966665	ns
RPF2	Gene_expression	High-sensitivity	Low-sensitivity	8	10	52	0.315	0.948877	ns
RPE	Gene_expression	High-sensitivity	Low-sensitivity	8	10	46	0.633	0.967428	ns
RPAP2	Gene_expression	High-sensitivity	Low-sensitivity	8	10	54	0.237	0.920205	ns
RPA1	Gene_expression	High-sensitivity	Low-sensitivity	8	10	52	0.315	0.948877	ns
RP2	Gene_expression	High-sensitivity	Low-sensitivity	8	10	33	0.573	0.967428	ns
ROCK2	Gene_expression	High-sensitivity	Low-sensitivity	8	10	44	0.762	0.988451	ns
ROCK1	Gene_expression	High-sensitivity	Low-sensitivity	8	10	41.5	0.929	1	ns
RNPS1	Gene_expression	High-sensitivity	Low-sensitivity	8	10	45	0.696	0.975197	ns
RNPEP	Gene_expression	High-sensitivity	Low-sensitivity	8	10	58	0.122	0.905113	ns
RNPC3	Gene_expression	High-sensitivity	Low-sensitivity	8	10	64	0.0343	0.905113	*
RNMT	Gene_expression	High-sensitivity	Low-sensitivity	8	10	48	0.515	0.966665	ns
RNF7	Gene_expression	High-sensitivity	Low-sensitivity	8	10	31	0.46	0.962853	ns
RNF6	Gene_expression	High-sensitivity	Low-sensitivity	8	10	44	0.762	0.988451	ns
RNF5	Gene_expression	High-sensitivity	Low-sensitivity	8	10	48	0.515	0.966665	ns
RNF43	Gene_expression	High-sensitivity	Low-sensitivity	8	10	28	0.315	0.948877	ns
RNF39	Gene_expression	High-sensitivity	Low-sensitivity	8	10	32.5	0.534	0.967428	ns
RNF38	Gene_expression	High-sensitivity	Low-sensitivity	8	10	58	0.122	0.905113	ns
RNF34	Gene_expression	High-sensitivity	Low-sensitivity	8	10	24	0.173	0.905113	ns
RNF32	Gene_expression	High-sensitivity	Low-sensitivity	8	10	38	0.897	1	ns
RNF31	Gene_expression	High-sensitivity	Low-sensitivity	8	10	51	0.36	0.961075	ns
RNF25	Gene_expression	High-sensitivity	Low-sensitivity	8	10	27	0.274	0.940742	ns
RNF24	Gene_expression	High-sensitivity	Low-sensitivity	8	10	45	0.696	0.975197	ns
RNF220	Gene_expression	High-sensitivity	Low-sensitivity	8	10	41	0.965	1	ns
RNF217	Gene_expression	High-sensitivity	Low-sensitivity	8	10	53	0.274	0.940742	ns
RNF216	Gene_expression	High-sensitivity	Low-sensitivity	8	10	56	0.173	0.905113	ns
RNF213	Gene_expression	High-sensitivity	Low-sensitivity	8	10	40	1	1	ns
RNF208	Gene_expression	High-sensitivity	Low-sensitivity	8	10	35	0.696	0.975197	ns
RNF207	Gene_expression	High-sensitivity	Low-sensitivity	8	10	59	0.101	0.905113	ns
RNF20	Gene_expression	High-sensitivity	Low-sensitivity	8	10	33	0.563	0.967428	ns
RNF187	Gene_expression	High-sensitivity	Low-sensitivity	8	10	35	0.696	0.975197	ns
RNF170	Gene_expression	High-sensitivity	Low-sensitivity	8	10	20	0.0831	0.905113	ns
RNF169	Gene_expression	High-sensitivity	Low-sensitivity	8	10	41	0.965	1	ns
RNF168	Gene_expression	High-sensitivity	Low-sensitivity	8	10	53	0.274	0.940742	ns
RNF152	Gene_expression	High-sensitivity	Low-sensitivity	8	10	33	0.573	0.967428	ns
RNF144B	Gene_expression	High-sensitivity	Low-sensitivity	8	10	49	0.46	0.962853	ns
RNF144A	Gene_expression	High-sensitivity	Low-sensitivity	8	10	55	0.203	0.905113	ns
RNF141	Gene_expression	High-sensitivity	Low-sensitivity	8	10	35	0.689	0.975197	ns
RNF14	Gene_expression	High-sensitivity	Low-sensitivity	8	10	37	0.829	0.994423	ns
RNF130	Gene_expression	High-sensitivity	Low-sensitivity	8	10	41	0.965	1	ns
RNF13	Gene_expression	High-sensitivity	Low-sensitivity	8	10	35	0.696	0.975197	ns
RNF121	Gene_expression	High-sensitivity	Low-sensitivity	8	10	29	0.36	0.961075	ns
RNF115	Gene_expression	High-sensitivity	Low-sensitivity	8	10	62	0.0545	0.905113	ns
RNF114	Gene_expression	High-sensitivity	Low-sensitivity	8	10	26	0.237	0.920205	ns
RNF103	Gene_expression	High-sensitivity	Low-sensitivity	8	10	36	0.762	0.988451	ns
RNF10	Gene_expression	High-sensitivity	Low-sensitivity	8	10	40	1	1	ns
RND3	Gene_expression	High-sensitivity	Low-sensitivity	8	10	35.5	0.722	0.988451	ns
RND1	Gene_expression	High-sensitivity	Low-sensitivity	8	10	46	0.633	0.967428	ns
RNASET2	Gene_expression	High-sensitivity	Low-sensitivity	8	10	56	0.173	0.905113	ns
RNASEH2A	Gene_expression	High-sensitivity	Low-sensitivity	8	10	39	0.965	1	ns
RNASEH1	Gene_expression	High-sensitivity	Low-sensitivity	8	10	48	0.515	0.966665	ns
RMND5B	Gene_expression	High-sensitivity	Low-sensitivity	8	10	40	1	1	ns
RMND5A	Gene_expression	High-sensitivity	Low-sensitivity	8	10	55	0.203	0.905113	ns
RMI2	Gene_expression	High-sensitivity	Low-sensitivity	8	10	40	1	1	ns
RMI1	Gene_expression	High-sensitivity	Low-sensitivity	8	10	50	0.408	0.962156	ns
RMDN3	Gene_expression	High-sensitivity	Low-sensitivity	8	10	49	0.46	0.962853	ns
RMDN1	Gene_expression	High-sensitivity	Low-sensitivity	8	10	41	0.965	1	ns
RLIM	Gene_expression	High-sensitivity	Low-sensitivity	8	10	57	0.146	0.905113	ns
RLF	Gene_expression	High-sensitivity	Low-sensitivity	8	10	45	0.696	0.975197	ns
RITA1	Gene_expression	High-sensitivity	Low-sensitivity	8	10	31	0.46	0.962853	ns
RIT1	Gene_expression	High-sensitivity	Low-sensitivity	8	10	56	0.173	0.905113	ns
RIPK4	Gene_expression	High-sensitivity	Low-sensitivity	8	10	55	0.203	0.905113	ns
RIPK1	Gene_expression	High-sensitivity	Low-sensitivity	8	10	39	0.965	1	ns
RIOK3	Gene_expression	High-sensitivity	Low-sensitivity	8	10	43	0.829	0.994423	ns
RIOK2	Gene_expression	High-sensitivity	Low-sensitivity	8	10	41	0.965	1	ns
RINT1	Gene_expression	High-sensitivity	Low-sensitivity	8	10	51	0.36	0.961075	ns
RIMS3	Gene_expression	High-sensitivity	Low-sensitivity	8	10	61	0.0676	0.905113	ns
RIMKLB	Gene_expression	High-sensitivity	Low-sensitivity	8	10	40	1	1	ns
RILPL1	Gene_expression	High-sensitivity	Low-sensitivity	8	10	22	0.122	0.905113	ns
RIF1	Gene_expression	High-sensitivity	Low-sensitivity	8	10	51	0.36	0.961075	ns
RICTOR	Gene_expression	High-sensitivity	Low-sensitivity	8	10	38	0.897	1	ns
RIC8B	Gene_expression	High-sensitivity	Low-sensitivity	8	10	49.5	0.424	0.962853	ns
RHPN1	Gene_expression	High-sensitivity	Low-sensitivity	8	10	43	0.829	0.994423	ns
RHOU	Gene_expression	High-sensitivity	Low-sensitivity	8	10	47	0.573	0.967428	ns
RHOT1	Gene_expression	High-sensitivity	Low-sensitivity	8	10	41	0.965	1	ns
RHOQ	Gene_expression	High-sensitivity	Low-sensitivity	8	10	37	0.829	0.994423	ns
RHOG	Gene_expression	High-sensitivity	Low-sensitivity	8	10	42	0.897	1	ns
RHOBTB3	Gene_expression	High-sensitivity	Low-sensitivity	8	10	39	0.965	1	ns
RHOBTB2	Gene_expression	High-sensitivity	Low-sensitivity	8	10	50	0.408	0.962156	ns
RHOBTB1	Gene_expression	High-sensitivity	Low-sensitivity	8	10	42	0.897	1	ns
RHOB	Gene_expression	High-sensitivity	Low-sensitivity	8	10	28	0.315	0.948877	ns
RHEB	Gene_expression	High-sensitivity	Low-sensitivity	8	10	51	0.36	0.961075	ns
RHBDF2	Gene_expression	High-sensitivity	Low-sensitivity	8	10	47	0.573	0.967428	ns
RHBDF1	Gene_expression	High-sensitivity	Low-sensitivity	8	10	34	0.633	0.967428	ns
RHBDD3	Gene_expression	High-sensitivity	Low-sensitivity	8	10	50	0.408	0.962156	ns
RHBDD1	Gene_expression	High-sensitivity	Low-sensitivity	8	10	37	0.829	0.994423	ns
RGS3	Gene_expression	High-sensitivity	Low-sensitivity	8	10	44	0.762	0.988451	ns
RGS19	Gene_expression	High-sensitivity	Low-sensitivity	8	10	26	0.237	0.920205	ns
RGS12	Gene_expression	High-sensitivity	Low-sensitivity	8	10	39	0.965	1	ns
RGMB	Gene_expression	High-sensitivity	Low-sensitivity	8	10	38	0.897	1	ns
RGL4	Gene_expression	High-sensitivity	Low-sensitivity	8	10	39.5	1	1	ns
RGL3	Gene_expression	High-sensitivity	Low-sensitivity	8	10	42	0.897	1	ns
RGL2	Gene_expression	High-sensitivity	Low-sensitivity	8	10	35	0.696	0.975197	ns
RFX7	Gene_expression	High-sensitivity	Low-sensitivity	8	10	55	0.203	0.905113	ns
RFX5	Gene_expression	High-sensitivity	Low-sensitivity	8	10	57	0.146	0.905113	ns
RFX1	Gene_expression	High-sensitivity	Low-sensitivity	8	10	60	0.0831	0.905113	ns
RFWD3	Gene_expression	High-sensitivity	Low-sensitivity	8	10	49	0.46	0.962853	ns
RFFL	Gene_expression	High-sensitivity	Low-sensitivity	8	10	55	0.203	0.905113	ns
RFC2	Gene_expression	High-sensitivity	Low-sensitivity	8	10	50	0.408	0.962156	ns
REXO4	Gene_expression	High-sensitivity	Low-sensitivity	8	10	33	0.573	0.967428	ns
REXO2	Gene_expression	High-sensitivity	Low-sensitivity	8	10	46	0.633	0.967428	ns
REV3L	Gene_expression	High-sensitivity	Low-sensitivity	8	10	56	0.173	0.905113	ns
RETSAT	Gene_expression	High-sensitivity	Low-sensitivity	8	10	39	0.965	1	ns
REST	Gene_expression	High-sensitivity	Low-sensitivity	8	10	25	0.203	0.905113	ns
RERE	Gene_expression	High-sensitivity	Low-sensitivity	8	10	59	0.101	0.905113	ns
RER1	Gene_expression	High-sensitivity	Low-sensitivity	8	10	58	0.122	0.905113	ns
REPS2	Gene_expression	High-sensitivity	Low-sensitivity	8	10	44	0.762	0.988451	ns
REPIN1	Gene_expression	High-sensitivity	Low-sensitivity	8	10	38	0.897	1	ns
RELT	Gene_expression	High-sensitivity	Low-sensitivity	8	10	33.5	0.594	0.967428	ns
RELL1	Gene_expression	High-sensitivity	Low-sensitivity	8	10	44	0.762	0.988451	ns
RELB	Gene_expression	High-sensitivity	Low-sensitivity	8	10	52	0.315	0.948877	ns
REL	Gene_expression	High-sensitivity	Low-sensitivity	8	10	47	0.573	0.967428	ns
REEP6	Gene_expression	High-sensitivity	Low-sensitivity	8	10	37	0.829	0.994423	ns
REEP5	Gene_expression	High-sensitivity	Low-sensitivity	8	10	37	0.829	0.994423	ns
REEP4	Gene_expression	High-sensitivity	Low-sensitivity	8	10	55	0.203	0.905113	ns
REEP3	Gene_expression	High-sensitivity	Low-sensitivity	8	10	43	0.829	0.994423	ns
RECQL	Gene_expression	High-sensitivity	Low-sensitivity	8	10	20	0.0831	0.905113	ns
RDH14	Gene_expression	High-sensitivity	Low-sensitivity	8	10	42	0.897	1	ns
RDH13	Gene_expression	High-sensitivity	Low-sensitivity	8	10	27	0.274	0.940742	ns
RDH11	Gene_expression	High-sensitivity	Low-sensitivity	8	10	43	0.829	0.994423	ns
RCOR3	Gene_expression	High-sensitivity	Low-sensitivity	8	10	43	0.829	0.994423	ns
RCOR1	Gene_expression	High-sensitivity	Low-sensitivity	8	10	46	0.633	0.967428	ns
RCL1	Gene_expression	High-sensitivity	Low-sensitivity	8	10	60	0.0831	0.905113	ns
RCHY1	Gene_expression	High-sensitivity	Low-sensitivity	8	10	29	0.36	0.961075	ns
RCCD1	Gene_expression	High-sensitivity	Low-sensitivity	8	10	68	0.0117	0.905113	*
RCC1	Gene_expression	High-sensitivity	Low-sensitivity	8	10	65	0.0266	0.905113	*
RCBTB1	Gene_expression	High-sensitivity	Low-sensitivity	8	10	41	0.965	1	ns
RC3H2	Gene_expression	High-sensitivity	Low-sensitivity	8	10	21	0.101	0.905113	ns
RC3H1	Gene_expression	High-sensitivity	Low-sensitivity	8	10	48	0.515	0.966665	ns
RBPMS	Gene_expression	High-sensitivity	Low-sensitivity	8	10	54	0.237	0.920205	ns
RBPJ	Gene_expression	High-sensitivity	Low-sensitivity	8	10	47	0.573	0.967428	ns
RBMXL1	Gene_expression	High-sensitivity	Low-sensitivity	8	10	49	0.46	0.962853	ns
RBM8A	Gene_expression	High-sensitivity	Low-sensitivity	8	10	58	0.122	0.905113	ns
RBM7	Gene_expression	High-sensitivity	Low-sensitivity	8	10	44	0.762	0.988451	ns
RBM5	Gene_expression	High-sensitivity	Low-sensitivity	8	10	34	0.633	0.967428	ns
RBM4B	Gene_expression	High-sensitivity	Low-sensitivity	8	10	45	0.696	0.975197	ns
RBM41	Gene_expression	High-sensitivity	Low-sensitivity	8	10	57	0.146	0.905113	ns
RBM39	Gene_expression	High-sensitivity	Low-sensitivity	8	10	20	0.0831	0.905113	ns
RBM38	Gene_expression	High-sensitivity	Low-sensitivity	8	10	41	0.965	1	ns
RBM33	Gene_expression	High-sensitivity	Low-sensitivity	8	10	45	0.696	0.975197	ns
RBM28	Gene_expression	High-sensitivity	Low-sensitivity	8	10	51	0.36	0.961075	ns
RBM27	Gene_expression	High-sensitivity	Low-sensitivity	8	10	31	0.46	0.962853	ns
RBM26	Gene_expression	High-sensitivity	Low-sensitivity	8	10	67	0.0155	0.905113	*
RBM25	Gene_expression	High-sensitivity	Low-sensitivity	8	10	64	0.0343	0.905113	*
RBM23	Gene_expression	High-sensitivity	Low-sensitivity	8	10	50	0.408	0.962156	ns
RBM19	Gene_expression	High-sensitivity	Low-sensitivity	8	10	44	0.762	0.988451	ns
RBM17	Gene_expression	High-sensitivity	Low-sensitivity	8	10	45	0.696	0.975197	ns
RBM15B	Gene_expression	High-sensitivity	Low-sensitivity	8	10	39	0.965	1	ns
RBM15	Gene_expression	High-sensitivity	Low-sensitivity	8	10	66	0.0205	0.905113	*
RBM12B	Gene_expression	High-sensitivity	Low-sensitivity	8	10	40	1	1	ns
RBM12	Gene_expression	High-sensitivity	Low-sensitivity	8	10	40	1	1	ns
RBM10	Gene_expression	High-sensitivity	Low-sensitivity	8	10	54	0.237	0.920205	ns
RBFOX2	Gene_expression	High-sensitivity	Low-sensitivity	8	10	43	0.829	0.994423	ns
RBCK1	Gene_expression	High-sensitivity	Low-sensitivity	8	10	48	0.515	0.966665	ns
RBBP9	Gene_expression	High-sensitivity	Low-sensitivity	8	10	36	0.762	0.988451	ns
RBBP8NL	Gene_expression	High-sensitivity	Low-sensitivity	8	10	46.5	0.594	0.967428	ns
RBBP6	Gene_expression	High-sensitivity	Low-sensitivity	8	10	50	0.408	0.962156	ns
RBBP5	Gene_expression	High-sensitivity	Low-sensitivity	8	10	61	0.0676	0.905113	ns
RBBP4	Gene_expression	High-sensitivity	Low-sensitivity	8	10	33	0.573	0.967428	ns
RBAK	Gene_expression	High-sensitivity	Low-sensitivity	8	10	59	0.101	0.905113	ns
RB1CC1	Gene_expression	High-sensitivity	Low-sensitivity	8	10	29	0.36	0.961075	ns
RAVER2	Gene_expression	High-sensitivity	Low-sensitivity	8	10	37	0.829	0.994423	ns
RAVER1	Gene_expression	High-sensitivity	Low-sensitivity	8	10	53	0.274	0.940742	ns
RASSF8	Gene_expression	High-sensitivity	Low-sensitivity	8	10	26	0.237	0.920205	ns
RASSF3	Gene_expression	High-sensitivity	Low-sensitivity	8	10	34	0.633	0.967428	ns
RASSF1	Gene_expression	High-sensitivity	Low-sensitivity	8	10	32.5	0.534	0.967428	ns
RASEF	Gene_expression	High-sensitivity	Low-sensitivity	8	10	32	0.515	0.966665	ns
RASAL2	Gene_expression	High-sensitivity	Low-sensitivity	8	10	51	0.36	0.961075	ns
RASA2	Gene_expression	High-sensitivity	Low-sensitivity	8	10	49	0.46	0.962853	ns
RARS2	Gene_expression	High-sensitivity	Low-sensitivity	8	10	37	0.829	0.994423	ns
RARS	Gene_expression	High-sensitivity	Low-sensitivity	8	10	48	0.515	0.966665	ns
RARG	Gene_expression	High-sensitivity	Low-sensitivity	8	10	37	0.829	0.994423	ns
RAPH1	Gene_expression	High-sensitivity	Low-sensitivity	8	10	41	0.965	1	ns
RAPGEF6	Gene_expression	High-sensitivity	Low-sensitivity	8	10	35	0.696	0.975197	ns
RAPGEF5	Gene_expression	High-sensitivity	Low-sensitivity	8	10	39.5	1	1	ns
RAPGEF2	Gene_expression	High-sensitivity	Low-sensitivity	8	10	36	0.762	0.988451	ns
RAPGEF1	Gene_expression	High-sensitivity	Low-sensitivity	8	10	28	0.315	0.948877	ns
RAP2C	Gene_expression	High-sensitivity	Low-sensitivity	8	10	46	0.633	0.967428	ns
RAP1GDS1	Gene_expression	High-sensitivity	Low-sensitivity	8	10	42	0.897	1	ns
RAP1GAP2	Gene_expression	High-sensitivity	Low-sensitivity	8	10	38	0.897	1	ns
RAP1GAP	Gene_expression	High-sensitivity	Low-sensitivity	8	10	40	1	1	ns
RAP1B	Gene_expression	High-sensitivity	Low-sensitivity	8	10	31	0.46	0.962853	ns
RAP1A	Gene_expression	High-sensitivity	Low-sensitivity	8	10	45	0.696	0.975197	ns
RANGRF	Gene_expression	High-sensitivity	Low-sensitivity	8	10	61	0.0676	0.905113	ns
RANBP6	Gene_expression	High-sensitivity	Low-sensitivity	8	10	51	0.36	0.961075	ns
RANBP3	Gene_expression	High-sensitivity	Low-sensitivity	8	10	40	1	1	ns
RANBP2	Gene_expression	High-sensitivity	Low-sensitivity	8	10	40	1	1	ns
RANBP1	Gene_expression	High-sensitivity	Low-sensitivity	8	10	47	0.573	0.967428	ns
RALGPS2	Gene_expression	High-sensitivity	Low-sensitivity	8	10	32	0.515	0.966665	ns
RALGPS1	Gene_expression	High-sensitivity	Low-sensitivity	8	10	30	0.408	0.962156	ns
RALGDS	Gene_expression	High-sensitivity	Low-sensitivity	8	10	31	0.46	0.962853	ns
RALGAPB	Gene_expression	High-sensitivity	Low-sensitivity	8	10	30	0.398	0.962156	ns
RALGAPA2	Gene_expression	High-sensitivity	Low-sensitivity	8	10	44	0.762	0.988451	ns
RALGAPA1	Gene_expression	High-sensitivity	Low-sensitivity	8	10	28	0.315	0.948877	ns
RALB	Gene_expression	High-sensitivity	Low-sensitivity	8	10	55	0.203	0.905113	ns
RALA	Gene_expression	High-sensitivity	Low-sensitivity	8	10	46	0.633	0.967428	ns
RAE1	Gene_expression	High-sensitivity	Low-sensitivity	8	10	21	0.101	0.905113	ns
RADIL	Gene_expression	High-sensitivity	Low-sensitivity	8	10	17	0.0455	0.905113	*
RAD54L2	Gene_expression	High-sensitivity	Low-sensitivity	8	10	39	0.965	1	ns
RAD54L	Gene_expression	High-sensitivity	Low-sensitivity	8	10	63	0.0434	0.905113	*
RAD54B	Gene_expression	High-sensitivity	Low-sensitivity	8	10	42	0.897	1	ns
RAD52	Gene_expression	High-sensitivity	Low-sensitivity	8	10	38	0.897	1	ns
RAD51D	Gene_expression	High-sensitivity	Low-sensitivity	8	10	39	0.965	1	ns
RAD51	Gene_expression	High-sensitivity	Low-sensitivity	8	10	52	0.315	0.948877	ns
RAD50	Gene_expression	High-sensitivity	Low-sensitivity	8	10	39	0.965	1	ns
RAD23B	Gene_expression	High-sensitivity	Low-sensitivity	8	10	31	0.46	0.962853	ns
RAD21	Gene_expression	High-sensitivity	Low-sensitivity	8	10	28	0.315	0.948877	ns
RAD18	Gene_expression	High-sensitivity	Low-sensitivity	8	10	32	0.515	0.966665	ns
RACGAP1	Gene_expression	High-sensitivity	Low-sensitivity	8	10	46	0.633	0.967428	ns
RAC1	Gene_expression	High-sensitivity	Low-sensitivity	8	10	56	0.173	0.905113	ns
RABL6	Gene_expression	High-sensitivity	Low-sensitivity	8	10	45	0.696	0.975197	ns
RABL3	Gene_expression	High-sensitivity	Low-sensitivity	8	10	42	0.897	1	ns
RABL2B	Gene_expression	High-sensitivity	Low-sensitivity	8	10	50	0.408	0.962156	ns
RABL2A	Gene_expression	High-sensitivity	Low-sensitivity	8	10	47	0.573	0.967428	ns
RABGGTB	Gene_expression	High-sensitivity	Low-sensitivity	8	10	35	0.696	0.975197	ns
RABGEF1	Gene_expression	High-sensitivity	Low-sensitivity	8	10	43.5	0.79	0.994423	ns
RABGAP1L	Gene_expression	High-sensitivity	Low-sensitivity	8	10	42.5	0.859	1	ns
RABEP1	Gene_expression	High-sensitivity	Low-sensitivity	8	10	20	0.0831	0.905113	ns
RAB8B	Gene_expression	High-sensitivity	Low-sensitivity	8	10	44	0.762	0.988451	ns
RAB6A	Gene_expression	High-sensitivity	Low-sensitivity	8	10	19	0.0676	0.905113	ns
RAB5A	Gene_expression	High-sensitivity	Low-sensitivity	8	10	25	0.203	0.905113	ns
RAB4A	Gene_expression	High-sensitivity	Low-sensitivity	8	10	38	0.897	1	ns
RAB40C	Gene_expression	High-sensitivity	Low-sensitivity	8	10	39	0.965	1	ns
RAB3IP	Gene_expression	High-sensitivity	Low-sensitivity	8	10	33	0.573	0.967428	ns
RAB3GAP2	Gene_expression	High-sensitivity	Low-sensitivity	8	10	40	1	1	ns
RAB3GAP1	Gene_expression	High-sensitivity	Low-sensitivity	8	10	54	0.237	0.920205	ns
RAB3D	Gene_expression	High-sensitivity	Low-sensitivity	8	10	33	0.573	0.967428	ns
RAB36	Gene_expression	High-sensitivity	Low-sensitivity	8	10	36	0.762	0.988451	ns
RAB35	Gene_expression	High-sensitivity	Low-sensitivity	8	10	19	0.0676	0.905113	ns
RAB31	Gene_expression	High-sensitivity	Low-sensitivity	8	10	44	0.762	0.988451	ns
RAB30	Gene_expression	High-sensitivity	Low-sensitivity	8	10	32	0.505	0.966665	ns
RAB2A	Gene_expression	High-sensitivity	Low-sensitivity	8	10	25	0.203	0.905113	ns
RAB28	Gene_expression	High-sensitivity	Low-sensitivity	8	10	51	0.36	0.961075	ns
RAB27B	Gene_expression	High-sensitivity	Low-sensitivity	8	10	24	0.173	0.905113	ns
RAB27A	Gene_expression	High-sensitivity	Low-sensitivity	8	10	56	0.173	0.905113	ns
RAB25	Gene_expression	High-sensitivity	Low-sensitivity	8	10	57	0.146	0.905113	ns
RAB22A	Gene_expression	High-sensitivity	Low-sensitivity	8	10	20	0.0831	0.905113	ns
RAB21	Gene_expression	High-sensitivity	Low-sensitivity	8	10	24	0.173	0.905113	ns
RAB20	Gene_expression	High-sensitivity	Low-sensitivity	8	10	51	0.36	0.961075	ns
RAB1B	Gene_expression	High-sensitivity	Low-sensitivity	8	10	30	0.408	0.962156	ns
RAB1A	Gene_expression	High-sensitivity	Low-sensitivity	8	10	48	0.515	0.966665	ns
RAB18	Gene_expression	High-sensitivity	Low-sensitivity	8	10	16	0.0343	0.905113	*
RAB17	Gene_expression	High-sensitivity	Low-sensitivity	8	10	41	0.965	1	ns
RAB14	Gene_expression	High-sensitivity	Low-sensitivity	8	10	33	0.573	0.967428	ns
RAB12	Gene_expression	High-sensitivity	Low-sensitivity	8	10	46	0.633	0.967428	ns
RAB11FIP5	Gene_expression	High-sensitivity	Low-sensitivity	8	10	46	0.633	0.967428	ns
RAB11FIP4	Gene_expression	High-sensitivity	Low-sensitivity	8	10	31	0.46	0.962853	ns
RAB11FIP3	Gene_expression	High-sensitivity	Low-sensitivity	8	10	37	0.829	0.994423	ns
RAB11FIP1	Gene_expression	High-sensitivity	Low-sensitivity	8	10	20	0.0831	0.905113	ns
RAB11A	Gene_expression	High-sensitivity	Low-sensitivity	8	10	31	0.46	0.962853	ns
RAB10	Gene_expression	High-sensitivity	Low-sensitivity	8	10	48	0.515	0.966665	ns
R3HDM4	Gene_expression	High-sensitivity	Low-sensitivity	8	10	40	1	1	ns
R3HDM2	Gene_expression	High-sensitivity	Low-sensitivity	8	10	28	0.315	0.948877	ns
R3HCC1	Gene_expression	High-sensitivity	Low-sensitivity	8	10	38	0.897	1	ns
QSOX2	Gene_expression	High-sensitivity	Low-sensitivity	8	10	63	0.0434	0.905113	*
QSOX1	Gene_expression	High-sensitivity	Low-sensitivity	8	10	44	0.762	0.988451	ns
QSER1	Gene_expression	High-sensitivity	Low-sensitivity	8	10	52	0.315	0.948877	ns
QRICH2	Gene_expression	High-sensitivity	Low-sensitivity	8	10	41	0.965	1	ns
QRICH1	Gene_expression	High-sensitivity	Low-sensitivity	8	10	44	0.762	0.988451	ns
QPCTL	Gene_expression	High-sensitivity	Low-sensitivity	8	10	46	0.633	0.967428	ns
QKI	Gene_expression	High-sensitivity	Low-sensitivity	8	10	49	0.46	0.962853	ns
PYURF	Gene_expression	High-sensitivity	Low-sensitivity	8	10	39	0.965	1	ns
PYROXD2	Gene_expression	High-sensitivity	Low-sensitivity	8	10	42	0.897	1	ns
PYGO2	Gene_expression	High-sensitivity	Low-sensitivity	8	10	66	0.0205	0.905113	*
PYGL	Gene_expression	High-sensitivity	Low-sensitivity	8	10	36	0.762	0.988451	ns
PYGB	Gene_expression	High-sensitivity	Low-sensitivity	8	10	25	0.203	0.905113	ns
PYCR2	Gene_expression	High-sensitivity	Low-sensitivity	8	10	44	0.762	0.988451	ns
PYCR1	Gene_expression	High-sensitivity	Low-sensitivity	8	10	18	0.0545	0.905113	ns
PXN	Gene_expression	High-sensitivity	Low-sensitivity	8	10	18	0.0545	0.905113	ns
[truncated: 3,681 more rows]

## Sheet: Anthracyclines
Gene	.y.	group1	group2	n1	n2	statistic	p	p.adj	p.signif
CHST14	Gene_expression	High-sensitivity	Low-sensitivity	7	8	56	0.000311	0.389435	***
CLTC	Gene_expression	High-sensitivity	Low-sensitivity	7	8	0	0.000311	0.389435	***
LSM11	Gene_expression	High-sensitivity	Low-sensitivity	7	8	56	0.000311	0.389435	***
AP4S1	Gene_expression	High-sensitivity	Low-sensitivity	7	8	1	0.000622	0.389435	***
CALCOCO2	Gene_expression	High-sensitivity	Low-sensitivity	7	8	1	0.000622	0.389435	***
NUDCD2	Gene_expression	High-sensitivity	Low-sensitivity	7	8	55	0.000622	0.389435	***
SHANK2	Gene_expression	High-sensitivity	Low-sensitivity	7	8	1	0.000622	0.389435	***
TP53INP1	Gene_expression	High-sensitivity	Low-sensitivity	7	8	1	0.000622	0.389435	***
APPBP2	Gene_expression	High-sensitivity	Low-sensitivity	7	8	2	0.00124	0.389435	**
CNOT8	Gene_expression	High-sensitivity	Low-sensitivity	7	8	54	0.00124	0.389435	**
CUEDC1	Gene_expression	High-sensitivity	Low-sensitivity	7	8	2	0.00124	0.389435	**
FAM102A	Gene_expression	High-sensitivity	Low-sensitivity	7	8	2	0.00124	0.389435	**
OSGIN1	Gene_expression	High-sensitivity	Low-sensitivity	7	8	2	0.00124	0.389435	**
SNUPN	Gene_expression	High-sensitivity	Low-sensitivity	7	8	54	0.00124	0.389435	**
C1orf174	Gene_expression	High-sensitivity	Low-sensitivity	7	8	53	0.00218	0.389435	**
CBL	Gene_expression	High-sensitivity	Low-sensitivity	7	8	53	0.00218	0.389435	**
EPN3	Gene_expression	High-sensitivity	Low-sensitivity	7	8	3	0.00218	0.389435	**
HMBS	Gene_expression	High-sensitivity	Low-sensitivity	7	8	53	0.00218	0.389435	**
MALSU1	Gene_expression	High-sensitivity	Low-sensitivity	7	8	53	0.00218	0.389435	**
NDUFAF2	Gene_expression	High-sensitivity	Low-sensitivity	7	8	53	0.00218	0.389435	**
NFE2L3	Gene_expression	High-sensitivity	Low-sensitivity	7	8	53	0.00218	0.389435	**
PPIF	Gene_expression	High-sensitivity	Low-sensitivity	7	8	53	0.00218	0.389435	**
RGMB	Gene_expression	High-sensitivity	Low-sensitivity	7	8	53	0.00218	0.389435	**
SLC7A1	Gene_expression	High-sensitivity	Low-sensitivity	7	8	53	0.00218	0.389435	**
TNIP1	Gene_expression	High-sensitivity	Low-sensitivity	7	8	53	0.00218	0.389435	**
UBE2Z	Gene_expression	High-sensitivity	Low-sensitivity	7	8	3	0.00218	0.389435	**
VMP1	Gene_expression	High-sensitivity	Low-sensitivity	7	8	3	0.00218	0.389435	**
ADPGK	Gene_expression	High-sensitivity	Low-sensitivity	7	8	52	0.00373	0.389435	**
DTD1	Gene_expression	High-sensitivity	Low-sensitivity	7	8	52	0.00373	0.389435	**
GOLGA2	Gene_expression	High-sensitivity	Low-sensitivity	7	8	4	0.00373	0.389435	**
GOLGA3	Gene_expression	High-sensitivity	Low-sensitivity	7	8	4	0.00373	0.389435	**
HEATR6	Gene_expression	High-sensitivity	Low-sensitivity	7	8	4	0.00373	0.389435	**
MFF	Gene_expression	High-sensitivity	Low-sensitivity	7	8	52	0.00373	0.389435	**
PHTF1	Gene_expression	High-sensitivity	Low-sensitivity	7	8	52	0.00373	0.389435	**
QSOX2	Gene_expression	High-sensitivity	Low-sensitivity	7	8	52	0.00373	0.389435	**
SCLY	Gene_expression	High-sensitivity	Low-sensitivity	7	8	52	0.00373	0.389435	**
SDF4	Gene_expression	High-sensitivity	Low-sensitivity	7	8	52	0.00373	0.389435	**
SEC11A	Gene_expression	High-sensitivity	Low-sensitivity	7	8	52	0.00373	0.389435	**
SNRPA	Gene_expression	High-sensitivity	Low-sensitivity	7	8	52	0.00373	0.389435	**
TGOLN2	Gene_expression	High-sensitivity	Low-sensitivity	7	8	52	0.00373	0.389435	**
THG1L	Gene_expression	High-sensitivity	Low-sensitivity	7	8	52	0.00373	0.389435	**
AMER1	Gene_expression	High-sensitivity	Low-sensitivity	7	8	51	0.00591	0.389435	**
AUNIP	Gene_expression	High-sensitivity	Low-sensitivity	7	8	51	0.00591	0.389435	**
CARD10	Gene_expression	High-sensitivity	Low-sensitivity	7	8	51	0.00591	0.389435	**
CCDC125	Gene_expression	High-sensitivity	Low-sensitivity	7	8	5	0.00591	0.389435	**
CDH1	Gene_expression	High-sensitivity	Low-sensitivity	7	8	5	0.00591	0.389435	**
DCPS	Gene_expression	High-sensitivity	Low-sensitivity	7	8	51	0.00591	0.389435	**
DEPTOR	Gene_expression	High-sensitivity	Low-sensitivity	7	8	5	0.00591	0.389435	**
DHX40	Gene_expression	High-sensitivity	Low-sensitivity	7	8	5	0.00591	0.389435	**
EMC2	Gene_expression	High-sensitivity	Low-sensitivity	7	8	5	0.00591	0.389435	**
G3BP1	Gene_expression	High-sensitivity	Low-sensitivity	7	8	51	0.00591	0.389435	**
HDAC3	Gene_expression	High-sensitivity	Low-sensitivity	7	8	51	0.00591	0.389435	**
HIST1H2AE	Gene_expression	High-sensitivity	Low-sensitivity	7	8	5	0.00591	0.389435	**
HIST1H4H	Gene_expression	High-sensitivity	Low-sensitivity	7	8	5	0.00591	0.389435	**
KHSRP	Gene_expression	High-sensitivity	Low-sensitivity	7	8	51	0.00591	0.389435	**
LGMN	Gene_expression	High-sensitivity	Low-sensitivity	7	8	51	0.00591	0.389435	**
MFSD12	Gene_expression	High-sensitivity	Low-sensitivity	7	8	51	0.00591	0.389435	**
MLPH	Gene_expression	High-sensitivity	Low-sensitivity	7	8	5	0.00591	0.389435	**
MPP7	Gene_expression	High-sensitivity	Low-sensitivity	7	8	5	0.00591	0.389435	**
NKRF	Gene_expression	High-sensitivity	Low-sensitivity	7	8	51	0.00591	0.389435	**
NMD3	Gene_expression	High-sensitivity	Low-sensitivity	7	8	5	0.00591	0.389435	**
NR2C2	Gene_expression	High-sensitivity	Low-sensitivity	7	8	51	0.00591	0.389435	**
OXR1	Gene_expression	High-sensitivity	Low-sensitivity	7	8	5	0.00591	0.389435	**
PLOD1	Gene_expression	High-sensitivity	Low-sensitivity	7	8	51	0.00591	0.389435	**
PRR15L	Gene_expression	High-sensitivity	Low-sensitivity	7	8	5	0.00591	0.389435	**
RPL21	Gene_expression	High-sensitivity	Low-sensitivity	7	8	51	0.00591	0.389435	**
RPS6KB1	Gene_expression	High-sensitivity	Low-sensitivity	7	8	5	0.00591	0.389435	**
RUFY1	Gene_expression	High-sensitivity	Low-sensitivity	7	8	51	0.00591	0.389435	**
SF3A1	Gene_expression	High-sensitivity	Low-sensitivity	7	8	51	0.00591	0.389435	**
SPOP	Gene_expression	High-sensitivity	Low-sensitivity	7	8	5	0.00591	0.389435	**
STARD10	Gene_expression	High-sensitivity	Low-sensitivity	7	8	5	0.00591	0.389435	**
TLN1	Gene_expression	High-sensitivity	Low-sensitivity	7	8	51	0.00591	0.389435	**
TMEM201	Gene_expression	High-sensitivity	Low-sensitivity	7	8	51	0.00591	0.389435	**
TUBB	Gene_expression	High-sensitivity	Low-sensitivity	7	8	51	0.00591	0.389435	**
UBC	Gene_expression	High-sensitivity	Low-sensitivity	7	8	5	0.00591	0.389435	**
ALKBH2	Gene_expression	High-sensitivity	Low-sensitivity	7	8	51.5	0.00772	0.425717	**
IL17RA	Gene_expression	High-sensitivity	Low-sensitivity	7	8	51	0.00916	0.425717	**
ABHD11	Gene_expression	High-sensitivity	Low-sensitivity	7	8	6	0.00932	0.425717	**
ACAA2	Gene_expression	High-sensitivity	Low-sensitivity	7	8	50	0.00932	0.425717	**
CAAP1	Gene_expression	High-sensitivity	Low-sensitivity	7	8	50	0.00932	0.425717	**
DIMT1	Gene_expression	High-sensitivity	Low-sensitivity	7	8	50	0.00932	0.425717	**
EBAG9	Gene_expression	High-sensitivity	Low-sensitivity	7	8	6	0.00932	0.425717	**
GEMIN4	Gene_expression	High-sensitivity	Low-sensitivity	7	8	50	0.00932	0.425717	**
HIST1H2BG	Gene_expression	High-sensitivity	Low-sensitivity	7	8	6	0.00932	0.425717	**
HJURP	Gene_expression	High-sensitivity	Low-sensitivity	7	8	50	0.00932	0.425717	**
KIF15	Gene_expression	High-sensitivity	Low-sensitivity	7	8	50	0.00932	0.425717	**
LGALS8	Gene_expression	High-sensitivity	Low-sensitivity	7	8	6	0.00932	0.425717	**
LUZP1	Gene_expression	High-sensitivity	Low-sensitivity	7	8	50	0.00932	0.425717	**
MAP3K11	Gene_expression	High-sensitivity	Low-sensitivity	7	8	50	0.00932	0.425717	**
MICALL1	Gene_expression	High-sensitivity	Low-sensitivity	7	8	50	0.00932	0.425717	**
MPZL1	Gene_expression	High-sensitivity	Low-sensitivity	7	8	50	0.00932	0.425717	**
MRPL27	Gene_expression	High-sensitivity	Low-sensitivity	7	8	6	0.00932	0.425717	**
NDUFAF4	Gene_expression	High-sensitivity	Low-sensitivity	7	8	50	0.00932	0.425717	**
PHF8	Gene_expression	High-sensitivity	Low-sensitivity	7	8	6	0.00932	0.425717	**
POLR3G	Gene_expression	High-sensitivity	Low-sensitivity	7	8	50	0.00932	0.425717	**
PRKCSH	Gene_expression	High-sensitivity	Low-sensitivity	7	8	50	0.00932	0.425717	**
PSMG4	Gene_expression	High-sensitivity	Low-sensitivity	7	8	50	0.00932	0.425717	**
RAB11A	Gene_expression	High-sensitivity	Low-sensitivity	7	8	6	0.00932	0.425717	**
RHOBTB2	Gene_expression	High-sensitivity	Low-sensitivity	7	8	50	0.00932	0.425717	**
RNF216	Gene_expression	High-sensitivity	Low-sensitivity	7	8	50	0.00932	0.425717	**
RPL18A	Gene_expression	High-sensitivity	Low-sensitivity	7	8	50	0.00932	0.425717	**
RPL5	Gene_expression	High-sensitivity	Low-sensitivity	7	8	50	0.00932	0.425717	**
SERPINH1	Gene_expression	High-sensitivity	Low-sensitivity	7	8	50	0.00932	0.425717	**
SKP2	Gene_expression	High-sensitivity	Low-sensitivity	7	8	50	0.00932	0.425717	**
SNF8	Gene_expression	High-sensitivity	Low-sensitivity	7	8	6	0.00932	0.425717	**
TCF20	Gene_expression	High-sensitivity	Low-sensitivity	7	8	50	0.00932	0.425717	**
TRIQK	Gene_expression	High-sensitivity	Low-sensitivity	7	8	6	0.00932	0.425717	**
UBL7	Gene_expression	High-sensitivity	Low-sensitivity	7	8	50	0.00932	0.425717	**
WASF2	Gene_expression	High-sensitivity	Low-sensitivity	7	8	50	0.00932	0.425717	**
ZNF652	Gene_expression	High-sensitivity	Low-sensitivity	7	8	6	0.00932	0.425717	**
LRRC57	Gene_expression	High-sensitivity	Low-sensitivity	7	8	50.5	0.0108	0.425717	*
PODXL	Gene_expression	High-sensitivity	Low-sensitivity	7	8	50	0.0128	0.425717	*
SMG8	Gene_expression	High-sensitivity	Low-sensitivity	7	8	6	0.0128	0.425717	*
SOCS5	Gene_expression	High-sensitivity	Low-sensitivity	7	8	50	0.0128	0.425717	*
ABCF3	Gene_expression	High-sensitivity	Low-sensitivity	7	8	7	0.014	0.425717	*
AKAP9	Gene_expression	High-sensitivity	Low-sensitivity	7	8	7	0.014	0.425717	*
ANKH	Gene_expression	High-sensitivity	Low-sensitivity	7	8	49	0.014	0.425717	*
BAIAP2	Gene_expression	High-sensitivity	Low-sensitivity	7	8	7	0.014	0.425717	*
BCAS1	Gene_expression	High-sensitivity	Low-sensitivity	7	8	7	0.014	0.425717	*
CEP164	Gene_expression	High-sensitivity	Low-sensitivity	7	8	49	0.014	0.425717	*
CSNK2A1	Gene_expression	High-sensitivity	Low-sensitivity	7	8	49	0.014	0.425717	*
CTPS1	Gene_expression	High-sensitivity	Low-sensitivity	7	8	49	0.014	0.425717	*
DENR	Gene_expression	High-sensitivity	Low-sensitivity	7	8	7	0.014	0.425717	*
DUSP4	Gene_expression	High-sensitivity	Low-sensitivity	7	8	7	0.014	0.425717	*
ERP44	Gene_expression	High-sensitivity	Low-sensitivity	7	8	49	0.014	0.425717	*
EYA3	Gene_expression	High-sensitivity	Low-sensitivity	7	8	49	0.014	0.425717	*
FASN	Gene_expression	High-sensitivity	Low-sensitivity	7	8	7	0.014	0.425717	*
FBLIM1	Gene_expression	High-sensitivity	Low-sensitivity	7	8	49	0.014	0.425717	*
FBLN1	Gene_expression	High-sensitivity	Low-sensitivity	7	8	49	0.014	0.425717	*
FDX1	Gene_expression	High-sensitivity	Low-sensitivity	7	8	49	0.014	0.425717	*
GART	Gene_expression	High-sensitivity	Low-sensitivity	7	8	49	0.014	0.425717	*
GGCT	Gene_expression	High-sensitivity	Low-sensitivity	7	8	7	0.014	0.425717	*
GINS1	Gene_expression	High-sensitivity	Low-sensitivity	7	8	49	0.014	0.425717	*
HNRNPA1	Gene_expression	High-sensitivity	Low-sensitivity	7	8	49	0.014	0.425717	*
KIFC1	Gene_expression	High-sensitivity	Low-sensitivity	7	8	49	0.014	0.425717	*
KNSTRN	Gene_expression	High-sensitivity	Low-sensitivity	7	8	49	0.014	0.425717	*
KXD1	Gene_expression	High-sensitivity	Low-sensitivity	7	8	49	0.014	0.425717	*
MAK16	Gene_expression	High-sensitivity	Low-sensitivity	7	8	49	0.014	0.425717	*
MGAT4B	Gene_expression	High-sensitivity	Low-sensitivity	7	8	49	0.014	0.425717	*
MRPS27	Gene_expression	High-sensitivity	Low-sensitivity	7	8	49	0.014	0.425717	*
NEBL	Gene_expression	High-sensitivity	Low-sensitivity	7	8	7	0.014	0.425717	*
NOL3	Gene_expression	High-sensitivity	Low-sensitivity	7	8	7	0.014	0.425717	*
P2RY2	Gene_expression	High-sensitivity	Low-sensitivity	7	8	7	0.014	0.425717	*
PCNT	Gene_expression	High-sensitivity	Low-sensitivity	7	8	49	0.014	0.425717	*
PHB	Gene_expression	High-sensitivity	Low-sensitivity	7	8	7	0.014	0.425717	*
RNF38	Gene_expression	High-sensitivity	Low-sensitivity	7	8	49	0.014	0.425717	*
RSAD1	Gene_expression	High-sensitivity	Low-sensitivity	7	8	7	0.014	0.425717	*
SAAL1	Gene_expression	High-sensitivity	Low-sensitivity	7	8	49	0.014	0.425717	*
SEPHS2	Gene_expression	High-sensitivity	Low-sensitivity	7	8	7	0.014	0.425717	*
SH3BP1	Gene_expression	High-sensitivity	Low-sensitivity	7	8	49	0.014	0.425717	*
SLC25A37	Gene_expression	High-sensitivity	Low-sensitivity	7	8	49	0.014	0.425717	*
SOD2	Gene_expression	High-sensitivity	Low-sensitivity	7	8	49	0.014	0.425717	*
SPATA5L1	Gene_expression	High-sensitivity	Low-sensitivity	7	8	49	0.014	0.425717	*
SRP54	Gene_expression	High-sensitivity	Low-sensitivity	7	8	7	0.014	0.425717	*
STT3A	Gene_expression	High-sensitivity	Low-sensitivity	7	8	49	0.014	0.425717	*
SYAP1	Gene_expression	High-sensitivity	Low-sensitivity	7	8	7	0.014	0.425717	*
TICRR	Gene_expression	High-sensitivity	Low-sensitivity	7	8	49	0.014	0.425717	*
TMEM59	Gene_expression	High-sensitivity	Low-sensitivity	7	8	7	0.014	0.425717	*
VPS8	Gene_expression	High-sensitivity	Low-sensitivity	7	8	7	0.014	0.425717	*
WRAP53	Gene_expression	High-sensitivity	Low-sensitivity	7	8	49	0.014	0.425717	*
WWC3	Gene_expression	High-sensitivity	Low-sensitivity	7	8	7	0.014	0.425717	*
XYLT2	Gene_expression	High-sensitivity	Low-sensitivity	7	8	7	0.014	0.425717	*
ZFP36	Gene_expression	High-sensitivity	Low-sensitivity	7	8	7	0.014	0.425717	*
ZNF621	Gene_expression	High-sensitivity	Low-sensitivity	7	8	49	0.014	0.425717	*
TBC1D3F	Gene_expression	High-sensitivity	Low-sensitivity	7	8	8.5	0.0168	0.425717	*
ITPKC	Gene_expression	High-sensitivity	Low-sensitivity	7	8	7	0.0176	0.425717	*
ACADSB	Gene_expression	High-sensitivity	Low-sensitivity	7	8	8	0.0205	0.425717	*
ANXA9	Gene_expression	High-sensitivity	Low-sensitivity	7	8	8	0.0205	0.425717	*
ARHGAP11A	Gene_expression	High-sensitivity	Low-sensitivity	7	8	48	0.0205	0.425717	*
ASF1B	Gene_expression	High-sensitivity	Low-sensitivity	7	8	48	0.0205	0.425717	*
BID	Gene_expression	High-sensitivity	Low-sensitivity	7	8	48	0.0205	0.425717	*
BMP1	Gene_expression	High-sensitivity	Low-sensitivity	7	8	48	0.0205	0.425717	*
C6orf132	Gene_expression	High-sensitivity	Low-sensitivity	7	8	8	0.0205	0.425717	*
CABYR	Gene_expression	High-sensitivity	Low-sensitivity	7	8	48	0.0205	0.425717	*
CARHSP1	Gene_expression	High-sensitivity	Low-sensitivity	7	8	48	0.0205	0.425717	*
CCHCR1	Gene_expression	High-sensitivity	Low-sensitivity	7	8	48	0.0205	0.425717	*
CDYL2	Gene_expression	High-sensitivity	Low-sensitivity	7	8	8	0.0205	0.425717	*
CLIP1	Gene_expression	High-sensitivity	Low-sensitivity	7	8	8	0.0205	0.425717	*
CNOT6	Gene_expression	High-sensitivity	Low-sensitivity	7	8	48	0.0205	0.425717	*
COLGALT1	Gene_expression	High-sensitivity	Low-sensitivity	7	8	48	0.0205	0.425717	*
COQ5	Gene_expression	High-sensitivity	Low-sensitivity	7	8	8	0.0205	0.425717	*
CYB5R4	Gene_expression	High-sensitivity	Low-sensitivity	7	8	48	0.0205	0.425717	*
DHX33	Gene_expression	High-sensitivity	Low-sensitivity	7	8	48	0.0205	0.425717	*
DSN1	Gene_expression	High-sensitivity	Low-sensitivity	7	8	48	0.0205	0.425717	*
DYNLL2	Gene_expression	High-sensitivity	Low-sensitivity	7	8	8	0.0205	0.425717	*
EIF2B1	Gene_expression	High-sensitivity	Low-sensitivity	7	8	8	0.0205	0.425717	*
EIF3G	Gene_expression	High-sensitivity	Low-sensitivity	7	8	48	0.0205	0.425717	*
ERCC8	Gene_expression	High-sensitivity	Low-sensitivity	7	8	48	0.0205	0.425717	*
ESRP1	Gene_expression	High-sensitivity	Low-sensitivity	7	8	8	0.0205	0.425717	*
EXOSC9	Gene_expression	High-sensitivity	Low-sensitivity	7	8	48	0.0205	0.425717	*
FAM160A1	Gene_expression	High-sensitivity	Low-sensitivity	7	8	48	0.0205	0.425717	*
FAM174A	Gene_expression	High-sensitivity	Low-sensitivity	7	8	8	0.0205	0.425717	*
FOXK1	Gene_expression	High-sensitivity	Low-sensitivity	7	8	48	0.0205	0.425717	*
GBE1	Gene_expression	High-sensitivity	Low-sensitivity	7	8	48	0.0205	0.425717	*
GRHL2	Gene_expression	High-sensitivity	Low-sensitivity	7	8	8	0.0205	0.425717	*
HIGD2A	Gene_expression	High-sensitivity	Low-sensitivity	7	8	48	0.0205	0.425717	*
HSPA13	Gene_expression	High-sensitivity	Low-sensitivity	7	8	48	0.0205	0.425717	*
KIAA0391	Gene_expression	High-sensitivity	Low-sensitivity	7	8	8	0.0205	0.425717	*
KIAA1191	Gene_expression	High-sensitivity	Low-sensitivity	7	8	48	0.0205	0.425717	*
KLHL7	Gene_expression	High-sensitivity	Low-sensitivity	7	8	48	0.0205	0.425717	*
KMT2A	Gene_expression	High-sensitivity	Low-sensitivity	7	8	48	0.0205	0.425717	*
LASP1	Gene_expression	High-sensitivity	Low-sensitivity	7	8	8	0.0205	0.425717	*
LMBRD2	Gene_expression	High-sensitivity	Low-sensitivity	7	8	8	0.0205	0.425717	*
MAML1	Gene_expression	High-sensitivity	Low-sensitivity	7	8	48	0.0205	0.425717	*
MAN2A1	Gene_expression	High-sensitivity	Low-sensitivity	7	8	48	0.0205	0.425717	*
MCF2L	Gene_expression	High-sensitivity	Low-sensitivity	7	8	8	0.0205	0.425717	*
MSI2	Gene_expression	High-sensitivity	Low-sensitivity	7	8	8	0.0205	0.425717	*
NDRG3	Gene_expression	High-sensitivity	Low-sensitivity	7	8	48.5	0.0205	0.425717	*
NPM1	Gene_expression	High-sensitivity	Low-sensitivity	7	8	48	0.0205	0.425717	*
NUDT14	Gene_expression	High-sensitivity	Low-sensitivity	7	8	8	0.0205	0.425717	*
NUS1	Gene_expression	High-sensitivity	Low-sensitivity	7	8	48	0.0205	0.425717	*
OSBPL7	Gene_expression	High-sensitivity	Low-sensitivity	7	8	8	0.0205	0.425717	*
PHACTR4	Gene_expression	High-sensitivity	Low-sensitivity	7	8	48	0.0205	0.425717	*
PHF13	Gene_expression	High-sensitivity	Low-sensitivity	7	8	48	0.0205	0.425717	*
PPP2R5D	Gene_expression	High-sensitivity	Low-sensitivity	7	8	48	0.0205	0.425717	*
PRKAB1	Gene_expression	High-sensitivity	Low-sensitivity	7	8	8	0.0205	0.425717	*
RPL13	Gene_expression	High-sensitivity	Low-sensitivity	7	8	48	0.0205	0.425717	*
RPL32	Gene_expression	High-sensitivity	Low-sensitivity	7	8	48	0.0205	0.425717	*
RPS18	Gene_expression	High-sensitivity	Low-sensitivity	7	8	48	0.0205	0.425717	*
SCRN3	Gene_expression	High-sensitivity	Low-sensitivity	7	8	8	0.0205	0.425717	*
SH3PXD2B	Gene_expression	High-sensitivity	Low-sensitivity	7	8	48.5	0.0205	0.425717	*
SKA2	Gene_expression	High-sensitivity	Low-sensitivity	7	8	8	0.0205	0.425717	*
SLC22A23	Gene_expression	High-sensitivity	Low-sensitivity	7	8	8	0.0205	0.425717	*
SLC43A2	Gene_expression	High-sensitivity	Low-sensitivity	7	8	48	0.0205	0.425717	*
SMIM14	Gene_expression	High-sensitivity	Low-sensitivity	7	8	8	0.0205	0.425717	*
STARD3	Gene_expression	High-sensitivity	Low-sensitivity	7	8	8	0.0205	0.425717	*
SUDS3	Gene_expression	High-sensitivity	Low-sensitivity	7	8	8	0.0205	0.425717	*
SUPV3L1	Gene_expression	High-sensitivity	Low-sensitivity	7	8	48	0.0205	0.425717	*
TAF4B	Gene_expression	High-sensitivity	Low-sensitivity	7	8	48	0.0205	0.425717	*
TCOF1	Gene_expression	High-sensitivity	Low-sensitivity	7	8	48	0.0205	0.425717	*
TMCC1	Gene_expression	High-sensitivity	Low-sensitivity	7	8	8	0.0205	0.425717	*
TNFRSF10B	Gene_expression	High-sensitivity	Low-sensitivity	7	8	48	0.0205	0.425717	*
TPCN2	Gene_expression	High-sensitivity	Low-sensitivity	7	8	48	0.0205	0.425717	*
TRIOBP	Gene_expression	High-sensitivity	Low-sensitivity	7	8	48	0.0205	0.425717	*
TSPAN33	Gene_expression	High-sensitivity	Low-sensitivity	7	8	48	0.0205	0.425717	*
TWISTNB	Gene_expression	High-sensitivity	Low-sensitivity	7	8	48	0.0205	0.425717	*
TXNRD3	Gene_expression	High-sensitivity	Low-sensitivity	7	8	48	0.0205	0.425717	*
UBIAD1	Gene_expression	High-sensitivity	Low-sensitivity	7	8	48	0.0205	0.425717	*
ZNF286A	Gene_expression	High-sensitivity	Low-sensitivity	7	8	48	0.0205	0.425717	*
MSMP	Gene_expression	High-sensitivity	Low-sensitivity	7	8	44	0.0213	0.428683	*
BMS1	Gene_expression	High-sensitivity	Low-sensitivity	7	8	48	0.0239	0.428683	*
ZBTB44	Gene_expression	High-sensitivity	Low-sensitivity	7	8	48	0.0239	0.428683	*
PALLD	Gene_expression	High-sensitivity	Low-sensitivity	7	8	8.5	0.0278	0.428683	*
SBNO1	Gene_expression	High-sensitivity	Low-sensitivity	7	8	8.5	0.0278	0.428683	*
ABCC5	Gene_expression	High-sensitivity	Low-sensitivity	7	8	9	0.0289	0.428683	*
ABL2	Gene_expression	High-sensitivity	Low-sensitivity	7	8	47	0.0289	0.428683	*
ACTR5	Gene_expression	High-sensitivity	Low-sensitivity	7	8	47	0.0289	0.428683	*
AGPAT5	Gene_expression	High-sensitivity	Low-sensitivity	7	8	47	0.0289	0.428683	*
AGR2	Gene_expression	High-sensitivity	Low-sensitivity	7	8	9	0.0289	0.428683	*
AP1G2	Gene_expression	High-sensitivity	Low-sensitivity	7	8	9	0.0289	0.428683	*
ATG16L1	Gene_expression	High-sensitivity	Low-sensitivity	7	8	9	0.0289	0.428683	*
ATG2B	Gene_expression	High-sensitivity	Low-sensitivity	7	8	9	0.0289	0.428683	*
ATG9A	Gene_expression	High-sensitivity	Low-sensitivity	7	8	47	0.0289	0.428683	*
ATP1B3	Gene_expression	High-sensitivity	Low-sensitivity	7	8	47	0.0289	0.428683	*
ATP2C2	Gene_expression	High-sensitivity	Low-sensitivity	7	8	9	0.0289	0.428683	*
AUTS2	Gene_expression	High-sensitivity	Low-sensitivity	7	8	9	0.0289	0.428683	*
AVEN	Gene_expression	High-sensitivity	Low-sensitivity	7	8	47	0.0289	0.428683	*
BAMBI	Gene_expression	High-sensitivity	Low-sensitivity	7	8	9	0.0289	0.428683	*
BCAS4	Gene_expression	High-sensitivity	Low-sensitivity	7	8	9	0.0289	0.428683	*
CA5B	Gene_expression	High-sensitivity	Low-sensitivity	7	8	9	0.0289	0.428683	*
CEP85	Gene_expression	High-sensitivity	Low-sensitivity	7	8	47	0.0289	0.428683	*
CERS6	Gene_expression	High-sensitivity	Low-sensitivity	7	8	9	0.0289	0.428683	*
CHEK2	Gene_expression	High-sensitivity	Low-sensitivity	7	8	47	0.0289	0.428683	*
CLTA	Gene_expression	High-sensitivity	Low-sensitivity	7	8	47	0.0289	0.428683	*
CMTM4	Gene_expression	High-sensitivity	Low-sensitivity	7	8	9	0.0289	0.428683	*
CRLF3	Gene_expression	High-sensitivity	Low-sensitivity	7	8	47	0.0289	0.428683	*
CYTH3	Gene_expression	High-sensitivity	Low-sensitivity	7	8	47	0.0289	0.428683	*
DEK	Gene_expression	High-sensitivity	Low-sensitivity	7	8	47	0.0289	0.428683	*
DIABLO	Gene_expression	High-sensitivity	Low-sensitivity	7	8	9	0.0289	0.428683	*
DLG3	Gene_expression	High-sensitivity	Low-sensitivity	7	8	9	0.0289	0.428683	*
DNMT1	Gene_expression	High-sensitivity	Low-sensitivity	7	8	47	0.0289	0.428683	*
DPAGT1	Gene_expression	High-sensitivity	Low-sensitivity	7	8	47	0.0289	0.428683	*
EIF2AK4	Gene_expression	High-sensitivity	Low-sensitivity	7	8	47	0.0289	0.428683	*
EIF3D	Gene_expression	High-sensitivity	Low-sensitivity	7	8	47	0.0289	0.428683	*
EIF3H	Gene_expression	High-sensitivity	Low-sensitivity	7	8	9	0.0289	0.428683	*
ENTPD1	Gene_expression	High-sensitivity	Low-sensitivity	7	8	47	0.0289	0.428683	*
FYTTD1	Gene_expression	High-sensitivity	Low-sensitivity	7	8	9	0.0289	0.428683	*
GABPB1	Gene_expression	High-sensitivity	Low-sensitivity	7	8	9	0.0289	0.428683	*
GATA3	Gene_expression	High-sensitivity	Low-sensitivity	7	8	9	0.0289	0.428683	*
GEMIN5	Gene_expression	High-sensitivity	Low-sensitivity	7	8	47	0.0289	0.428683	*
GPATCH2	Gene_expression	High-sensitivity	Low-sensitivity	7	8	9	0.0289	0.428683	*
GPR39	Gene_expression	High-sensitivity	Low-sensitivity	7	8	9	0.0289	0.428683	*
GSDMD	Gene_expression	High-sensitivity	Low-sensitivity	7	8	47	0.0289	0.428683	*
GSE1	Gene_expression	High-sensitivity	Low-sensitivity	7	8	9	0.0289	0.428683	*
GUK1	Gene_expression	High-sensitivity	Low-sensitivity	7	8	9	0.0289	0.428683	*
H2AFV	Gene_expression	High-sensitivity	Low-sensitivity	7	8	47	0.0289	0.428683	*
HAUS2	Gene_expression	High-sensitivity	Low-sensitivity	7	8	47	0.0289	0.428683	*
IFRD2	Gene_expression	High-sensitivity	Low-sensitivity	7	8	47	0.0289	0.428683	*
IPO5	Gene_expression	High-sensitivity	Low-sensitivity	7	8	47	0.0289	0.428683	*
KANK2	Gene_expression	High-sensitivity	Low-sensitivity	7	8	47	0.0289	0.428683	*
MAP2K7	Gene_expression	High-sensitivity	Low-sensitivity	7	8	47	0.0289	0.428683	*
MCFD2	Gene_expression	High-sensitivity	Low-sensitivity	7	8	47	0.0289	0.428683	*
MCPH1	Gene_expression	High-sensitivity	Low-sensitivity	7	8	47	0.0289	0.428683	*
MGAT1	Gene_expression	High-sensitivity	Low-sensitivity	7	8	47	0.0289	0.428683	*
MRPS25	Gene_expression	High-sensitivity	Low-sensitivity	7	8	47	0.0289	0.428683	*
MUT	Gene_expression	High-sensitivity	Low-sensitivity	7	8	9	0.0289	0.428683	*
NCAPD3	Gene_expression	High-sensitivity	Low-sensitivity	7	8	47	0.0289	0.428683	*
NEDD8	Gene_expression	High-sensitivity	Low-sensitivity	7	8	9	0.0289	0.428683	*
NPEPL1	Gene_expression	High-sensitivity	Low-sensitivity	7	8	9	0.0289	0.428683	*
NPHP4	Gene_expression	High-sensitivity	Low-sensitivity	7	8	47	0.0289	0.428683	*
NQO1	Gene_expression	High-sensitivity	Low-sensitivity	7	8	9	0.0289	0.428683	*
NUDC	Gene_expression	High-sensitivity	Low-sensitivity	7	8	47	0.0289	0.428683	*
PDCD2	Gene_expression	High-sensitivity	Low-sensitivity	7	8	47	0.0289	0.428683	*
PDIA4	Gene_expression	High-sensitivity	Low-sensitivity	7	8	47	0.0289	0.428683	*
PHEX	Gene_expression	High-sensitivity	Low-sensitivity	7	8	9	0.0289	0.428683	*
PHF6	Gene_expression	High-sensitivity	Low-sensitivity	7	8	47	0.0289	0.428683	*
PITRM1	Gene_expression	High-sensitivity	Low-sensitivity	7	8	9	0.0289	0.428683	*
PLEKHG5	Gene_expression	High-sensitivity	Low-sensitivity	7	8	47	0.0289	0.428683	*
PPP1R9B	Gene_expression	High-sensitivity	Low-sensitivity	7	8	9	0.0289	0.428683	*
PRAF2	Gene_expression	High-sensitivity	Low-sensitivity	7	8	47	0.0289	0.428683	*
PRR3	Gene_expression	High-sensitivity	Low-sensitivity	7	8	47	0.0289	0.428683	*
RAB18	Gene_expression	High-sensitivity	Low-sensitivity	7	8	9	0.0289	0.428683	*
RAP1GAP	Gene_expression	High-sensitivity	Low-sensitivity	7	8	9	0.0289	0.428683	*
RPS12	Gene_expression	High-sensitivity	Low-sensitivity	7	8	47	0.0289	0.428683	*
SCO1	Gene_expression	High-sensitivity	Low-sensitivity	7	8	47	0.0289	0.428683	*
SEC61A1	Gene_expression	High-sensitivity	Low-sensitivity	7	8	47	0.0289	0.428683	*
SEMA4A	Gene_expression	High-sensitivity	Low-sensitivity	7	8	9	0.0289	0.428683	*
SFT2D2	Gene_expression	High-sensitivity	Low-sensitivity	7	8	47	0.0289	0.428683	*
SIK3	Gene_expression	High-sensitivity	Low-sensitivity	7	8	47	0.0289	0.428683	*
SKI	Gene_expression	High-sensitivity	Low-sensitivity	7	8	47	0.0289	0.428683	*
SLC36A1	Gene_expression	High-sensitivity	Low-sensitivity	7	8	47	0.0289	0.428683	*
SLC9A2	Gene_expression	High-sensitivity	Low-sensitivity	7	8	9	0.0289	0.428683	*
SPATA20	Gene_expression	High-sensitivity	Low-sensitivity	7	8	9	0.0289	0.428683	*
SRRM1	Gene_expression	High-sensitivity	Low-sensitivity	7	8	47	0.0289	0.428683	*
ST3GAL1	Gene_expression	High-sensitivity	Low-sensitivity	7	8	9	0.0289	0.428683	*
SUMF2	Gene_expression	High-sensitivity	Low-sensitivity	7	8	47	0.0289	0.428683	*
TCAIM	Gene_expression	High-sensitivity	Low-sensitivity	7	8	47	0.0289	0.428683	*
TCF19	Gene_expression	High-sensitivity	Low-sensitivity	7	8	47	0.0289	0.428683	*
TFB1M	Gene_expression	High-sensitivity	Low-sensitivity	7	8	47	0.0289	0.428683	*
TFDP1	Gene_expression	High-sensitivity	Low-sensitivity	7	8	47	0.0289	0.428683	*
TMEM141	Gene_expression	High-sensitivity	Low-sensitivity	7	8	9	0.0289	0.428683	*
TMEM43	Gene_expression	High-sensitivity	Low-sensitivity	7	8	47	0.0289	0.428683	*
TP53	Gene_expression	High-sensitivity	Low-sensitivity	7	8	47	0.0289	0.428683	*
TRIM69	Gene_expression	High-sensitivity	Low-sensitivity	7	8	47	0.0289	0.428683	*
TRIP4	Gene_expression	High-sensitivity	Low-sensitivity	7	8	9	0.0289	0.428683	*
TYMS	Gene_expression	High-sensitivity	Low-sensitivity	7	8	47	0.0289	0.428683	*
UBE4A	Gene_expression	High-sensitivity	Low-sensitivity	7	8	47	0.0289	0.428683	*
USP4	Gene_expression	High-sensitivity	Low-sensitivity	7	8	47	0.0289	0.428683	*
UTP23	Gene_expression	High-sensitivity	Low-sensitivity	7	8	9	0.0289	0.428683	*
VPS33A	Gene_expression	High-sensitivity	Low-sensitivity	7	8	9	0.0289	0.428683	*
WDR36	Gene_expression	High-sensitivity	Low-sensitivity	7	8	47	0.0289	0.428683	*
WWP1	Gene_expression	High-sensitivity	Low-sensitivity	7	8	9	0.0289	0.428683	*
YIPF1	Gene_expression	High-sensitivity	Low-sensitivity	7	8	9	0.0289	0.428683	*
ZKSCAN5	Gene_expression	High-sensitivity	Low-sensitivity	7	8	47	0.0289	0.428683	*
ZNF628	Gene_expression	High-sensitivity	Low-sensitivity	7	8	47	0.0289	0.428683	*
MOAP1	Gene_expression	High-sensitivity	Low-sensitivity	7	8	9	0.0321	0.456487	*
PNMT	Gene_expression	High-sensitivity	Low-sensitivity	7	8	9	0.0321	0.456487	*
RSC1A1	Gene_expression	High-sensitivity	Low-sensitivity	7	8	46	0.0328	0.456487	*
ADAT2	Gene_expression	High-sensitivity	Low-sensitivity	7	8	46.5	0.0371	0.456487	*
APLP2	Gene_expression	High-sensitivity	Low-sensitivity	7	8	46	0.0401	0.456487	*
ARFIP1	Gene_expression	High-sensitivity	Low-sensitivity	7	8	10	0.0401	0.456487	*
ARPC5L	Gene_expression	High-sensitivity	Low-sensitivity	7	8	10	0.0401	0.456487	*
ATG16L2	Gene_expression	High-sensitivity	Low-sensitivity	7	8	10	0.0401	0.456487	*
BCAM	Gene_expression	High-sensitivity	Low-sensitivity	7	8	10	0.0401	0.456487	*
C15orf41	Gene_expression	High-sensitivity	Low-sensitivity	7	8	46	0.0401	0.456487	*
CACTIN	Gene_expression	High-sensitivity	Low-sensitivity	7	8	46	0.0401	0.456487	*
CAPN15	Gene_expression	High-sensitivity	Low-sensitivity	7	8	46	0.0401	0.456487	*
CCDC134	Gene_expression	High-sensitivity	Low-sensitivity	7	8	46	0.0401	0.456487	*
CCDC57	Gene_expression	High-sensitivity	Low-sensitivity	7	8	10	0.0401	0.456487	*
CDC42SE2	Gene_expression	High-sensitivity	Low-sensitivity	7	8	46	0.0401	0.456487	*
CHRNB1	Gene_expression	High-sensitivity	Low-sensitivity	7	8	46	0.0401	0.456487	*
CLMN	Gene_expression	High-sensitivity	Low-sensitivity	7	8	10	0.0401	0.456487	*
CLN6	Gene_expression	High-sensitivity	Low-sensitivity	7	8	46	0.0401	0.456487	*
COPA	Gene_expression	High-sensitivity	Low-sensitivity	7	8	10	0.0401	0.456487	*
COPB2	Gene_expression	High-sensitivity	Low-sensitivity	7	8	10	0.0401	0.456487	*
DDX51	Gene_expression	High-sensitivity	Low-sensitivity	7	8	10	0.0401	0.456487	*
EHBP1L1	Gene_expression	High-sensitivity	Low-sensitivity	7	8	46	0.0401	0.456487	*
EIF3F	Gene_expression	High-sensitivity	Low-sensitivity	7	8	46	0.0401	0.456487	*
ENOX2	Gene_expression	High-sensitivity	Low-sensitivity	7	8	46	0.0401	0.456487	*
ERF	Gene_expression	High-sensitivity	Low-sensitivity	7	8	46	0.0401	0.456487	*
FAM98B	Gene_expression	High-sensitivity	Low-sensitivity	7	8	46	0.0401	0.456487	*
FBXW11	Gene_expression	High-sensitivity	Low-sensitivity	7	8	46	0.0401	0.456487	*
FMN1	Gene_expression	High-sensitivity	Low-sensitivity	7	8	10	0.0401	0.456487	*
GADD45A	Gene_expression	High-sensitivity	Low-sensitivity	7	8	46	0.0401	0.456487	*
GATA6	Gene_expression	High-sensitivity	Low-sensitivity	7	8	46	0.0401	0.456487	*
GOLIM4	Gene_expression	High-sensitivity	Low-sensitivity	7	8	46	0.0401	0.456487	*
GPN2	Gene_expression	High-sensitivity	Low-sensitivity	7	8	46	0.0401	0.456487	*
HDDC2	Gene_expression	High-sensitivity	Low-sensitivity	7	8	46	0.0401	0.456487	*
HNRNPAB	Gene_expression	High-sensitivity	Low-sensitivity	7	8	46	0.0401	0.456487	*
HNRNPL	Gene_expression	High-sensitivity	Low-sensitivity	7	8	46	0.0401	0.456487	*
IGFBP5	Gene_expression	High-sensitivity	Low-sensitivity	7	8	10	0.0401	0.456487	*
IL17RC	Gene_expression	High-sensitivity	Low-sensitivity	7	8	10	0.0401	0.456487	*
ILF3	Gene_expression	High-sensitivity	Low-sensitivity	7	8	46	0.0401	0.456487	*
INTS9	Gene_expression	High-sensitivity	Low-sensitivity	7	8	46	0.0401	0.456487	*
ITGAE	Gene_expression	High-sensitivity	Low-sensitivity	7	8	46	0.0401	0.456487	*
KIF16B	Gene_expression	High-sensitivity	Low-sensitivity	7	8	10	0.0401	0.456487	*
LDHA	Gene_expression	High-sensitivity	Low-sensitivity	7	8	46	0.0401	0.456487	*
LRRCC1	Gene_expression	High-sensitivity	Low-sensitivity	7	8	10	0.0401	0.456487	*
MIB1	Gene_expression	High-sensitivity	Low-sensitivity	7	8	46	0.0401	0.456487	*
MKRN2	Gene_expression	High-sensitivity	Low-sensitivity	7	8	46	0.0401	0.456487	*
MRTO4	Gene_expression	High-sensitivity	Low-sensitivity	7	8	46	0.0401	0.456487	*
NAPA	Gene_expression	High-sensitivity	Low-sensitivity	7	8	10	0.0401	0.456487	*
NEK7	Gene_expression	High-sensitivity	Low-sensitivity	7	8	46	0.0401	0.456487	*
NFIA	Gene_expression	High-sensitivity	Low-sensitivity	7	8	10	0.0401	0.456487	*
NLGN2	Gene_expression	High-sensitivity	Low-sensitivity	7	8	46	0.0401	0.456487	*
NUAK2	Gene_expression	High-sensitivity	Low-sensitivity	7	8	46	0.0401	0.456487	*
PABPC1L	Gene_expression	High-sensitivity	Low-sensitivity	7	8	46	0.0401	0.456487	*
PCNA	Gene_expression	High-sensitivity	Low-sensitivity	7	8	46	0.0401	0.456487	*
PDIA3	Gene_expression	High-sensitivity	Low-sensitivity	7	8	46	0.0401	0.456487	*
PDK2	Gene_expression	High-sensitivity	Low-sensitivity	7	8	10	0.0401	0.456487	*
PLA2G12A	Gene_expression	High-sensitivity	Low-sensitivity	7	8	10	0.0401	0.456487	*
POLR1E	Gene_expression	High-sensitivity	Low-sensitivity	7	8	46	0.0401	0.456487	*
POLR3H	Gene_expression	High-sensitivity	Low-sensitivity	7	8	46	0.0401	0.456487	*
PSMA6	Gene_expression	High-sensitivity	Low-sensitivity	7	8	10	0.0401	0.456487	*
PSMB2	Gene_expression	High-sensitivity	Low-sensitivity	7	8	46	0.0401	0.456487	*
PSRC1	Gene_expression	High-sensitivity	Low-sensitivity	7	8	46	0.0401	0.456487	*
PTBP1	Gene_expression	High-sensitivity	Low-sensitivity	7	8	46	0.0401	0.456487	*
PWWP2A	Gene_expression	High-sensitivity	Low-sensitivity	7	8	46	0.0401	0.456487	*
RANBP1	Gene_expression	High-sensitivity	Low-sensitivity	7	8	46	0.0401	0.456487	*
RAVER1	Gene_expression	High-sensitivity	Low-sensitivity	7	8	46	0.0401	0.456487	*
RCC1	Gene_expression	High-sensitivity	Low-sensitivity	7	8	46	0.0401	0.456487	*
RFXANK	Gene_expression	High-sensitivity	Low-sensitivity	7	8	46	0.0401	0.456487	*
RNF213	Gene_expression	High-sensitivity	Low-sensitivity	7	8	10	0.0401	0.456487	*
RPL7A	Gene_expression	High-sensitivity	Low-sensitivity	7	8	46	0.0401	0.456487	*
RPS10	Gene_expression	High-sensitivity	Low-sensitivity	7	8	46	0.0401	0.456487	*
RPS4X	Gene_expression	High-sensitivity	Low-sensitivity	7	8	46	0.0401	0.456487	*
SEC16A	Gene_expression	High-sensitivity	Low-sensitivity	7	8	10	0.0401	0.456487	*
SERGEF	Gene_expression	High-sensitivity	Low-sensitivity	7	8	46	0.0401	0.456487	*
SFT2D1	Gene_expression	High-sensitivity	Low-sensitivity	7	8	46	0.0401	0.456487	*
SH3D19	Gene_expression	High-sensitivity	Low-sensitivity	7	8	46	0.0401	0.456487	*
SLC25A33	Gene_expression	High-sensitivity	Low-sensitivity	7	8	46	0.0401	0.456487	*
SLC35B4	Gene_expression	High-sensitivity	Low-sensitivity	7	8	46	0.0401	0.456487	*
SPC24	Gene_expression	High-sensitivity	Low-sensitivity	7	8	46	0.0401	0.456487	*
SQLE	Gene_expression	High-sensitivity	Low-sensitivity	7	8	10	0.0401	0.456487	*
SRSF9	Gene_expression	High-sensitivity	Low-sensitivity	7	8	10	0.0401	0.456487	*
SSBP4	Gene_expression	High-sensitivity	Low-sensitivity	7	8	46	0.0401	0.456487	*
ST7L	Gene_expression	High-sensitivity	Low-sensitivity	7	8	46	0.0401	0.456487	*
TAPT1	Gene_expression	High-sensitivity	Low-sensitivity	7	8	10	0.0401	0.456487	*
TIMM44	Gene_expression	High-sensitivity	Low-sensitivity	7	8	46	0.0401	0.456487	*
TMEM51	Gene_expression	High-sensitivity	Low-sensitivity	7	8	46	0.0401	0.456487	*
TMX4	Gene_expression	High-sensitivity	Low-sensitivity	7	8	46	0.0401	0.456487	*
TNFRSF25	Gene_expression	High-sensitivity	Low-sensitivity	7	8	46	0.0401	0.456487	*
TRAPPC6B	Gene_expression	High-sensitivity	Low-sensitivity	7	8	10	0.0401	0.456487	*
TRPM4	Gene_expression	High-sensitivity	Low-sensitivity	7	8	10	0.0401	0.456487	*
ULK1	Gene_expression	High-sensitivity	Low-sensitivity	7	8	10	0.0401	0.456487	*
USP28	Gene_expression	High-sensitivity	Low-sensitivity	7	8	46	0.0401	0.456487	*
USP42	Gene_expression	High-sensitivity	Low-sensitivity	7	8	46	0.0401	0.456487	*
VARS	Gene_expression	High-sensitivity	Low-sensitivity	7	8	46	0.0401	0.456487	*
VPS53	Gene_expression	High-sensitivity	Low-sensitivity	7	8	46	0.0401	0.456487	*
WTAP	Gene_expression	High-sensitivity	Low-sensitivity	7	8	46	0.0401	0.456487	*
ZNF317	Gene_expression	High-sensitivity	Low-sensitivity	7	8	46	0.0401	0.456487	*
HTRA4	Gene_expression	High-sensitivity	Low-sensitivity	7	8	12	0.0428	0.48561	*
ASB1	Gene_expression	High-sensitivity	Low-sensitivity	7	8	45.5	0.0489	0.493015	*
ABCC1	Gene_expression	High-sensitivity	Low-sensitivity	7	8	45	0.0541	0.493015	ns
ACSF2	Gene_expression	High-sensitivity	Low-sensitivity	7	8	11	0.0541	0.493015	ns
AHCY	Gene_expression	High-sensitivity	Low-sensitivity	7	8	45	0.0541	0.493015	ns
AKAP13	Gene_expression	High-sensitivity	Low-sensitivity	7	8	45	0.0541	0.493015	ns
ALG6	Gene_expression	High-sensitivity	Low-sensitivity	7	8	45	0.0541	0.493015	ns
ALG8	Gene_expression	High-sensitivity	Low-sensitivity	7	8	45	0.0541	0.493015	ns
ANK3	Gene_expression	High-sensitivity	Low-sensitivity	7	8	11	0.0541	0.493015	ns
ARRDC1	Gene_expression	High-sensitivity	Low-sensitivity	7	8	11	0.0541	0.493015	ns
BANF1	Gene_expression	High-sensitivity	Low-sensitivity	7	8	45	0.0541	0.493015	ns
BLVRA	Gene_expression	High-sensitivity	Low-sensitivity	7	8	11	0.0541	0.493015	ns
BOD1	Gene_expression	High-sensitivity	Low-sensitivity	7	8	45	0.0541	0.493015	ns
BSG	Gene_expression	High-sensitivity	Low-sensitivity	7	8	45	0.0541	0.493015	ns
BTN2A1	Gene_expression	High-sensitivity	Low-sensitivity	7	8	45	0.0541	0.493015	ns
C3orf52	Gene_expression	High-sensitivity	Low-sensitivity	7	8	11	0.0541	0.493015	ns
CACNG4	Gene_expression	High-sensitivity	Low-sensitivity	7	8	11	0.0541	0.493015	ns
CARS2	Gene_expression	High-sensitivity	Low-sensitivity	7	8	45	0.0541	0.493015	ns
CBWD2	Gene_expression	High-sensitivity	Low-sensitivity	7	8	11	0.0541	0.493015	ns
CCNE1	Gene_expression	High-sensitivity	Low-sensitivity	7	8	45	0.0541	0.493015	ns
CLCC1	Gene_expression	High-sensitivity	Low-sensitivity	7	8	45	0.0541	0.493015	ns
COMMD6	Gene_expression	High-sensitivity	Low-sensitivity	7	8	45	0.0541	0.493015	ns
CRK	Gene_expression	High-sensitivity	Low-sensitivity	7	8	45	0.0541	0.493015	ns
CSNK1D	Gene_expression	High-sensitivity	Low-sensitivity	7	8	11	0.0541	0.493015	ns
CWC25	Gene_expression	High-sensitivity	Low-sensitivity	7	8	11	0.0541	0.493015	ns
DDX55	Gene_expression	High-sensitivity	Low-sensitivity	7	8	11	0.0541	0.493015	ns
DLGAP4	Gene_expression	High-sensitivity	Low-sensitivity	7	8	45	0.0541	0.493015	ns
DTNBP1	Gene_expression	High-sensitivity	Low-sensitivity	7	8	45	0.0541	0.493015	ns
EGFR	Gene_expression	High-sensitivity	Low-sensitivity	7	8	45	0.0541	0.493015	ns
EIF2B5	Gene_expression	High-sensitivity	Low-sensitivity	7	8	11	0.0541	0.493015	ns
EIF5A	Gene_expression	High-sensitivity	Low-sensitivity	7	8	45	0.0541	0.493015	ns
ELAVL1	Gene_expression	High-sensitivity	Low-sensitivity	7	8	45	0.0541	0.493015	ns
ETNK1	Gene_expression	High-sensitivity	Low-sensitivity	7	8	11	0.0541	0.493015	ns
FAM189B	Gene_expression	High-sensitivity	Low-sensitivity	7	8	45	0.0541	0.493015	ns
FAM214A	Gene_expression	High-sensitivity	Low-sensitivity	7	8	11	0.0541	0.493015	ns
FAM72B	Gene_expression	High-sensitivity	Low-sensitivity	7	8	45	0.0541	0.493015	ns
FBXO5	Gene_expression	High-sensitivity	Low-sensitivity	7	8	45	0.0541	0.493015	ns
FOSB	Gene_expression	High-sensitivity	Low-sensitivity	7	8	11	0.0541	0.493015	ns
FYCO1	Gene_expression	High-sensitivity	Low-sensitivity	7	8	11	0.0541	0.493015	ns
GABPA	Gene_expression	High-sensitivity	Low-sensitivity	7	8	45	0.0541	0.493015	ns
GPR153	Gene_expression	High-sensitivity	Low-sensitivity	7	8	45	0.0541	0.493015	ns
GSN	Gene_expression	High-sensitivity	Low-sensitivity	7	8	11	0.0541	0.493015	ns
GSTP1	Gene_expression	High-sensitivity	Low-sensitivity	7	8	45	0.0541	0.493015	ns
HIST1H2BC	Gene_expression	High-sensitivity	Low-sensitivity	7	8	11	0.0541	0.493015	ns
HK1	Gene_expression	High-sensitivity	Low-sensitivity	7	8	11	0.0541	0.493015	ns
HPS1	Gene_expression	High-sensitivity	Low-sensitivity	7	8	45	0.0541	0.493015	ns
HYAL2	Gene_expression	High-sensitivity	Low-sensitivity	7	8	45	0.0541	0.493015	ns
KIAA2013	Gene_expression	High-sensitivity	Low-sensitivity	7	8	45	0.0541	0.493015	ns
KIF4A	Gene_expression	High-sensitivity	Low-sensitivity	7	8	45	0.0541	0.493015	ns
KRCC1	Gene_expression	High-sensitivity	Low-sensitivity	7	8	11	0.0541	0.493015	ns
KRT15	Gene_expression	High-sensitivity	Low-sensitivity	7	8	11	0.0541	0.493015	ns
LMX1B	Gene_expression	High-sensitivity	Low-sensitivity	7	8	11	0.0541	0.493015	ns
MAL2	Gene_expression	High-sensitivity	Low-sensitivity	7	8	11	0.0541	0.493015	ns
MALT1	Gene_expression	High-sensitivity	Low-sensitivity	7	8	45	0.0541	0.493015	ns
MCM5	Gene_expression	High-sensitivity	Low-sensitivity	7	8	45	0.0541	0.493015	ns
MCM8	Gene_expression	High-sensitivity	Low-sensitivity	7	8	45	0.0541	0.493015	ns
MDN1	Gene_expression	High-sensitivity	Low-sensitivity	7	8	45	0.0541	0.493015	ns
MED7	Gene_expression	High-sensitivity	Low-sensitivity	7	8	45	0.0541	0.493015	ns
METTL4	Gene_expression	High-sensitivity	Low-sensitivity	7	8	45	0.0541	0.493015	ns
MICAL3	Gene_expression	High-sensitivity	Low-sensitivity	7	8	45	0.0541	0.493015	ns
MTDH	Gene_expression	High-sensitivity	Low-sensitivity	7	8	11	0.0541	0.493015	ns
MTMR4	Gene_expression	High-sensitivity	Low-sensitivity	7	8	11	0.0541	0.493015	ns
NIPAL3	Gene_expression	High-sensitivity	Low-sensitivity	7	8	11	0.0541	0.493015	ns
NOL8	Gene_expression	High-sensitivity	Low-sensitivity	7	8	45	0.0541	0.493015	ns
NONO	Gene_expression	High-sensitivity	Low-sensitivity	7	8	45	0.0541	0.493015	ns
NOP16	Gene_expression	High-sensitivity	Low-sensitivity	7	8	45	0.0541	0.493015	ns
PDIA6	Gene_expression	High-sensitivity	Low-sensitivity	7	8	45	0.0541	0.493015	ns
PFDN1	Gene_expression	High-sensitivity	Low-sensitivity	7	8	45	0.0541	0.493015	ns
PHLDB3	Gene_expression	High-sensitivity	Low-sensitivity	7	8	11	0.0541	0.493015	ns
PMEPA1	Gene_expression	High-sensitivity	Low-sensitivity	7	8	11	0.0541	0.493015	ns
PTPN14	Gene_expression	High-sensitivity	Low-sensitivity	7	8	45	0.0541	0.493015	ns
QKI	Gene_expression	High-sensitivity	Low-sensitivity	7	8	45	0.0541	0.493015	ns
R3HDM2	Gene_expression	High-sensitivity	Low-sensitivity	7	8	11	0.0541	0.493015	ns
RALGAPA1	Gene_expression	High-sensitivity	Low-sensitivity	7	8	11	0.0541	0.493015	ns
RALY	Gene_expression	High-sensitivity	Low-sensitivity	7	8	45	0.0541	0.493015	ns
RPL34	Gene_expression	High-sensitivity	Low-sensitivity	7	8	45	0.0541	0.493015	ns
SEMA3E	Gene_expression	High-sensitivity	Low-sensitivity	7	8	11	0.0541	0.493015	ns
SF3A2	Gene_expression	High-sensitivity	Low-sensitivity	7	8	45	0.0541	0.493015	ns
SHOC2	Gene_expression	High-sensitivity	Low-sensitivity	7	8	11	0.0541	0.493015	ns
SLC26A11	Gene_expression	High-sensitivity	Low-sensitivity	7	8	11	0.0541	0.493015	ns
SLC26A2	Gene_expression	High-sensitivity	Low-sensitivity	7	8	45	0.0541	0.493015	ns
SLC38A1	Gene_expression	High-sensitivity	Low-sensitivity	7	8	11	0.0541	0.493015	ns
SLC39A10	Gene_expression	High-sensitivity	Low-sensitivity	7	8	45	0.0541	0.493015	ns
SNRPF	Gene_expression	High-sensitivity	Low-sensitivity	7	8	45	0.0541	0.493015	ns
SOS1	Gene_expression	High-sensitivity	Low-sensitivity	7	8	45	0.0541	0.493015	ns
SRGAP2	Gene_expression	High-sensitivity	Low-sensitivity	7	8	45	0.0541	0.493015	ns
STK40	Gene_expression	High-sensitivity	Low-sensitivity	7	8	45	0.0541	0.493015	ns
SYNE4	Gene_expression	High-sensitivity	Low-sensitivity	7	8	11	0.0541	0.493015	ns
SYT7	Gene_expression	High-sensitivity	Low-sensitivity	7	8	11	0.0541	0.493015	ns
TBL1XR1	Gene_expression	High-sensitivity	Low-sensitivity	7	8	11	0.0541	0.493015	ns
TEAD1	Gene_expression	High-sensitivity	Low-sensitivity	7	8	45	0.0541	0.493015	ns
TIMM21	Gene_expression	High-sensitivity	Low-sensitivity	7	8	45	0.0541	0.493015	ns
TMEM116	Gene_expression	High-sensitivity	Low-sensitivity	7	8	11	0.0541	0.493015	ns
TMEM184A	Gene_expression	High-sensitivity	Low-sensitivity	7	8	11	0.0541	0.493015	ns
TMEM50A	Gene_expression	High-sensitivity	Low-sensitivity	7	8	45	0.0541	0.493015	ns
TMEM87B	Gene_expression	High-sensitivity	Low-sensitivity	7	8	11	0.0541	0.493015	ns
TNKS	Gene_expression	High-sensitivity	Low-sensitivity	7	8	45	0.0541	0.493015	ns
TOP1MT	Gene_expression	High-sensitivity	Low-sensitivity	7	8	45	0.0541	0.493015	ns
TRAF5	Gene_expression	High-sensitivity	Low-sensitivity	7	8	11	0.0541	0.493015	ns
TSR1	Gene_expression	High-sensitivity	Low-sensitivity	7	8	45	0.0541	0.493015	ns
TTLL4	Gene_expression	High-sensitivity	Low-sensitivity	7	8	45	0.0541	0.493015	ns
UBTD2	Gene_expression	High-sensitivity	Low-sensitivity	7	8	45	0.0541	0.493015	ns
UBXN4	Gene_expression	High-sensitivity	Low-sensitivity	7	8	11	0.0541	0.493015	ns
USP38	Gene_expression	High-sensitivity	Low-sensitivity	7	8	11	0.0541	0.493015	ns
VCL	Gene_expression	High-sensitivity	Low-sensitivity	7	8	45	0.0541	0.493015	ns
WRAP73	Gene_expression	High-sensitivity	Low-sensitivity	7	8	45	0.0541	0.493015	ns
ZFYVE21	Gene_expression	High-sensitivity	Low-sensitivity	7	8	11	0.0541	0.493015	ns
BUB1B	Gene_expression	High-sensitivity	Low-sensitivity	7	8	45	0.056	0.504958	ns
CDCA2	Gene_expression	High-sensitivity	Low-sensitivity	7	8	45	0.056	0.504958	ns
EXOC6	Gene_expression	High-sensitivity	Low-sensitivity	7	8	11	0.056	0.504958	ns
RAPGEF5	Gene_expression	High-sensitivity	Low-sensitivity	7	8	11	0.056	0.504958	ns
HECA	Gene_expression	High-sensitivity	Low-sensitivity	7	8	44.5	0.0638	0.529016	ns
NOL9	Gene_expression	High-sensitivity	Low-sensitivity	7	8	44.5	0.0638	0.529016	ns
ZNF597	Gene_expression	High-sensitivity	Low-sensitivity	7	8	11.5	0.0638	0.529016	ns
ABCC3	Gene_expression	High-sensitivity	Low-sensitivity	7	8	12	0.0721	0.529016	ns
ACTN1	Gene_expression	High-sensitivity	Low-sensitivity	7	8	44	0.0721	0.529016	ns
ADAM10	Gene_expression	High-sensitivity	Low-sensitivity	7	8	44	0.0721	0.529016	ns
AEN	Gene_expression	High-sensitivity	Low-sensitivity	7	8	44	0.0721	0.529016	ns
ANKRD46	Gene_expression	High-sensitivity	Low-sensitivity	7	8	12	0.0721	0.529016	ns
AQR	Gene_expression	High-sensitivity	Low-sensitivity	7	8	44	0.0721	0.529016	ns
ARMC10	Gene_expression	High-sensitivity	Low-sensitivity	7	8	44	0.0721	0.529016	ns
ARSB	Gene_expression	High-sensitivity	Low-sensitivity	7	8	44	0.0721	0.529016	ns
ATAT1	Gene_expression	High-sensitivity	Low-sensitivity	7	8	44	0.0721	0.529016	ns
ATG3	Gene_expression	High-sensitivity	Low-sensitivity	7	8	44	0.0721	0.529016	ns
AUH	Gene_expression	High-sensitivity	Low-sensitivity	7	8	44	0.0721	0.529016	ns
BRI3BP	Gene_expression	High-sensitivity	Low-sensitivity	7	8	12	0.0721	0.529016	ns
C2orf76	Gene_expression	High-sensitivity	Low-sensitivity	7	8	12	0.0721	0.529016	ns
C4orf3	Gene_expression	High-sensitivity	Low-sensitivity	7	8	12	0.0721	0.529016	ns
C8orf76	Gene_expression	High-sensitivity	Low-sensitivity	7	8	12	0.0721	0.529016	ns
CAD	Gene_expression	High-sensitivity	Low-sensitivity	7	8	44	0.0721	0.529016	ns
CCDC71L	Gene_expression	High-sensitivity	Low-sensitivity	7	8	44	0.0721	0.529016	ns
CCDC86	Gene_expression	High-sensitivity	Low-sensitivity	7	8	44	0.0721	0.529016	ns
CDC34	Gene_expression	High-sensitivity	Low-sensitivity	7	8	44	0.0721	0.529016	ns
CENPH	Gene_expression	High-sensitivity	Low-sensitivity	7	8	44	0.0721	0.529016	ns
CEP57	Gene_expression	High-sensitivity	Low-sensitivity	7	8	44	0.0721	0.529016	ns
CHMP7	Gene_expression	High-sensitivity	Low-sensitivity	7	8	44	0.0721	0.529016	ns
CRABP2	Gene_expression	High-sensitivity	Low-sensitivity	7	8	12	0.0721	0.529016	ns
CRELD2	Gene_expression	High-sensitivity	Low-sensitivity	7	8	44	0.0721	0.529016	ns
CSRP1	Gene_expression	High-sensitivity	Low-sensitivity	7	8	12	0.0721	0.529016	ns
CTSL	Gene_expression	High-sensitivity	Low-sensitivity	7	8	44	0.0721	0.529016	ns
CYB5R1	Gene_expression	High-sensitivity	Low-sensitivity	7	8	12	0.0721	0.529016	ns
EBNA1BP2	Gene_expression	High-sensitivity	Low-sensitivity	7	8	44	0.0721	0.529016	ns
EEF1A1	Gene_expression	High-sensitivity	Low-sensitivity	7	8	44	0.0721	0.529016	ns
EPS8L2	Gene_expression	High-sensitivity	Low-sensitivity	7	8	12	0.0721	0.529016	ns
ERBB2	Gene_expression	High-sensitivity	Low-sensitivity	7	8	12	0.0721	0.529016	ns
ERGIC3	Gene_expression	High-sensitivity	Low-sensitivity	7	8	44	0.0721	0.529016	ns
EXOC2	Gene_expression	High-sensitivity	Low-sensitivity	7	8	12	0.0721	0.529016	ns
FAM84B	Gene_expression	High-sensitivity	Low-sensitivity	7	8	12	0.0721	0.529016	ns
FAM91A1	Gene_expression	High-sensitivity	Low-sensitivity	7	8	12	0.0721	0.529016	ns
FOS	Gene_expression	High-sensitivity	Low-sensitivity	7	8	12	0.0721	0.529016	ns
GAB1	Gene_expression	High-sensitivity	Low-sensitivity	7	8	12	0.0721	0.529016	ns
GNAS	Gene_expression	High-sensitivity	Low-sensitivity	7	8	12	0.0721	0.529016	ns
GP6	Gene_expression	High-sensitivity	Low-sensitivity	7	8	12	0.0721	0.529016	ns
HKR1	Gene_expression	High-sensitivity	Low-sensitivity	7	8	12	0.0721	0.529016	ns
HMGN4	Gene_expression	High-sensitivity	Low-sensitivity	7	8	44	0.0721	0.529016	ns
HNRNPD	Gene_expression	High-sensitivity	Low-sensitivity	7	8	44	0.0721	0.529016	ns
KANSL2	Gene_expression	High-sensitivity	Low-sensitivity	7	8	12	0.0721	0.529016	ns
KIF2C	Gene_expression	High-sensitivity	Low-sensitivity	7	8	44	0.0721	0.529016	ns
KREMEN1	Gene_expression	High-sensitivity	Low-sensitivity	7	8	12	0.0721	0.529016	ns
KRT8	Gene_expression	High-sensitivity	Low-sensitivity	7	8	12	0.0721	0.529016	ns
LARS	Gene_expression	High-sensitivity	Low-sensitivity	7	8	44	0.0721	0.529016	ns
LENG1	Gene_expression	High-sensitivity	Low-sensitivity	7	8	12	0.0721	0.529016	ns
LEPR	Gene_expression	High-sensitivity	Low-sensitivity	7	8	44	0.0721	0.529016	ns
LIMD1	Gene_expression	High-sensitivity	Low-sensitivity	7	8	44	0.0721	0.529016	ns
LMNB1	Gene_expression	High-sensitivity	Low-sensitivity	7	8	44	0.0721	0.529016	ns
LSM7	Gene_expression	High-sensitivity	Low-sensitivity	7	8	44	0.0721	0.529016	ns
MED13	Gene_expression	High-sensitivity	Low-sensitivity	7	8	12	0.0721	0.529016	ns
MEGF6	Gene_expression	High-sensitivity	Low-sensitivity	7	8	44	0.0721	0.529016	ns
MELK	Gene_expression	High-sensitivity	Low-sensitivity	7	8	44	0.0721	0.529016	ns
METTL16	Gene_expression	High-sensitivity	Low-sensitivity	7	8	44	0.0721	0.529016	ns
MICALL2	Gene_expression	High-sensitivity	Low-sensitivity	7	8	12	0.0721	0.529016	ns
MRPL17	Gene_expression	High-sensitivity	Low-sensitivity	7	8	12	0.0721	0.529016	ns
MYBL2	Gene_expression	High-sensitivity	Low-sensitivity	7	8	44	0.0721	0.529016	ns
NARS2	Gene_expression	High-sensitivity	Low-sensitivity	7	8	44	0.0721	0.529016	ns
NASP	Gene_expression	High-sensitivity	Low-sensitivity	7	8	44	0.0721	0.529016	ns
NBPF20	Gene_expression	High-sensitivity	Low-sensitivity	7	8	44	0.0721	0.529016	ns
NCK1	Gene_expression	High-sensitivity	Low-sensitivity	7	8	44	0.0721	0.529016	ns
NEK6	Gene_expression	High-sensitivity	Low-sensitivity	7	8	12	0.0721	0.529016	ns
NPIPA7	Gene_expression	High-sensitivity	Low-sensitivity	7	8	12	0.0721	0.529016	ns
NUP50	Gene_expression	High-sensitivity	Low-sensitivity	7	8	44	0.0721	0.529016	ns
OIP5	Gene_expression	High-sensitivity	Low-sensitivity	7	8	44	0.0721	0.529016	ns
PARP4	Gene_expression	High-sensitivity	Low-sensitivity	7	8	44	0.0721	0.529016	ns
PAX9	Gene_expression	High-sensitivity	Low-sensitivity	7	8	12	0.0721	0.529016	ns
PCYT1A	Gene_expression	High-sensitivity	Low-sensitivity	7	8	12	0.0721	0.529016	ns
PDXDC1	Gene_expression	High-sensitivity	Low-sensitivity	7	8	12	0.0721	0.529016	ns
PFKFB4	Gene_expression	High-sensitivity	Low-sensitivity	7	8	12	0.0721	0.529016	ns
PITPNM1	Gene_expression	High-sensitivity	Low-sensitivity	7	8	44	0.0721	0.529016	ns
PLEKHG6	Gene_expression	High-sensitivity	Low-sensitivity	7	8	12	0.0721	0.529016	ns
POP5	Gene_expression	High-sensitivity	Low-sensitivity	7	8	12	0.0721	0.529016	ns
PPIL3	Gene_expression	High-sensitivity	Low-sensitivity	7	8	44	0.0721	0.529016	ns
PPM1D	Gene_expression	High-sensitivity	Low-sensitivity	7	8	12	0.0721	0.529016	ns
PPP1R37	Gene_expression	High-sensitivity	Low-sensitivity	7	8	12	0.0721	0.529016	ns
PPP2R1B	Gene_expression	High-sensitivity	Low-sensitivity	7	8	44	0.0721	0.529016	ns
PSIP1	Gene_expression	High-sensitivity	Low-sensitivity	7	8	44	0.0721	0.529016	ns
PVR	Gene_expression	High-sensitivity	Low-sensitivity	7	8	44	0.0721	0.529016	ns
PXN	Gene_expression	High-sensitivity	Low-sensitivity	7	8	12	0.0721	0.529016	ns
QSER1	Gene_expression	High-sensitivity	Low-sensitivity	7	8	44	0.0721	0.529016	ns
RAB28	Gene_expression	High-sensitivity	Low-sensitivity	7	8	44	0.0721	0.529016	ns
RAD21	Gene_expression	High-sensitivity	Low-sensitivity	7	8	12	0.0721	0.529016	ns
RBFOX2	Gene_expression	High-sensitivity	Low-sensitivity	7	8	44	0.0721	0.529016	ns
RGS2	Gene_expression	High-sensitivity	Low-sensitivity	7	8	44	0.0721	0.529016	ns
RHEB	Gene_expression	High-sensitivity	Low-sensitivity	7	8	44	0.0721	0.529016	ns
RPL10A	Gene_expression	High-sensitivity	Low-sensitivity	7	8	44	0.0721	0.529016	ns
SDC1	Gene_expression	High-sensitivity	Low-sensitivity	7	8	12	0.0721	0.529016	ns
SFSWAP	Gene_expression	High-sensitivity	Low-sensitivity	7	8	12	0.0721	0.529016	ns
SLC16A1	Gene_expression	High-sensitivity	Low-sensitivity	7	8	44	0.0721	0.529016	ns
SLC25A3	Gene_expression	High-sensitivity	Low-sensitivity	7	8	44	0.0721	0.529016	ns
SLC41A1	Gene_expression	High-sensitivity	Low-sensitivity	7	8	44	0.0721	0.529016	ns
SMARCD2	Gene_expression	High-sensitivity	Low-sensitivity	7	8	12	0.0721	0.529016	ns
SMIM13	Gene_expression	High-sensitivity	Low-sensitivity	7	8	44	0.0721	0.529016	ns
SNX19	Gene_expression	High-sensitivity	Low-sensitivity	7	8	44	0.0721	0.529016	ns
SPIN4	Gene_expression	High-sensitivity	Low-sensitivity	7	8	44	0.0721	0.529016	ns
SRPK1	Gene_expression	High-sensitivity	Low-sensitivity	7	8	44	0.0721	0.529016	ns
STAT3	Gene_expression	High-sensitivity	Low-sensitivity	7	8	44	0.0721	0.529016	ns
TACC3	Gene_expression	High-sensitivity	Low-sensitivity	7	8	44	0.0721	0.529016	ns
TINCR	Gene_expression	High-sensitivity	Low-sensitivity	7	8	12	0.0721	0.529016	ns
TIPRL	Gene_expression	High-sensitivity	Low-sensitivity	7	8	44	0.0721	0.529016	ns
TMBIM6	Gene_expression	High-sensitivity	Low-sensitivity	7	8	12	0.0721	0.529016	ns
TMEM106C	Gene_expression	High-sensitivity	Low-sensitivity	7	8	12	0.0721	0.529016	ns
TP53I3	Gene_expression	High-sensitivity	Low-sensitivity	7	8	44	0.0721	0.529016	ns
TRNAU1AP	Gene_expression	High-sensitivity	Low-sensitivity	7	8	44	0.0721	0.529016	ns
TSPAN15	Gene_expression	High-sensitivity	Low-sensitivity	7	8	12	0.0721	0.529016	ns
TWF1	Gene_expression	High-sensitivity	Low-sensitivity	7	8	12	0.0721	0.529016	ns
UCKL1	Gene_expression	High-sensitivity	Low-sensitivity	7	8	12	0.0721	0.529016	ns
UGGT2	Gene_expression	High-sensitivity	Low-sensitivity	7	8	44	0.0721	0.529016	ns
USP40	Gene_expression	High-sensitivity	Low-sensitivity	7	8	12	0.0721	0.529016	ns
VAPB	Gene_expression	High-sensitivity	Low-sensitivity	7	8	12	0.0721	0.529016	ns
VPS41	Gene_expression	High-sensitivity	Low-sensitivity	7	8	12	0.0721	0.529016	ns
VTA1	Gene_expression	High-sensitivity	Low-sensitivity	7	8	44	0.0721	0.529016	ns
WDR45B	Gene_expression	High-sensitivity	Low-sensitivity	7	8	12	0.0721	0.529016	ns
WDR46	Gene_expression	High-sensitivity	Low-sensitivity	7	8	44	0.0721	0.529016	ns
WSB2	Gene_expression	High-sensitivity	Low-sensitivity	7	8	12	0.0721	0.529016	ns
XBP1	Gene_expression	High-sensitivity	Low-sensitivity	7	8	12	0.0721	0.529016	ns
XPA	Gene_expression	High-sensitivity	Low-sensitivity	7	8	44	0.0721	0.529016	ns
ZBED4	Gene_expression	High-sensitivity	Low-sensitivity	7	8	44	0.0721	0.529016	ns
ZMYM1	Gene_expression	High-sensitivity	Low-sensitivity	7	8	44	0.0721	0.529016	ns
ZNF41	Gene_expression	High-sensitivity	Low-sensitivity	7	8	12	0.0721	0.529016	ns
ZNRD1	Gene_expression	High-sensitivity	Low-sensitivity	7	8	44	0.0721	0.529016	ns
BTN3A1	Gene_expression	High-sensitivity	Low-sensitivity	7	8	44	0.0726	0.529285	ns
NCOA2	Gene_expression	High-sensitivity	Low-sensitivity	7	8	12	0.0726	0.529285	ns
PRLR	Gene_expression	High-sensitivity	Low-sensitivity	7	8	12	0.0726	0.529285	ns
RNF43	Gene_expression	High-sensitivity	Low-sensitivity	7	8	12	0.0726	0.529285	ns
FAM184B	Gene_expression	High-sensitivity	Low-sensitivity	7	8	12.5	0.0815	0.549059	ns
DOK4	Gene_expression	High-sensitivity	Low-sensitivity	7	8	43.5	0.0823	0.549059	ns
LPCAT4	Gene_expression	High-sensitivity	Low-sensitivity	7	8	43	0.093	0.549059	ns
MYO9B	Gene_expression	High-sensitivity	Low-sensitivity	7	8	43	0.093	0.549059	ns
RNF39	Gene_expression	High-sensitivity	Low-sensitivity	7	8	13	0.093	0.549059	ns
VMA21	Gene_expression	High-sensitivity	Low-sensitivity	7	8	43	0.093	0.549059	ns
AARS	Gene_expression	High-sensitivity	Low-sensitivity	7	8	13	0.0939	0.549059	ns
ACTR8	Gene_expression	High-sensitivity	Low-sensitivity	7	8	43	0.0939	0.549059	ns
ADAM17	Gene_expression	High-sensitivity	Low-sensitivity	7	8	43	0.0939	0.549059	ns
AGA	Gene_expression	High-sensitivity	Low-sensitivity	7	8	13	0.0939	0.549059	ns
AGRN	Gene_expression	High-sensitivity	Low-sensitivity	7	8	43	0.0939	0.549059	ns
AIMP2	Gene_expression	High-sensitivity	Low-sensitivity	7	8	43	0.0939	0.549059	ns
AKIRIN2	Gene_expression	High-sensitivity	Low-sensitivity	7	8	43	0.0939	0.549059	ns
ALDH3B2	Gene_expression	High-sensitivity	Low-sensitivity	7	8	13	0.0939	0.549059	ns
ARGLU1	Gene_expression	High-sensitivity	Low-sensitivity	7	8	43	0.0939	0.549059	ns
ARPC5	Gene_expression	High-sensitivity	Low-sensitivity	7	8	43	0.0939	0.549059	ns
ATAD5	Gene_expression	High-sensitivity	Low-sensitivity	7	8	43	0.0939	0.549059	ns
ATRN	Gene_expression	High-sensitivity	Low-sensitivity	7	8	43	0.0939	0.549059	ns
BAG4	Gene_expression	High-sensitivity	Low-sensitivity	7	8	43	0.0939	0.549059	ns
BICD2	Gene_expression	High-sensitivity	Low-sensitivity	7	8	43	0.0939	0.549059	ns
BORA	Gene_expression	High-sensitivity	Low-sensitivity	7	8	43	0.0939	0.549059	ns
C12orf49	Gene_expression	High-sensitivity	Low-sensitivity	7	8	13	0.0939	0.549059	ns
C21orf91	Gene_expression	High-sensitivity	Low-sensitivity	7	8	43	0.0939	0.549059	ns
C22orf46	Gene_expression	High-sensitivity	Low-sensitivity	7	8	43	0.0939	0.549059	ns
C3orf58	Gene_expression	High-sensitivity	Low-sensitivity	7	8	43	0.0939	0.549059	ns
CALU	Gene_expression	High-sensitivity	Low-sensitivity	7	8	43	0.0939	0.549059	ns
CAMSAP2	Gene_expression	High-sensitivity	Low-sensitivity	7	8	43	0.0939	0.549059	ns
CBWD5	Gene_expression	High-sensitivity	Low-sensitivity	7	8	13	0.0939	0.549059	ns
CCNB1	Gene_expression	High-sensitivity	Low-sensitivity	7	8	43	0.0939	0.549059	ns
CCNDBP1	Gene_expression	High-sensitivity	Low-sensitivity	7	8	43	0.0939	0.549059	ns
CENPI	Gene_expression	High-sensitivity	Low-sensitivity	7	8	43	0.0939	0.549059	ns
CEP78	Gene_expression	High-sensitivity	Low-sensitivity	7	8	43	0.0939	0.549059	ns
CMTR2	Gene_expression	High-sensitivity	Low-sensitivity	7	8	13	0.0939	0.549059	ns
COPG1	Gene_expression	High-sensitivity	Low-sensitivity	7	8	13	0.0939	0.549059	ns
CPNE1	Gene_expression	High-sensitivity	Low-sensitivity	7	8	43	0.0939	0.549059	ns
CRCP	Gene_expression	High-sensitivity	Low-sensitivity	7	8	13	0.0939	0.549059	ns
DDX21	Gene_expression	High-sensitivity	Low-sensitivity	7	8	43	0.0939	0.549059	ns
DICER1	Gene_expression	High-sensitivity	Low-sensitivity	7	8	13	0.0939	0.549059	ns
DIXDC1	Gene_expression	High-sensitivity	Low-sensitivity	7	8	43	0.0939	0.549059	ns
DYNC1LI1	Gene_expression	High-sensitivity	Low-sensitivity	7	8	43	0.0939	0.549059	ns
EIF2S2	Gene_expression	High-sensitivity	Low-sensitivity	7	8	43	0.0939	0.549059	ns
ELP6	Gene_expression	High-sensitivity	Low-sensitivity	7	8	43	0.0939	0.549059	ns
EMC1	Gene_expression	High-sensitivity	Low-sensitivity	7	8	43	0.0939	0.549059	ns
EPM2AIP1	Gene_expression	High-sensitivity	Low-sensitivity	7	8	13	0.0939	0.549059	ns
FAM117B	Gene_expression	High-sensitivity	Low-sensitivity	7	8	43	0.0939	0.549059	ns
FARP1	Gene_expression	High-sensitivity	Low-sensitivity	7	8	13	0.0939	0.549059	ns
FOXK2	Gene_expression	High-sensitivity	Low-sensitivity	7	8	13	0.0939	0.549059	ns
FTO	Gene_expression	High-sensitivity	Low-sensitivity	7	8	43	0.0939	0.549059	ns
GALNT2	Gene_expression	High-sensitivity	Low-sensitivity	7	8	43	0.0939	0.549059	ns
GGT1	Gene_expression	High-sensitivity	Low-sensitivity	7	8	13	0.0939	0.549059	ns
GINS3	Gene_expression	High-sensitivity	Low-sensitivity	7	8	43	0.0939	0.549059	ns
GLUL	Gene_expression	High-sensitivity	Low-sensitivity	7	8	13	0.0939	0.549059	ns
GPBP1	Gene_expression	High-sensitivity	Low-sensitivity	7	8	43	0.0939	0.549059	ns
GRPEL2	Gene_expression	High-sensitivity	Low-sensitivity	7	8	43	0.0939	0.549059	ns
GTSE1	Gene_expression	High-sensitivity	Low-sensitivity	7	8	43	0.0939	0.549059	ns
H6PD	Gene_expression	High-sensitivity	Low-sensitivity	7	8	43	0.0939	0.549059	ns
HAUS6	Gene_expression	High-sensitivity	Low-sensitivity	7	8	43	0.0939	0.549059	ns
HCFC2	Gene_expression	High-sensitivity	Low-sensitivity	7	8	13	0.0939	0.549059	ns
HIST1H2BD	Gene_expression	High-sensitivity	Low-sensitivity	7	8	13	0.0939	0.549059	ns
HMGA1	Gene_expression	High-sensitivity	Low-sensitivity	7	8	43	0.0939	0.549059	ns
IDE	Gene_expression	High-sensitivity	Low-sensitivity	7	8	13	0.0939	0.549059	ns
IFITM3	Gene_expression	High-sensitivity	Low-sensitivity	7	8	43	0.0939	0.549059	ns
INPP4B	Gene_expression	High-sensitivity	Low-sensitivity	7	8	13	0.0939	0.549059	ns
KRI1	Gene_expression	High-sensitivity	Low-sensitivity	7	8	43	0.0939	0.549059	ns
LAMP1	Gene_expression	High-sensitivity	Low-sensitivity	7	8	43	0.0939	0.549059	ns
LIMK2	Gene_expression	High-sensitivity	Low-sensitivity	7	8	13	0.0939	0.549059	ns
LMNB2	Gene_expression	High-sensitivity	Low-sensitivity	7	8	43	0.0939	0.549059	ns
LRBA	Gene_expression	High-sensitivity	Low-sensitivity	7	8	13	0.0939	0.549059	ns
LRRC47	Gene_expression	High-sensitivity	Low-sensitivity	7	8	43	0.0939	0.549059	ns
MAGIX	Gene_expression	High-sensitivity	Low-sensitivity	7	8	13	0.0939	0.549059	ns
MARK2	Gene_expression	High-sensitivity	Low-sensitivity	7	8	13	0.0939	0.549059	ns
MB	Gene_expression	High-sensitivity	Low-sensitivity	7	8	13	0.0939	0.549059	ns
MBNL2	Gene_expression	High-sensitivity	Low-sensitivity	7	8	43	0.0939	0.549059	ns
METRN	Gene_expression	High-sensitivity	Low-sensitivity	7	8	13	0.0939	0.549059	ns
MICAL2	Gene_expression	High-sensitivity	Low-sensitivity	7	8	43	0.0939	0.549059	ns
MMGT1	Gene_expression	High-sensitivity	Low-sensitivity	7	8	43	0.0939	0.549059	ns
MRGBP	Gene_expression	High-sensitivity	Low-sensitivity	7	8	43	0.0939	0.549059	ns
MSANTD4	Gene_expression	High-sensitivity	Low-sensitivity	7	8	43	0.0939	0.549059	ns
MTSS1L	Gene_expression	High-sensitivity	Low-sensitivity	7	8	13	0.0939	0.549059	ns
MUL1	Gene_expression	High-sensitivity	Low-sensitivity	7	8	43	0.0939	0.549059	ns
NBPF1	Gene_expression	High-sensitivity	Low-sensitivity	7	8	43	0.0939	0.549059	ns
NBPF9	Gene_expression	High-sensitivity	Low-sensitivity	7	8	43	0.0939	0.549059	ns
NCAPH	Gene_expression	High-sensitivity	Low-sensitivity	7	8	43	0.0939	0.549059	ns
NCS1	Gene_expression	High-sensitivity	Low-sensitivity	7	8	43	0.0939	0.549059	ns
NFKBIE	Gene_expression	High-sensitivity	Low-sensitivity	7	8	43	0.0939	0.549059	ns
NFYB	Gene_expression	High-sensitivity	Low-sensitivity	7	8	43	0.0939	0.549059	ns
NHSL1	Gene_expression	High-sensitivity	Low-sensitivity	7	8	43	0.0939	0.549059	ns
NME6	Gene_expression	High-sensitivity	Low-sensitivity	7	8	13	0.0939	0.549059	ns
NUDT16L1	Gene_expression	High-sensitivity	Low-sensitivity	7	8	13	0.0939	0.549059	ns
NUPL2	Gene_expression	High-sensitivity	Low-sensitivity	7	8	43	0.0939	0.549059	ns
PATL1	Gene_expression	High-sensitivity	Low-sensitivity	7	8	43	0.0939	0.549059	ns
PCID2	Gene_expression	High-sensitivity	Low-sensitivity	7	8	43	0.0939	0.549059	ns
PFKFB3	Gene_expression	High-sensitivity	Low-sensitivity	7	8	13	0.0939	0.549059	ns
PICALM	Gene_expression	High-sensitivity	Low-sensitivity	7	8	43	0.0939	0.549059	ns
PITPNA	Gene_expression	High-sensitivity	Low-sensitivity	7	8	43	0.0939	0.549059	ns
PLEKHA3	Gene_expression	High-sensitivity	Low-sensitivity	7	8	43	0.0939	0.549059	ns
PMS1	Gene_expression	High-sensitivity	Low-sensitivity	7	8	43	0.0939	0.549059	ns
POLRMT	Gene_expression	High-sensitivity	Low-sensitivity	7	8	43	0.0939	0.549059	ns
PPM1A	Gene_expression	High-sensitivity	Low-sensitivity	7	8	13	0.0939	0.549059	ns
PRCP	Gene_expression	High-sensitivity	Low-sensitivity	7	8	43	0.0939	0.549059	ns
PRMT3	Gene_expression	High-sensitivity	Low-sensitivity	7	8	43	0.0939	0.549059	ns
PRRC2C	Gene_expression	High-sensitivity	Low-sensitivity	7	8	43	0.0939	0.549059	ns
PTK7	Gene_expression	High-sensitivity	Low-sensitivity	7	8	43	0.0939	0.549059	ns
RABL2B	Gene_expression	High-sensitivity	Low-sensitivity	7	8	43	0.0939	0.549059	ns
RAD18	Gene_expression	High-sensitivity	Low-sensitivity	7	8	43	0.0939	0.549059	ns
RARS	Gene_expression	High-sensitivity	Low-sensitivity	7	8	43	0.0939	0.549059	ns
RDH13	Gene_expression	High-sensitivity	Low-sensitivity	7	8	13	0.0939	0.549059	ns
RFX7	Gene_expression	High-sensitivity	Low-sensitivity	7	8	43	0.0939	0.549059	ns
RIMS3	Gene_expression	High-sensitivity	Low-sensitivity	7	8	43	0.0939	0.549059	ns
RPIA	Gene_expression	High-sensitivity	Low-sensitivity	7	8	43	0.0939	0.549059	ns
RPL36A	Gene_expression	High-sensitivity	Low-sensitivity	7	8	43	0.0939	0.549059	ns
RPS2	Gene_expression	High-sensitivity	Low-sensitivity	7	8	43	0.0939	0.549059	ns
RPS7	Gene_expression	High-sensitivity	Low-sensitivity	7	8	43	0.0939	0.549059	ns
RPS9	Gene_expression	High-sensitivity	Low-sensitivity	7	8	43	0.0939	0.549059	ns
RRBP1	Gene_expression	High-sensitivity	Low-sensitivity	7	8	43	0.0939	0.549059	ns
RRM2B	Gene_expression	High-sensitivity	Low-sensitivity	7	8	13	0.0939	0.549059	ns
RSRC2	Gene_expression	High-sensitivity	Low-sensitivity	7	8	13	0.0939	0.549059	ns
SAMD12	Gene_expression	High-sensitivity	Low-sensitivity	7	8	13	0.0939	0.549059	ns
SAMD8	Gene_expression	High-sensitivity	Low-sensitivity	7	8	43	0.0939	0.549059	ns
SCD	Gene_expression	High-sensitivity	Low-sensitivity	7	8	13	0.0939	0.549059	ns
SEC22C	Gene_expression	High-sensitivity	Low-sensitivity	7	8	43	0.0939	0.549059	ns
SEC62	Gene_expression	High-sensitivity	Low-sensitivity	7	8	13	0.0939	0.549059	ns
SECISBP2	Gene_expression	High-sensitivity	Low-sensitivity	7	8	13	0.0939	0.549059	ns
SIK2	Gene_expression	High-sensitivity	Low-sensitivity	7	8	43	0.0939	0.549059	ns
SIN3B	Gene_expression	High-sensitivity	Low-sensitivity	7	8	43	0.0939	0.549059	ns
SIPA1L3	Gene_expression	High-sensitivity	Low-sensitivity	7	8	13	0.0939	0.549059	ns
SIRT1	Gene_expression	High-sensitivity	Low-sensitivity	7	8	43	0.0939	0.549059	ns
SLC12A8	Gene_expression	High-sensitivity	Low-sensitivity	7	8	13	0.0939	0.549059	ns
SLC18B1	Gene_expression	High-sensitivity	Low-sensitivity	7	8	43	0.0939	0.549059	ns
SLC23A2	Gene_expression	High-sensitivity	Low-sensitivity	7	8	43	0.0939	0.549059	ns
SLC23A3	Gene_expression	High-sensitivity	Low-sensitivity	7	8	13	0.0939	0.549059	ns
SLC25A15	Gene_expression	High-sensitivity	Low-sensitivity	7	8	43	0.0939	0.549059	ns
SLC35F2	Gene_expression	High-sensitivity	Low-sensitivity	7	8	43	0.0939	0.549059	ns
SLC4A11	Gene_expression	High-sensitivity	Low-sensitivity	7	8	43	0.0939	0.549059	ns
SLITRK6	Gene_expression	High-sensitivity	Low-sensitivity	7	8	13	0.0939	0.549059	ns
SMIM12	Gene_expression	High-sensitivity	Low-sensitivity	7	8	43	0.0939	0.549059	ns
SSR2	Gene_expression	High-sensitivity	Low-sensitivity	7	8	43	0.0939	0.549059	ns
STX3	Gene_expression	High-sensitivity	Low-sensitivity	7	8	13	0.0939	0.549059	ns
TAMM41	Gene_expression	High-sensitivity	Low-sensitivity	7	8	43	0.0939	0.549059	ns
TBC1D22B	Gene_expression	High-sensitivity	Low-sensitivity	7	8	43	0.0939	0.549059	ns
TBC1D5	Gene_expression	High-sensitivity	Low-sensitivity	7	8	43	0.0939	0.549059	ns
TBCE	Gene_expression	High-sensitivity	Low-sensitivity	7	8	13	0.0939	0.549059	ns
THOC6	Gene_expression	High-sensitivity	Low-sensitivity	7	8	43	0.0939	0.549059	ns
TICAM1	Gene_expression	High-sensitivity	Low-sensitivity	7	8	43	0.0939	0.549059	ns
TJP3	Gene_expression	High-sensitivity	Low-sensitivity	7	8	13	0.0939	0.549059	ns
TM4SF1	Gene_expression	High-sensitivity	Low-sensitivity	7	8	43	0.0939	0.549059	ns
TMEM243	Gene_expression	High-sensitivity	Low-sensitivity	7	8	43	0.0939	0.549059	ns
TOX4	Gene_expression	High-sensitivity	Low-sensitivity	7	8	13	0.0939	0.549059	ns
TPR	Gene_expression	High-sensitivity	Low-sensitivity	7	8	43	0.0939	0.549059	ns
TPT1	Gene_expression	High-sensitivity	Low-sensitivity	7	8	43	0.0939	0.549059	ns
TRABD	Gene_expression	High-sensitivity	Low-sensitivity	7	8	43	0.0939	0.549059	ns
TRAPPC9	Gene_expression	High-sensitivity	Low-sensitivity	7	8	13	0.0939	0.549059	ns
TRPS1	Gene_expression	High-sensitivity	Low-sensitivity	7	8	13	0.0939	0.549059	ns
TTPAL	Gene_expression	High-sensitivity	Low-sensitivity	7	8	43	0.0939	0.549059	ns
TXNDC5	Gene_expression	High-sensitivity	Low-sensitivity	7	8	43	0.0939	0.549059	ns
UBE2J2	Gene_expression	High-sensitivity	Low-sensitivity	7	8	43	0.0939	0.549059	ns
UBR7	Gene_expression	High-sensitivity	Low-sensitivity	7	8	13	0.0939	0.549059	ns
URB1	Gene_expression	High-sensitivity	Low-sensitivity	7	8	43	0.0939	0.549059	ns
WDR26	Gene_expression	High-sensitivity	Low-sensitivity	7	8	13	0.0939	0.549059	ns
WDR4	Gene_expression	High-sensitivity	Low-sensitivity	7	8	43	0.0939	0.549059	ns
XPO4	Gene_expression	High-sensitivity	Low-sensitivity	7	8	43	0.0939	0.549059	ns
XPO5	Gene_expression	High-sensitivity	Low-sensitivity	7	8	43	0.0939	0.549059	ns
ZBTB8A	Gene_expression	High-sensitivity	Low-sensitivity	7	8	43	0.0939	0.549059	ns
ZCCHC7	Gene_expression	High-sensitivity	Low-sensitivity	7	8	43	0.0939	0.549059	ns
ZDHHC4	Gene_expression	High-sensitivity	Low-sensitivity	7	8	43	0.0939	0.549059	ns
ZNF106	Gene_expression	High-sensitivity	Low-sensitivity	7	8	43	0.0939	0.549059	ns
ZNF268	Gene_expression	High-sensitivity	Low-sensitivity	7	8	13	0.0939	0.549059	ns
ZNF407	Gene_expression	High-sensitivity	Low-sensitivity	7	8	43	0.0939	0.549059	ns
ZNF587	Gene_expression	High-sensitivity	Low-sensitivity	7	8	13	0.0939	0.549059	ns
ZNF84	Gene_expression	High-sensitivity	Low-sensitivity	7	8	13	0.0939	0.549059	ns
SLC45A2	Gene_expression	High-sensitivity	Low-sensitivity	7	8	13.5	0.104	0.586846	ns
ANKS6	Gene_expression	High-sensitivity	Low-sensitivity	7	8	42.5	0.105	0.586846	ns
CENPL	Gene_expression	High-sensitivity	Low-sensitivity	7	8	42.5	0.105	0.586846	ns
CINP	Gene_expression	High-sensitivity	Low-sensitivity	7	8	13.5	0.105	0.586846	ns
LIPH	Gene_expression	High-sensitivity	Low-sensitivity	7	8	13.5	0.105	0.586846	ns
ABAT	Gene_expression	High-sensitivity	Low-sensitivity	7	8	14	0.118	0.586846	ns
CLINT1	Gene_expression	High-sensitivity	Low-sensitivity	7	8	42	0.118	0.586846	ns
LNX2	Gene_expression	High-sensitivity	Low-sensitivity	7	8	14	0.118	0.586846	ns
NOXO1	Gene_expression	High-sensitivity	Low-sensitivity	7	8	42	0.118	0.586846	ns
SEMA4F	Gene_expression	High-sensitivity	Low-sensitivity	7	8	42	0.118	0.586846	ns
AGAP1	Gene_expression	High-sensitivity	Low-sensitivity	7	8	14	0.121	0.586846	ns
ANKLE2	Gene_expression	High-sensitivity	Low-sensitivity	7	8	14	0.121	0.586846	ns
ANO1	Gene_expression	High-sensitivity	Low-sensitivity	7	8	14	0.121	0.586846	ns
ANP32E	Gene_expression	High-sensitivity	Low-sensitivity	7	8	42	0.121	0.586846	ns
AP5B1	Gene_expression	High-sensitivity	Low-sensitivity	7	8	42	0.121	0.586846	ns
ARHGAP8	Gene_expression	High-sensitivity	Low-sensitivity	7	8	14	0.121	0.586846	ns
ARHGEF12	Gene_expression	High-sensitivity	Low-sensitivity	7	8	42	0.121	0.586846	ns
ARSG	Gene_expression	High-sensitivity	Low-sensitivity	7	8	14	0.121	0.586846	ns
B3GALT6	Gene_expression	High-sensitivity	Low-sensitivity	7	8	42	0.121	0.586846	ns
BAG1	Gene_expression	High-sensitivity	Low-sensitivity	7	8	42	0.121	0.586846	ns
BLOC1S2	Gene_expression	High-sensitivity	Low-sensitivity	7	8	14	0.121	0.586846	ns
C10orf95	Gene_expression	High-sensitivity	Low-sensitivity	7	8	14	0.121	0.586846	ns
C1orf159	Gene_expression	High-sensitivity	Low-sensitivity	7	8	42	0.121	0.586846	ns
C3orf14	Gene_expression	High-sensitivity	Low-sensitivity	7	8	14	0.121	0.586846	ns
C6orf48	Gene_expression	High-sensitivity	Low-sensitivity	7	8	42	0.121	0.586846	ns
CCDC115	Gene_expression	High-sensitivity	Low-sensitivity	7	8	14	0.121	0.586846	ns
CD58	Gene_expression	High-sensitivity	Low-sensitivity	7	8	42	0.121	0.586846	ns
CDC25C	Gene_expression	High-sensitivity	Low-sensitivity	7	8	42	0.121	0.586846	ns
CDYL	Gene_expression	High-sensitivity	Low-sensitivity	7	8	42	0.121	0.586846	ns
CEP95	Gene_expression	High-sensitivity	Low-sensitivity	7	8	14	0.121	0.586846	ns
CFLAR	Gene_expression	High-sensitivity	Low-sensitivity	7	8	42	0.121	0.586846	ns
CGN	Gene_expression	High-sensitivity	Low-sensitivity	7	8	14	0.121	0.586846	ns
COL1A1	Gene_expression	High-sensitivity	Low-sensitivity	7	8	14	0.121	0.586846	ns
COPZ1	Gene_expression	High-sensitivity	Low-sensitivity	7	8	14	0.121	0.586846	ns
COQ3	Gene_expression	High-sensitivity	Low-sensitivity	7	8	42	0.121	0.586846	ns
CORO1C	Gene_expression	High-sensitivity	Low-sensitivity	7	8	42	0.121	0.586846	ns
CPSF6	Gene_expression	High-sensitivity	Low-sensitivity	7	8	42	0.121	0.586846	ns
CREB3L4	Gene_expression	High-sensitivity	Low-sensitivity	7	8	14	0.121	0.586846	ns
CSNK1G2	Gene_expression	High-sensitivity	Low-sensitivity	7	8	42	0.121	0.586846	ns
CTNS	Gene_expression	High-sensitivity	Low-sensitivity	7	8	42	0.121	0.586846	ns
CXorf40B	Gene_expression	High-sensitivity	Low-sensitivity	7	8	14	0.121	0.586846	ns
DAAM1	Gene_expression	High-sensitivity	Low-sensitivity	7	8	14	0.121	0.586846	ns
DAG1	Gene_expression	High-sensitivity	Low-sensitivity	7	8	42	0.121	0.586846	ns
DDX11	Gene_expression	High-sensitivity	Low-sensitivity	7	8	42	0.121	0.586846	ns
DHX58	Gene_expression	High-sensitivity	Low-sensitivity	7	8	14	0.121	0.586846	ns
DLAT	Gene_expression	High-sensitivity	Low-sensitivity	7	8	42	0.121	0.586846	ns
DOT1L	Gene_expression	High-sensitivity	Low-sensitivity	7	8	42	0.121	0.586846	ns
DPY19L3	Gene_expression	High-sensitivity	Low-sensitivity	7	8	14	0.121	0.586846	ns
DPY19L4	Gene_expression	High-sensitivity	Low-sensitivity	7	8	14	0.121	0.586846	ns
EHBP1	Gene_expression	High-sensitivity	Low-sensitivity	7	8	42	0.121	0.586846	ns
ELMSAN1	Gene_expression	High-sensitivity	Low-sensitivity	7	8	14	0.121	0.586846	ns
EOGT	Gene_expression	High-sensitivity	Low-sensitivity	7	8	42	0.121	0.586846	ns
ERAP1	Gene_expression	High-sensitivity	Low-sensitivity	7	8	42	0.121	0.586846	ns
FAM210A	Gene_expression	High-sensitivity	Low-sensitivity	7	8	42	0.121	0.586846	ns
FAM72A	Gene_expression	High-sensitivity	Low-sensitivity	7	8	42	0.121	0.586846	ns
FANCG	Gene_expression	High-sensitivity	Low-sensitivity	7	8	42	0.121	0.586846	ns
FASTKD1	Gene_expression	High-sensitivity	Low-sensitivity	7	8	42	0.121	0.586846	ns
GANAB	Gene_expression	High-sensitivity	Low-sensitivity	7	8	42	0.121	0.586846	ns
GATAD2A	Gene_expression	High-sensitivity	Low-sensitivity	7	8	42	0.121	0.586846	ns
GBA2	Gene_expression	High-sensitivity	Low-sensitivity	7	8	42	0.121	0.586846	ns
GNB5	Gene_expression	High-sensitivity	Low-sensitivity	7	8	42	0.121	0.586846	ns
GNE	Gene_expression	High-sensitivity	Low-sensitivity	7	8	42	0.121	0.586846	ns
GOLGA1	Gene_expression	High-sensitivity	Low-sensitivity	7	8	14	0.121	0.586846	ns
HADH	Gene_expression	High-sensitivity	Low-sensitivity	7	8	14	0.121	0.586846	ns
HERC1	Gene_expression	High-sensitivity	Low-sensitivity	7	8	14	0.121	0.586846	ns
HID1	Gene_expression	High-sensitivity	Low-sensitivity	7	8	14	0.121	0.586846	ns
HIF1AN	Gene_expression	High-sensitivity	Low-sensitivity	7	8	14	0.121	0.586846	ns
HNRNPH3	Gene_expression	High-sensitivity	Low-sensitivity	7	8	42	0.121	0.586846	ns
HYI	Gene_expression	High-sensitivity	Low-sensitivity	7	8	42	0.121	0.586846	ns
HYPK	Gene_expression	High-sensitivity	Low-sensitivity	7	8	14	0.121	0.586846	ns
IGF2R	Gene_expression	High-sensitivity	Low-sensitivity	7	8	42	0.121	0.586846	ns
KCNIP3	Gene_expression	High-sensitivity	Low-sensitivity	7	8	42	0.121	0.586846	ns
KIAA1211L	Gene_expression	High-sensitivity	Low-sensitivity	7	8	14	0.121	0.586846	ns
KIF14	Gene_expression	High-sensitivity	Low-sensitivity	7	8	42	0.121	0.586846	ns
KLHL23	Gene_expression	High-sensitivity	Low-sensitivity	7	8	42	0.121	0.586846	ns
LBR	Gene_expression	High-sensitivity	Low-sensitivity	7	8	42	0.121	0.586846	ns
LEPROTL1	Gene_expression	High-sensitivity	Low-sensitivity	7	8	42	0.121	0.586846	ns
LRRC8D	Gene_expression	High-sensitivity	Low-sensitivity	7	8	42	0.121	0.586846	ns
LSM5	Gene_expression	High-sensitivity	Low-sensitivity	7	8	42	0.121	0.586846	ns
LSS	Gene_expression	High-sensitivity	Low-sensitivity	7	8	14	0.121	0.586846	ns
MACF1	Gene_expression	High-sensitivity	Low-sensitivity	7	8	42	0.121	0.586846	ns
MAD2L1	Gene_expression	High-sensitivity	Low-sensitivity	7	8	42	0.121	0.586846	ns
MEGF9	Gene_expression	High-sensitivity	Low-sensitivity	7	8	14	0.121	0.586846	ns
MIEF1	Gene_expression	High-sensitivity	Low-sensitivity	7	8	42	0.121	0.586846	ns
MKKS	Gene_expression	High-sensitivity	Low-sensitivity	7	8	42	0.121	0.586846	ns
MSRB1	Gene_expression	High-sensitivity	Low-sensitivity	7	8	14	0.121	0.586846	ns
MYH10	Gene_expression	High-sensitivity	Low-sensitivity	7	8	42	0.121	0.586846	ns
MYSM1	Gene_expression	High-sensitivity	Low-sensitivity	7	8	42	0.121	0.586846	ns
NAF1	Gene_expression	High-sensitivity	Low-sensitivity	7	8	42	0.121	0.586846	ns
NDE1	Gene_expression	High-sensitivity	Low-sensitivity	7	8	42	0.121	0.586846	ns
NINJ1	Gene_expression	High-sensitivity	Low-sensitivity	7	8	14	0.121	0.586846	ns
NIPA2	Gene_expression	High-sensitivity	Low-sensitivity	7	8	42	0.121	0.586846	ns
NPLOC4	Gene_expression	High-sensitivity	Low-sensitivity	7	8	14	0.121	0.586846	ns
NUDT4	Gene_expression	High-sensitivity	Low-sensitivity	7	8	14	0.121	0.586846	ns
NUFIP1	Gene_expression	High-sensitivity	Low-sensitivity	7	8	42	0.121	0.586846	ns
NUP205	Gene_expression	High-sensitivity	Low-sensitivity	7	8	42	0.121	0.586846	ns
PCMTD1	Gene_expression	High-sensitivity	Low-sensitivity	7	8	14	0.121	0.586846	ns
PDCD4	Gene_expression	High-sensitivity	Low-sensitivity	7	8	14	0.121	0.586846	ns
PDK1	Gene_expression	High-sensitivity	Low-sensitivity	7	8	42	0.121	0.586846	ns
PDLIM7	Gene_expression	High-sensitivity	Low-sensitivity	7	8	42	0.121	0.586846	ns
PHLDB1	Gene_expression	High-sensitivity	Low-sensitivity	7	8	42	0.121	0.586846	ns
PIKFYVE	Gene_expression	High-sensitivity	Low-sensitivity	7	8	42	0.121	0.586846	ns
PIP4K2B	Gene_expression	High-sensitivity	Low-sensitivity	7	8	14	0.121	0.586846	ns
PITPNB	Gene_expression	High-sensitivity	Low-sensitivity	7	8	42	0.121	0.586846	ns
POLG2	Gene_expression	High-sensitivity	Low-sensitivity	7	8	14	0.121	0.586846	ns
POLR3GL	Gene_expression	High-sensitivity	Low-sensitivity	7	8	42	0.121	0.586846	ns
PPP4R1	Gene_expression	High-sensitivity	Low-sensitivity	7	8	42	0.121	0.586846	ns
PRKAG2	Gene_expression	High-sensitivity	Low-sensitivity	7	8	42	0.121	0.586846	ns
PRKAR1B	Gene_expression	High-sensitivity	Low-sensitivity	7	8	42	0.121	0.586846	ns
PRKD3	Gene_expression	High-sensitivity	Low-sensitivity	7	8	42	0.121	0.586846	ns
PTPRS	Gene_expression	High-sensitivity	Low-sensitivity	7	8	42	0.121	0.586846	ns
RAB21	Gene_expression	High-sensitivity	Low-sensitivity	7	8	14	0.121	0.586846	ns
RAB35	Gene_expression	High-sensitivity	Low-sensitivity	7	8	14	0.121	0.586846	ns
RAB3D	Gene_expression	High-sensitivity	Low-sensitivity	7	8	14	0.121	0.586846	ns
RABGAP1	Gene_expression	High-sensitivity	Low-sensitivity	7	8	14	0.121	0.586846	ns
RAE1	Gene_expression	High-sensitivity	Low-sensitivity	7	8	14	0.121	0.586846	ns
RGL2	Gene_expression	High-sensitivity	Low-sensitivity	7	8	14	0.121	0.586846	ns
RHOG	Gene_expression	High-sensitivity	Low-sensitivity	7	8	42	0.121	0.586846	ns
RLIM	Gene_expression	High-sensitivity	Low-sensitivity	7	8	42	0.121	0.586846	ns
RNF207	Gene_expression	High-sensitivity	Low-sensitivity	7	8	42	0.121	0.586846	ns
RPA1	Gene_expression	High-sensitivity	Low-sensitivity	7	8	42	0.121	0.586846	ns
RUNDC1	Gene_expression	High-sensitivity	Low-sensitivity	7	8	14	0.121	0.586846	ns
SAFB2	Gene_expression	High-sensitivity	Low-sensitivity	7	8	42	0.121	0.586846	ns
SAR1B	Gene_expression	High-sensitivity	Low-sensitivity	7	8	14	0.121	0.586846	ns
SCNN1A	Gene_expression	High-sensitivity	Low-sensitivity	7	8	14	0.121	0.586846	ns
SCRN2	Gene_expression	High-sensitivity	Low-sensitivity	7	8	42	0.121	0.586846	ns
SEH1L	Gene_expression	High-sensitivity	Low-sensitivity	7	8	42	0.121	0.586846	ns
SERINC5	Gene_expression	High-sensitivity	Low-sensitivity	7	8	14	0.121	0.586846	ns
SERTAD1	Gene_expression	High-sensitivity	Low-sensitivity	7	8	14	0.121	0.586846	ns
SETD7	Gene_expression	High-sensitivity	Low-sensitivity	7	8	14	0.121	0.586846	ns
SLC9A3R1	Gene_expression	High-sensitivity	Low-sensitivity	7	8	14	0.121	0.586846	ns
SMUG1	Gene_expression	High-sensitivity	Low-sensitivity	7	8	14	0.121	0.586846	ns
SNX33	Gene_expression	High-sensitivity	Low-sensitivity	7	8	42	0.121	0.586846	ns
SPDEF	Gene_expression	High-sensitivity	Low-sensitivity	7	8	14	0.121	0.586846	ns
SPDL1	Gene_expression	High-sensitivity	Low-sensitivity	7	8	42	0.121	0.586846	ns
SSBP1	Gene_expression	High-sensitivity	Low-sensitivity	7	8	42	0.121	0.586846	ns
ST6GALNAC2	Gene_expression	High-sensitivity	Low-sensitivity	7	8	14	0.121	0.586846	ns
STAMBP	Gene_expression	High-sensitivity	Low-sensitivity	7	8	14	0.121	0.586846	ns
STK10	Gene_expression	High-sensitivity	Low-sensitivity	7	8	42	0.121	0.586846	ns
STXBP1	Gene_expression	High-sensitivity	Low-sensitivity	7	8	42	0.121	0.586846	ns
SYTL2	Gene_expression	High-sensitivity	Low-sensitivity	7	8	14	0.121	0.586846	ns
SYVN1	Gene_expression	High-sensitivity	Low-sensitivity	7	8	14	0.121	0.586846	ns
TAPBPL	Gene_expression	High-sensitivity	Low-sensitivity	7	8	14	0.121	0.586846	ns
TBC1D30	Gene_expression	High-sensitivity	Low-sensitivity	7	8	14	0.121	0.586846	ns
TBC1D9B	Gene_expression	High-sensitivity	Low-sensitivity	7	8	42	0.121	0.586846	ns
TC2N	Gene_expression	High-sensitivity	Low-sensitivity	7	8	14	0.121	0.586846	ns
THAP6	Gene_expression	High-sensitivity	Low-sensitivity	7	8	14	0.121	0.586846	ns
TMEM259	Gene_expression	High-sensitivity	Low-sensitivity	7	8	42	0.121	0.586846	ns
TMEM44	Gene_expression	High-sensitivity	Low-sensitivity	7	8	42	0.121	0.586846	ns
TOP2A	Gene_expression	High-sensitivity	Low-sensitivity	7	8	42	0.121	0.586846	ns
TRIM21	Gene_expression	High-sensitivity	Low-sensitivity	7	8	42	0.121	0.586846	ns
TRMU	Gene_expression	High-sensitivity	Low-sensitivity	7	8	42	0.121	0.586846	ns
TSNAX	Gene_expression	High-sensitivity	Low-sensitivity	7	8	14	0.121	0.586846	ns
TTC9C	Gene_expression	High-sensitivity	Low-sensitivity	7	8	42	0.121	0.586846	ns
UBA52	Gene_expression	High-sensitivity	Low-sensitivity	7	8	42	0.121	0.586846	ns
UROD	Gene_expression	High-sensitivity	Low-sensitivity	7	8	42	0.121	0.586846	ns
USP46	Gene_expression	High-sensitivity	Low-sensitivity	7	8	14	0.121	0.586846	ns
VPS52	Gene_expression	High-sensitivity	Low-sensitivity	7	8	14	0.121	0.586846	ns
VTI1B	Gene_expression	High-sensitivity	Low-sensitivity	7	8	14	0.121	0.586846	ns
WDR27	Gene_expression	High-sensitivity	Low-sensitivity	7	8	42	0.121	0.586846	ns
WDR5B	Gene_expression	High-sensitivity	Low-sensitivity	7	8	14	0.121	0.586846	ns
WDR60	Gene_expression	High-sensitivity	Low-sensitivity	7	8	14	0.121	0.586846	ns
WIPI2	Gene_expression	High-sensitivity	Low-sensitivity	7	8	42	0.121	0.586846	ns
ZBTB5	Gene_expression	High-sensitivity	Low-sensitivity	7	8	42	0.121	0.586846	ns
ZCCHC8	Gene_expression	High-sensitivity	Low-sensitivity	7	8	14	0.121	0.586846	ns
ZFAND6	Gene_expression	High-sensitivity	Low-sensitivity	7	8	14	0.121	0.586846	ns
ZHX3	Gene_expression	High-sensitivity	Low-sensitivity	7	8	42	0.121	0.586846	ns
ZNF425	Gene_expression	High-sensitivity	Low-sensitivity	7	8	14	0.121	0.586846	ns
ZNF510	Gene_expression	High-sensitivity	Low-sensitivity	7	8	42	0.121	0.586846	ns
ZNF567	Gene_expression	High-sensitivity	Low-sensitivity	7	8	14	0.121	0.586846	ns
ZNF829	Gene_expression	High-sensitivity	Low-sensitivity	7	8	14	0.121	0.586846	ns
ZYX	Gene_expression	High-sensitivity	Low-sensitivity	7	8	42	0.121	0.586846	ns
AAR2	Gene_expression	High-sensitivity	Low-sensitivity	7	8	41.5	0.132	0.608444	ns
EGFL8	Gene_expression	High-sensitivity	Low-sensitivity	7	8	41.5	0.132	0.608444	ns
ITGAV	Gene_expression	High-sensitivity	Low-sensitivity	7	8	41.5	0.132	0.608444	ns
KCNIP4	Gene_expression	High-sensitivity	Low-sensitivity	7	8	41.5	0.132	0.608444	ns
PKNOX1	Gene_expression	High-sensitivity	Low-sensitivity	7	8	41.5	0.132	0.608444	ns
SEPSECS	Gene_expression	High-sensitivity	Low-sensitivity	7	8	14.5	0.132	0.608444	ns
ZDHHC14	Gene_expression	High-sensitivity	Low-sensitivity	7	8	41.5	0.132	0.608444	ns
ZNF140	Gene_expression	High-sensitivity	Low-sensitivity	7	8	14.5	0.132	0.608444	ns
C9orf152	Gene_expression	High-sensitivity	Low-sensitivity	7	8	15	0.148	0.608444	ns
FKBPL	Gene_expression	High-sensitivity	Low-sensitivity	7	8	41	0.148	0.608444	ns
MGAT4A	Gene_expression	High-sensitivity	Low-sensitivity	7	8	15	0.148	0.608444	ns
ZFHX3	Gene_expression	High-sensitivity	Low-sensitivity	7	8	15	0.148	0.608444	ns
ZNF684	Gene_expression	High-sensitivity	Low-sensitivity	7	8	41	0.148	0.608444	ns
ABHD17B	Gene_expression	High-sensitivity	Low-sensitivity	7	8	41	0.152	0.608444	ns
ABI2	Gene_expression	High-sensitivity	Low-sensitivity	7	8	41	0.152	0.608444	ns
ACSL1	Gene_expression	High-sensitivity	Low-sensitivity	7	8	15	0.152	0.608444	ns
ADCY3	Gene_expression	High-sensitivity	Low-sensitivity	7	8	41	0.152	0.608444	ns
ADK	Gene_expression	High-sensitivity	Low-sensitivity	7	8	41	0.152	0.608444	ns
AGO1	Gene_expression	High-sensitivity	Low-sensitivity	7	8	41	0.152	0.608444	ns
ANKMY2	Gene_expression	High-sensitivity	Low-sensitivity	7	8	41	0.152	0.608444	ns
ANKRD27	Gene_expression	High-sensitivity	Low-sensitivity	7	8	15	0.152	0.608444	ns
ARCN1	Gene_expression	High-sensitivity	Low-sensitivity	7	8	41	0.152	0.608444	ns
ARHGEF38	Gene_expression	High-sensitivity	Low-sensitivity	7	8	15	0.152	0.608444	ns
ARIH2	Gene_expression	High-sensitivity	Low-sensitivity	7	8	41	0.152	0.608444	ns
ARL4C	Gene_expression	High-sensitivity	Low-sensitivity	7	8	41	0.152	0.608444	ns
ARSA	Gene_expression	High-sensitivity	Low-sensitivity	7	8	41	0.152	0.608444	ns
ATAD3B	Gene_expression	High-sensitivity	Low-sensitivity	7	8	41	0.152	0.608444	ns
BAZ2A	Gene_expression	High-sensitivity	Low-sensitivity	7	8	15	0.152	0.608444	ns
BBS4	Gene_expression	High-sensitivity	Low-sensitivity	7	8	15	0.152	0.608444	ns
BDH1	Gene_expression	High-sensitivity	Low-sensitivity	7	8	15	0.152	0.608444	ns
BFAR	Gene_expression	High-sensitivity	Low-sensitivity	7	8	41	0.152	0.608444	ns
BNIP2	Gene_expression	High-sensitivity	Low-sensitivity	7	8	41	0.152	0.608444	ns
C12orf29	Gene_expression	High-sensitivity	Low-sensitivity	7	8	41	0.152	0.608444	ns
C16orf58	Gene_expression	High-sensitivity	Low-sensitivity	7	8	15	0.152	0.608444	ns
C4orf46	Gene_expression	High-sensitivity	Low-sensitivity	7	8	41	0.152	0.608444	ns
C9orf85	Gene_expression	High-sensitivity	Low-sensitivity	7	8	41	0.152	0.608444	ns
CACYBP	Gene_expression	High-sensitivity	Low-sensitivity	7	8	41	0.152	0.608444	ns
CASP7	Gene_expression	High-sensitivity	Low-sensitivity	7	8	15	0.152	0.608444	ns
CASP8	Gene_expression	High-sensitivity	Low-sensitivity	7	8	41	0.152	0.608444	ns
CCAR2	Gene_expression	High-sensitivity	Low-sensitivity	7	8	41	0.152	0.608444	ns
CCT6A	Gene_expression	High-sensitivity	Low-sensitivity	7	8	41	0.152	0.608444	ns
CDC25B	Gene_expression	High-sensitivity	Low-sensitivity	7	8	41	0.152	0.608444	ns
CDC7	Gene_expression	High-sensitivity	Low-sensitivity	7	8	41	0.152	0.608444	ns
CDPF1	Gene_expression	High-sensitivity	Low-sensitivity	7	8	41	0.152	0.608444	ns
CEP152	Gene_expression	High-sensitivity	Low-sensitivity	7	8	41	0.152	0.608444	ns
CEP192	Gene_expression	High-sensitivity	Low-sensitivity	7	8	41	0.152	0.608444	ns
CHD1L	Gene_expression	High-sensitivity	Low-sensitivity	7	8	41	0.152	0.608444	ns
CKS1B	Gene_expression	High-sensitivity	Low-sensitivity	7	8	41	0.152	0.608444	ns
CLCN5	Gene_expression	High-sensitivity	Low-sensitivity	7	8	41	0.152	0.608444	ns
CNP	Gene_expression	High-sensitivity	Low-sensitivity	7	8	41	0.152	0.608444	ns
CNTF	Gene_expression	High-sensitivity	Low-sensitivity	7	8	41	0.152	0.608444	ns
CTDP1	Gene_expression	High-sensitivity	Low-sensitivity	7	8	41	0.152	0.608444	ns
CTDSPL	Gene_expression	High-sensitivity	Low-sensitivity	7	8	41	0.152	0.608444	ns
CUL1	Gene_expression	High-sensitivity	Low-sensitivity	7	8	41	0.152	0.608444	ns
CYTH2	Gene_expression	High-sensitivity	Low-sensitivity	7	8	15	0.152	0.608444	ns
DCAF13	Gene_expression	High-sensitivity	Low-sensitivity	7	8	15	0.152	0.608444	ns
DCBLD1	Gene_expression	High-sensitivity	Low-sensitivity	7	8	41	0.152	0.608444	ns
DDX39B	Gene_expression	High-sensitivity	Low-sensitivity	7	8	41	0.152	0.608444	ns
DDX6	Gene_expression	High-sensitivity	Low-sensitivity	7	8	41	0.152	0.608444	ns
DHDDS	Gene_expression	High-sensitivity	Low-sensitivity	7	8	41	0.152	0.608444	ns
DHX35	Gene_expression	High-sensitivity	Low-sensitivity	7	8	41	0.152	0.608444	ns
DNAJC21	Gene_expression	High-sensitivity	Low-sensitivity	7	8	15	0.152	0.608444	ns
DNAJC25	Gene_expression	High-sensitivity	Low-sensitivity	7	8	41	0.152	0.608444	ns
DNM1L	Gene_expression	High-sensitivity	Low-sensitivity	7	8	41	0.152	0.608444	ns
DYNC1LI2	Gene_expression	High-sensitivity	Low-sensitivity	7	8	15	0.152	0.608444	ns
EAF1	Gene_expression	High-sensitivity	Low-sensitivity	7	8	15	0.152	0.608444	ns
EEF2	Gene_expression	High-sensitivity	Low-sensitivity	7	8	41	0.152	0.608444	ns
EHMT1	Gene_expression	High-sensitivity	Low-sensitivity	7	8	15	0.152	0.608444	ns
EIF4G2	Gene_expression	High-sensitivity	Low-sensitivity	7	8	15	0.152	0.608444	ns
ERI1	Gene_expression	High-sensitivity	Low-sensitivity	7	8	41	0.152	0.608444	ns
ERLIN1	Gene_expression	High-sensitivity	Low-sensitivity	7	8	41	0.152	0.608444	ns
EXT2	Gene_expression	High-sensitivity	Low-sensitivity	7	8	41	0.152	0.608444	ns
FAF2	Gene_expression	High-sensitivity	Low-sensitivity	7	8	41	0.152	0.608444	ns
FAM53C	Gene_expression	High-sensitivity	Low-sensitivity	7	8	41	0.152	0.608444	ns
FANCA	Gene_expression	High-sensitivity	Low-sensitivity	7	8	41	0.152	0.608444	ns
FARSB	Gene_expression	High-sensitivity	Low-sensitivity	7	8	41	0.152	0.608444	ns
FASTKD2	Gene_expression	High-sensitivity	Low-sensitivity	7	8	41	0.152	0.608444	ns
FBXO44	Gene_expression	High-sensitivity	Low-sensitivity	7	8	41	0.152	0.608444	ns
FCHSD2	Gene_expression	High-sensitivity	Low-sensitivity	7	8	41	0.152	0.608444	ns
FEM1B	Gene_expression	High-sensitivity	Low-sensitivity	7	8	15	0.152	0.608444	ns
FGFR2	Gene_expression	High-sensitivity	Low-sensitivity	7	8	41	0.152	0.608444	ns
FLNB	Gene_expression	High-sensitivity	Low-sensitivity	7	8	41	0.152	0.608444	ns
FRS2	Gene_expression	High-sensitivity	Low-sensitivity	7	8	15	0.152	0.608444	ns
GALNS	Gene_expression	High-sensitivity	Low-sensitivity	7	8	41	0.152	0.608444	ns
GALNT6	Gene_expression	High-sensitivity	Low-sensitivity	7	8	15	0.152	0.608444	ns
GCC2	Gene_expression	High-sensitivity	Low-sensitivity	7	8	15	0.152	0.608444	ns
GCFC2	Gene_expression	High-sensitivity	Low-sensitivity	7	8	41	0.152	0.608444	ns
GLB1	Gene_expression	High-sensitivity	Low-sensitivity	7	8	41	0.152	0.608444	ns
GLS	Gene_expression	High-sensitivity	Low-sensitivity	7	8	41	0.152	0.608444	ns
GMPS	Gene_expression	High-sensitivity	Low-sensitivity	7	8	41	0.152	0.608444	ns
GNPDA2	Gene_expression	High-sensitivity	Low-sensitivity	7	8	41	0.152	0.608444	ns
GPD1L	Gene_expression	High-sensitivity	Low-sensitivity	7	8	15	0.152	0.608444	ns
GPR157	Gene_expression	High-sensitivity	Low-sensitivity	7	8	15	0.152	0.608444	ns
GRHL1	Gene_expression	High-sensitivity	Low-sensitivity	7	8	15	0.152	0.608444	ns
GTF2H4	Gene_expression	High-sensitivity	Low-sensitivity	7	8	41	0.152	0.608444	ns
GTF3C4	Gene_expression	High-sensitivity	Low-sensitivity	7	8	41	0.152	0.608444	ns
HECTD1	Gene_expression	High-sensitivity	Low-sensitivity	7	8	15	0.152	0.608444	ns
HELZ	Gene_expression	High-sensitivity	Low-sensitivity	7	8	15	0.152	0.608444	ns
HEXDC	Gene_expression	High-sensitivity	Low-sensitivity	7	8	15	0.152	0.608444	ns
HIP1R	Gene_expression	High-sensitivity	Low-sensitivity	7	8	15	0.152	0.608444	ns
HSPBAP1	Gene_expression	High-sensitivity	Low-sensitivity	7	8	41	0.152	0.608444	ns
HSPD1	Gene_expression	High-sensitivity	Low-sensitivity	7	8	41	0.152	0.608444	ns
ICA1	Gene_expression	High-sensitivity	Low-sensitivity	7	8	15	0.152	0.608444	ns
ILKAP	Gene_expression	High-sensitivity	Low-sensitivity	7	8	41	0.152	0.608444	ns
INCENP	Gene_expression	High-sensitivity	Low-sensitivity	7	8	41	0.152	0.608444	ns
IPO8	Gene_expression	High-sensitivity	Low-sensitivity	7	8	41	0.152	0.608444	ns
IQCG	Gene_expression	High-sensitivity	Low-sensitivity	7	8	15	0.152	0.608444	ns
IRAK4	Gene_expression	High-sensitivity	Low-sensitivity	7	8	15	0.152	0.608444	ns
ITPR1	Gene_expression	High-sensitivity	Low-sensitivity	7	8	15	0.152	0.608444	ns
JOSD1	Gene_expression	High-sensitivity	Low-sensitivity	7	8	41	0.152	0.608444	ns
KCNS3	Gene_expression	High-sensitivity	Low-sensitivity	7	8	15	0.152	0.608444	ns
KIAA0040	Gene_expression	High-sensitivity	Low-sensitivity	7	8	15	0.152	0.608444	ns
KIF20A	Gene_expression	High-sensitivity	Low-sensitivity	7	8	41	0.152	0.608444	ns
KIF3C	Gene_expression	High-sensitivity	Low-sensitivity	7	8	41	0.152	0.608444	ns
KLHL12	Gene_expression	High-sensitivity	Low-sensitivity	7	8	15	0.152	0.608444	ns
LRRC8B	Gene_expression	High-sensitivity	Low-sensitivity	7	8	15	0.152	0.608444	ns
LSG1	Gene_expression	High-sensitivity	Low-sensitivity	7	8	15	0.152	0.608444	ns
LTB4R2	Gene_expression	High-sensitivity	Low-sensitivity	7	8	15	0.152	0.608444	ns
MAFF	Gene_expression	High-sensitivity	Low-sensitivity	7	8	41	0.152	0.608444	ns
MANEA	Gene_expression	High-sensitivity	Low-sensitivity	7	8	41	0.152	0.608444	ns
MED11	Gene_expression	High-sensitivity	Low-sensitivity	7	8	41	0.152	0.608444	ns
MFN2	Gene_expression	High-sensitivity	Low-sensitivity	7	8	41	0.152	0.608444	ns
MTFMT	Gene_expression	High-sensitivity	Low-sensitivity	7	8	41	0.152	0.608444	ns
MXD3	Gene_expression	High-sensitivity	Low-sensitivity	7	8	41	0.152	0.608444	ns
MYC	Gene_expression	High-sensitivity	Low-sensitivity	7	8	41	0.152	0.608444	ns
MYH9	Gene_expression	High-sensitivity	Low-sensitivity	7	8	41	0.152	0.608444	ns
NBPF15	Gene_expression	High-sensitivity	Low-sensitivity	7	8	41	0.152	0.608444	ns
NBR1	Gene_expression	High-sensitivity	Low-sensitivity	7	8	15	0.152	0.608444	ns
NDFIP1	Gene_expression	High-sensitivity	Low-sensitivity	7	8	41	0.152	0.608444	ns
NFIX	Gene_expression	High-sensitivity	Low-sensitivity	7	8	41	0.152	0.608444	ns
NMT2	Gene_expression	High-sensitivity	Low-sensitivity	7	8	41	0.152	0.608444	ns
NR2C2AP	Gene_expression	High-sensitivity	Low-sensitivity	7	8	41	0.152	0.608444	ns
NUBPL	Gene_expression	High-sensitivity	Low-sensitivity	7	8	15	0.152	0.608444	ns
OSGEPL1	Gene_expression	High-sensitivity	Low-sensitivity	7	8	41	0.152	0.608444	ns
PANK2	Gene_expression	High-sensitivity	Low-sensitivity	7	8	41	0.152	0.608444	ns
PAQR3	Gene_expression	High-sensitivity	Low-sensitivity	7	8	41	0.152	0.608444	ns
PARP10	Gene_expression	High-sensitivity	Low-sensitivity	7	8	15	0.152	0.608444	ns
PATZ1	Gene_expression	High-sensitivity	Low-sensitivity	7	8	15	0.152	0.608444	ns
PCYT2	Gene_expression	High-sensitivity	Low-sensitivity	7	8	15	0.152	0.608444	ns
PDP2	Gene_expression	High-sensitivity	Low-sensitivity	7	8	15	0.152	0.608444	ns
PKP3	Gene_expression	High-sensitivity	Low-sensitivity	7	8	15	0.152	0.608444	ns
POLR3A	Gene_expression	High-sensitivity	Low-sensitivity	7	8	41	0.152	0.608444	ns
PPHLN1	Gene_expression	High-sensitivity	Low-sensitivity	7	8	15	0.152	0.608444	ns
PPIH	Gene_expression	High-sensitivity	Low-sensitivity	7	8	41	0.152	0.608444	ns
PPM1L	Gene_expression	High-sensitivity	Low-sensitivity	7	8	15	0.152	0.608444	ns
PPP1R26	Gene_expression	High-sensitivity	Low-sensitivity	7	8	41	0.152	0.608444	ns
PSMD5	Gene_expression	High-sensitivity	Low-sensitivity	7	8	15	0.152	0.608444	ns
PTCD3	Gene_expression	High-sensitivity	Low-sensitivity	7	8	41	0.152	0.608444	ns
PUS7	Gene_expression	High-sensitivity	Low-sensitivity	7	8	41	0.152	0.608444	ns
RAB22A	Gene_expression	High-sensitivity	Low-sensitivity	7	8	15	0.152	0.608444	ns
RABEP1	Gene_expression	High-sensitivity	Low-sensitivity	7	8	15	0.152	0.608444	ns
RBMXL1	Gene_expression	High-sensitivity	Low-sensitivity	7	8	41	0.152	0.608444	ns
RCL1	Gene_expression	High-sensitivity	Low-sensitivity	7	8	41	0.152	0.608444	ns
REPS2	Gene_expression	High-sensitivity	Low-sensitivity	7	8	15	0.152	0.608444	ns
RHPN2	Gene_expression	High-sensitivity	Low-sensitivity	7	8	15	0.152	0.608444	ns
RILPL1	Gene_expression	High-sensitivity	Low-sensitivity	7	8	15	0.152	0.608444	ns
RNF169	Gene_expression	High-sensitivity	Low-sensitivity	7	8	41	0.152	0.608444	ns
RPL38	Gene_expression	High-sensitivity	Low-sensitivity	7	8	41	0.152	0.608444	ns
RPS14	Gene_expression	High-sensitivity	Low-sensitivity	7	8	41	0.152	0.608444	ns
RPS6KL1	Gene_expression	High-sensitivity	Low-sensitivity	7	8	41	0.152	0.608444	ns
RPUSD1	Gene_expression	High-sensitivity	Low-sensitivity	7	8	41	0.152	0.608444	ns
RSL1D1	Gene_expression	High-sensitivity	Low-sensitivity	7	8	41	0.152	0.608444	ns
RTCB	Gene_expression	High-sensitivity	Low-sensitivity	7	8	41	0.152	0.608444	ns
RTKN	Gene_expression	High-sensitivity	Low-sensitivity	7	8	41	0.152	0.608444	ns
S1PR3	Gene_expression	High-sensitivity	Low-sensitivity	7	8	15	0.152	0.608444	ns
SAC3D1	Gene_expression	High-sensitivity	Low-sensitivity	7	8	41	0.152	0.608444	ns
SEC14L1	Gene_expression	High-sensitivity	Low-sensitivity	7	8	41	0.152	0.608444	ns
SEC24A	Gene_expression	High-sensitivity	Low-sensitivity	7	8	15	0.152	0.608444	ns
SEC63	Gene_expression	High-sensitivity	Low-sensitivity	7	8	41	0.152	0.608444	ns
SERINC2	Gene_expression	High-sensitivity	Low-sensitivity	7	8	15	0.152	0.608444	ns
SH3BP5	Gene_expression	High-sensitivity	Low-sensitivity	7	8	15	0.152	0.608444	ns
SIAH2	Gene_expression	High-sensitivity	Low-sensitivity	7	8	15	0.152	0.608444	ns
SLBP	Gene_expression	High-sensitivity	Low-sensitivity	7	8	41	0.152	0.608444	ns
SLC11A2	Gene_expression	High-sensitivity	Low-sensitivity	7	8	15	0.152	0.608444	ns
SLC2A10	Gene_expression	High-sensitivity	Low-sensitivity	7	8	15	0.152	0.608444	ns
SLC2A6	Gene_expression	High-sensitivity	Low-sensitivity	7	8	41	0.152	0.608444	ns
SLC35C2	Gene_expression	High-sensitivity	Low-sensitivity	7	8	41	0.152	0.608444	ns
SLC40A1	Gene_expression	High-sensitivity	Low-sensitivity	7	8	15	0.152	0.608444	ns
SMYD4	Gene_expression	High-sensitivity	Low-sensitivity	7	8	41	0.152	0.608444	ns
SNX4	Gene_expression	High-sensitivity	Low-sensitivity	7	8	15	0.152	0.608444	ns
SPEN	Gene_expression	High-sensitivity	Low-sensitivity	7	8	41	0.152	0.608444	ns
SPRY4	Gene_expression	High-sensitivity	Low-sensitivity	7	8	15	0.152	0.608444	ns
SPTBN1	Gene_expression	High-sensitivity	Low-sensitivity	7	8	41	0.152	0.608444	ns
SPTBN5	Gene_expression	High-sensitivity	Low-sensitivity	7	8	15	0.152	0.608444	ns
SSH1	Gene_expression	High-sensitivity	Low-sensitivity	7	8	41	0.152	0.608444	ns
SSH2	Gene_expression	High-sensitivity	Low-sensitivity	7	8	41	0.152	0.608444	ns
STK11	Gene_expression	High-sensitivity	Low-sensitivity	7	8	41	0.152	0.608444	ns
SYF2	Gene_expression	High-sensitivity	Low-sensitivity	7	8	41	0.152	0.608444	ns
SZRD1	Gene_expression	High-sensitivity	Low-sensitivity	7	8	41	0.152	0.608444	ns
TGFBR1	Gene_expression	High-sensitivity	Low-sensitivity	7	8	41	0.152	0.608444	ns
TGIF1	Gene_expression	High-sensitivity	Low-sensitivity	7	8	41	0.152	0.608444	ns
TGS1	Gene_expression	High-sensitivity	Low-sensitivity	7	8	41	0.152	0.608444	ns
TJAP1	Gene_expression	High-sensitivity	Low-sensitivity	7	8	41	0.152	0.608444	ns
TMCO3	Gene_expression	High-sensitivity	Low-sensitivity	7	8	15	0.152	0.608444	ns
TMEM30B	Gene_expression	High-sensitivity	Low-sensitivity	7	8	15	0.152	0.608444	ns
TMPO	Gene_expression	High-sensitivity	Low-sensitivity	7	8	41	0.152	0.608444	ns
TMX3	Gene_expression	High-sensitivity	Low-sensitivity	7	8	41	0.152	0.608444	ns
TPRN	Gene_expression	High-sensitivity	Low-sensitivity	7	8	15	0.152	0.608444	ns
TRIP10	Gene_expression	High-sensitivity	Low-sensitivity	7	8	41	0.152	0.608444	ns
TRMT11	Gene_expression	High-sensitivity	Low-sensitivity	7	8	41	0.152	0.608444	ns
TTC30A	Gene_expression	High-sensitivity	Low-sensitivity	7	8	15	0.152	0.608444	ns
TTI1	Gene_expression	High-sensitivity	Low-sensitivity	7	8	41	0.152	0.608444	ns
TWSG1	Gene_expression	High-sensitivity	Low-sensitivity	7	8	41	0.152	0.608444	ns
UBE2H	Gene_expression	High-sensitivity	Low-sensitivity	7	8	41	0.152	0.608444	ns
UBE2J1	Gene_expression	High-sensitivity	Low-sensitivity	7	8	41	0.152	0.608444	ns
USP36	Gene_expression	High-sensitivity	Low-sensitivity	7	8	41	0.152	0.608444	ns
WDR25	Gene_expression	High-sensitivity	Low-sensitivity	7	8	15	0.152	0.608444	ns
WDSUB1	Gene_expression	High-sensitivity	Low-sensitivity	7	8	15	0.152	0.608444	ns
YPEL2	Gene_expression	High-sensitivity	Low-sensitivity	7	8	15	0.152	0.608444	ns
YWHAZ	Gene_expression	High-sensitivity	Low-sensitivity	7	8	15	0.152	0.608444	ns
ZBTB26	Gene_expression	High-sensitivity	Low-sensitivity	7	8	15	0.152	0.608444	ns
ZFAND5	Gene_expression	High-sensitivity	Low-sensitivity	7	8	41	0.152	0.608444	ns
ZNF222	Gene_expression	High-sensitivity	Low-sensitivity	7	8	15	0.152	0.608444	ns
ZNF585B	Gene_expression	High-sensitivity	Low-sensitivity	7	8	15	0.152	0.608444	ns
ZNF814	Gene_expression	High-sensitivity	Low-sensitivity	7	8	15	0.152	0.608444	ns
ZXDC	Gene_expression	High-sensitivity	Low-sensitivity	7	8	15	0.152	0.608444	ns
GAPDHS	Gene_expression	High-sensitivity	Low-sensitivity	7	8	38	0.158	0.632092	ns
C1orf216	Gene_expression	High-sensitivity	Low-sensitivity	7	8	40.5	0.165	0.646316	ns
CBLC	Gene_expression	High-sensitivity	Low-sensitivity	7	8	40.5	0.165	0.646316	ns
DHRS4	Gene_expression	High-sensitivity	Low-sensitivity	7	8	15.5	0.165	0.646316	ns
FOXJ3	Gene_expression	High-sensitivity	Low-sensitivity	7	8	40.5	0.165	0.646316	ns
HUS1	Gene_expression	High-sensitivity	Low-sensitivity	7	8	40.5	0.165	0.646316	ns
LRIG3	Gene_expression	High-sensitivity	Low-sensitivity	7	8	40	0.182	0.646316	ns
SLC5A2	Gene_expression	High-sensitivity	Low-sensitivity	7	8	16	0.182	0.646316	ns
CAPN10	Gene_expression	High-sensitivity	Low-sensitivity	7	8	40	0.183	0.646316	ns
GLUD2	Gene_expression	High-sensitivity	Low-sensitivity	7	8	16	0.183	0.646316	ns
METTL21A	Gene_expression	High-sensitivity	Low-sensitivity	7	8	40	0.183	0.646316	ns
ABHD13	Gene_expression	High-sensitivity	Low-sensitivity	7	8	40	0.189	0.646316	ns
ACAD8	Gene_expression	High-sensitivity	Low-sensitivity	7	8	40	0.189	0.646316	ns
ADAM8	Gene_expression	High-sensitivity	Low-sensitivity	7	8	16	0.189	0.646316	ns
ADNP2	Gene_expression	High-sensitivity	Low-sensitivity	7	8	40	0.189	0.646316	ns
ANAPC2	Gene_expression	High-sensitivity	Low-sensitivity	7	8	16	0.189	0.646316	ns
ANKRD40	Gene_expression	High-sensitivity	Low-sensitivity	7	8	16	0.189	0.646316	ns
ANLN	Gene_expression	High-sensitivity	Low-sensitivity	7	8	40	0.189	0.646316	ns
ANXA11	Gene_expression	High-sensitivity	Low-sensitivity	7	8	40	0.189	0.646316	ns
AP2M1	Gene_expression	High-sensitivity	Low-sensitivity	7	8	16	0.189	0.646316	ns
AP3M1	Gene_expression	High-sensitivity	Low-sensitivity	7	8	40	0.189	0.646316	ns
ARL8A	Gene_expression	High-sensitivity	Low-sensitivity	7	8	16	0.189	0.646316	ns
ATAD2	Gene_expression	High-sensitivity	Low-sensitivity	7	8	16	0.189	0.646316	ns
ATG12	Gene_expression	High-sensitivity	Low-sensitivity	7	8	40	0.189	0.646316	ns
ATP11A	Gene_expression	High-sensitivity	Low-sensitivity	7	8	40	0.189	0.646316	ns
ATP8A1	Gene_expression	High-sensitivity	Low-sensitivity	7	8	16	0.189	0.646316	ns
AURKAIP1	Gene_expression	High-sensitivity	Low-sensitivity	7	8	40	0.189	0.646316	ns
B3GNT9	Gene_expression	High-sensitivity	Low-sensitivity	7	8	40	0.189	0.646316	ns
BAIAP3	Gene_expression	High-sensitivity	Low-sensitivity	7	8	16	0.189	0.646316	ns
BBS10	Gene_expression	High-sensitivity	Low-sensitivity	7	8	16	0.189	0.646316	ns
BDH2	Gene_expression	High-sensitivity	Low-sensitivity	7	8	16	0.189	0.646316	ns
BNIP3L	Gene_expression	High-sensitivity	Low-sensitivity	7	8	40	0.189	0.646316	ns
BRF1	Gene_expression	High-sensitivity	Low-sensitivity	7	8	16	0.189	0.646316	ns
C2orf69	Gene_expression	High-sensitivity	Low-sensitivity	7	8	40	0.189	0.646316	ns
CCDC102A	Gene_expression	High-sensitivity	Low-sensitivity	7	8	40	0.189	0.646316	ns
CCDC50	Gene_expression	High-sensitivity	Low-sensitivity	7	8	40	0.189	0.646316	ns
CD63	Gene_expression	High-sensitivity	Low-sensitivity	7	8	16	0.189	0.646316	ns
CDC42SE1	Gene_expression	High-sensitivity	Low-sensitivity	7	8	16	0.189	0.646316	ns
CDK19	Gene_expression	High-sensitivity	Low-sensitivity	7	8	40	0.189	0.646316	ns
CHCHD1	Gene_expression	High-sensitivity	Low-sensitivity	7	8	40	0.189	0.646316	ns
CHEK1	Gene_expression	High-sensitivity	Low-sensitivity	7	8	40	0.189	0.646316	ns
CMPK1	Gene_expression	High-sensitivity	Low-sensitivity	7	8	16	0.189	0.646316	ns
CNDP2	Gene_expression	High-sensitivity	Low-sensitivity	7	8	40	0.189	0.646316	ns
COG6	Gene_expression	High-sensitivity	Low-sensitivity	7	8	16	0.189	0.646316	ns
COL4A3BP	Gene_expression	High-sensitivity	Low-sensitivity	7	8	16	0.189	0.646316	ns
COMMD10	Gene_expression	High-sensitivity	Low-sensitivity	7	8	16	0.189	0.646316	ns
COX7A2L	Gene_expression	High-sensitivity	Low-sensitivity	7	8	40	0.189	0.646316	ns
CRBN	Gene_expression	High-sensitivity	Low-sensitivity	7	8	40	0.189	0.646316	ns
CTNND1	Gene_expression	High-sensitivity	Low-sensitivity	7	8	16	0.189	0.646316	ns
CTTN	Gene_expression	High-sensitivity	Low-sensitivity	7	8	16	0.189	0.646316	ns
DCK	Gene_expression	High-sensitivity	Low-sensitivity	7	8	40	0.189	0.646316	ns
DDX49	Gene_expression	High-sensitivity	Low-sensitivity	7	8	40	0.189	0.646316	ns
DERL1	Gene_expression	High-sensitivity	Low-sensitivity	7	8	16	0.189	0.646316	ns
DNAJB14	Gene_expression	High-sensitivity	Low-sensitivity	7	8	16	0.189	0.646316	ns
DNAJC3	Gene_expression	High-sensitivity	Low-sensitivity	7	8	40	0.189	0.646316	ns
DPP8	Gene_expression	High-sensitivity	Low-sensitivity	7	8	16	0.189	0.646316	ns
DR1	Gene_expression	High-sensitivity	Low-sensitivity	7	8	40	0.189	0.646316	ns
DSP	Gene_expression	High-sensitivity	Low-sensitivity	7	8	16	0.189	0.646316	ns
E2F1	Gene_expression	High-sensitivity	Low-sensitivity	7	8	40	0.189	0.646316	ns
EHD4	Gene_expression	High-sensitivity	Low-sensitivity	7	8	40	0.189	0.646316	ns
EIF4A1	Gene_expression	High-sensitivity	Low-sensitivity	7	8	40	0.189	0.646316	ns
ERI2	Gene_expression	High-sensitivity	Low-sensitivity	7	8	16	0.189	0.646316	ns
EZH2	Gene_expression	High-sensitivity	Low-sensitivity	7	8	40	0.189	0.646316	ns
FAF1	Gene_expression	High-sensitivity	Low-sensitivity	7	8	40	0.189	0.646316	ns
FAHD1	Gene_expression	High-sensitivity	Low-sensitivity	7	8	16	0.189	0.646316	ns
FAM174B	Gene_expression	High-sensitivity	Low-sensitivity	7	8	16	0.189	0.646316	ns
FAM193A	Gene_expression	High-sensitivity	Low-sensitivity	7	8	40	0.189	0.646316	ns
FBXW8	Gene_expression	High-sensitivity	Low-sensitivity	7	8	16	0.189	0.646316	ns
FGFR1OP	Gene_expression	High-sensitivity	Low-sensitivity	7	8	40	0.189	0.646316	ns
FOXA1	Gene_expression	High-sensitivity	Low-sensitivity	7	8	16	0.189	0.646316	ns
FRMD4A	Gene_expression	High-sensitivity	Low-sensitivity	7	8	40	0.189	0.646316	ns
GARS	Gene_expression	High-sensitivity	Low-sensitivity	7	8	40	0.189	0.646316	ns
GCSH	Gene_expression	High-sensitivity	Low-sensitivity	7	8	40	0.189	0.646316	ns
GGH	Gene_expression	High-sensitivity	Low-sensitivity	7	8	40	0.189	0.646316	ns
GLCE	Gene_expression	High-sensitivity	Low-sensitivity	7	8	40	0.189	0.646316	ns
GLO1	Gene_expression	High-sensitivity	Low-sensitivity	7	8	16	0.189	0.646316	ns
GSKIP	Gene_expression	High-sensitivity	Low-sensitivity	7	8	16	0.189	0.646316	ns
H1FX	Gene_expression	High-sensitivity	Low-sensitivity	7	8	16	0.189	0.646316	ns
HDLBP	Gene_expression	High-sensitivity	Low-sensitivity	7	8	16	0.189	0.646316	ns
HEBP2	Gene_expression	High-sensitivity	Low-sensitivity	7	8	40	0.189	0.646316	ns
HERC6	Gene_expression	High-sensitivity	Low-sensitivity	7	8	16	0.189	0.646316	ns
HEXB	Gene_expression	High-sensitivity	Low-sensitivity	7	8	40	0.189	0.646316	ns
HP1BP3	Gene_expression	High-sensitivity	Low-sensitivity	7	8	40	0.189	0.646316	ns
HSBP1	Gene_expression	High-sensitivity	Low-sensitivity	7	8	16	0.189	0.646316	ns
HSPA1B	Gene_expression	High-sensitivity	Low-sensitivity	7	8	16	0.189	0.646316	ns
IMPA2	Gene_expression	High-sensitivity	Low-sensitivity	7	8	40	0.189	0.646316	ns
JOSD2	Gene_expression	High-sensitivity	Low-sensitivity	7	8	16	0.189	0.646316	ns
KANK1	Gene_expression	High-sensitivity	Low-sensitivity	7	8	40	0.189	0.646316	ns
KATNB1	Gene_expression	High-sensitivity	Low-sensitivity	7	8	40	0.189	0.646316	ns
KBTBD2	Gene_expression	High-sensitivity	Low-sensitivity	7	8	40	0.189	0.646316	ns
KCTD20	Gene_expression	High-sensitivity	Low-sensitivity	7	8	40	0.189	0.646316	ns
KIF1B	Gene_expression	High-sensitivity	Low-sensitivity	7	8	40	0.189	0.646316	ns
LGALS1	Gene_expression	High-sensitivity	Low-sensitivity	7	8	40	0.189	0.646316	ns
LLGL2	Gene_expression	High-sensitivity	Low-sensitivity	7	8	16	0.189	0.646316	ns
LNPEP	Gene_expression	High-sensitivity	Low-sensitivity	7	8	40	0.189	0.646316	ns
LRPAP1	Gene_expression	High-sensitivity	Low-sensitivity	7	8	40	0.189	0.646316	ns
MCM3	Gene_expression	High-sensitivity	Low-sensitivity	7	8	40	0.189	0.646316	ns
MGME1	Gene_expression	High-sensitivity	Low-sensitivity	7	8	40	0.189	0.646316	ns
MLLT1	Gene_expression	High-sensitivity	Low-sensitivity	7	8	40	0.189	0.646316	ns
MNS1	Gene_expression	High-sensitivity	Low-sensitivity	7	8	40	0.189	0.646316	ns
MTHFS	Gene_expression	High-sensitivity	Low-sensitivity	7	8	16	0.189	0.646316	ns
MYO6	Gene_expression	High-sensitivity	Low-sensitivity	7	8	16	0.189	0.646316	ns
NCBP1	Gene_expression	High-sensitivity	Low-sensitivity	7	8	40	0.189	0.646316	ns
NDST2	Gene_expression	High-sensitivity	Low-sensitivity	7	8	40	0.189	0.646316	ns
NDUFV1	Gene_expression	High-sensitivity	Low-sensitivity	7	8	40	0.189	0.646316	ns
NEDD4	Gene_expression	High-sensitivity	Low-sensitivity	7	8	40	0.189	0.646316	ns
NOL7	Gene_expression	High-sensitivity	Low-sensitivity	7	8	40	0.189	0.646316	ns
NOMO1	Gene_expression	High-sensitivity	Low-sensitivity	7	8	40	0.189	0.646316	ns
NOMO2	Gene_expression	High-sensitivity	Low-sensitivity	7	8	40	0.189	0.646316	ns
NOP10	Gene_expression	High-sensitivity	Low-sensitivity	7	8	40	0.189	0.646316	ns
NT5C	Gene_expression	High-sensitivity	Low-sensitivity	7	8	40	0.189	0.646316	ns
NUDT15	Gene_expression	High-sensitivity	Low-sensitivity	7	8	40	0.189	0.646316	ns
NUP153	Gene_expression	High-sensitivity	Low-sensitivity	7	8	40	0.189	0.646316	ns
NUP98	Gene_expression	High-sensitivity	Low-sensitivity	7	8	40	0.189	0.646316	ns
OSER1	Gene_expression	High-sensitivity	Low-sensitivity	7	8	40	0.189	0.646316	ns
OSTM1	Gene_expression	High-sensitivity	Low-sensitivity	7	8	40	0.189	0.646316	ns
PACS2	Gene_expression	High-sensitivity	Low-sensitivity	7	8	16	0.189	0.646316	ns
PCED1A	Gene_expression	High-sensitivity	Low-sensitivity	7	8	40	0.189	0.646316	ns
PCIF1	Gene_expression	High-sensitivity	Low-sensitivity	7	8	40	0.189	0.646316	ns
PCMTD2	Gene_expression	High-sensitivity	Low-sensitivity	7	8	16	0.189	0.646316	ns
PEX13	Gene_expression	High-sensitivity	Low-sensitivity	7	8	16	0.189	0.646316	ns
PEX5	Gene_expression	High-sensitivity	Low-sensitivity	7	8	40	0.189	0.646316	ns
PHF14	Gene_expression	High-sensitivity	Low-sensitivity	7	8	40	0.189	0.646316	ns
PIGL	Gene_expression	High-sensitivity	Low-sensitivity	7	8	40	0.189	0.646316	ns
POM121C	Gene_expression	High-sensitivity	Low-sensitivity	7	8	40	0.189	0.646316	ns
PPP1R3E	Gene_expression	High-sensitivity	Low-sensitivity	7	8	16	0.189	0.646316	ns
PRKCD	Gene_expression	High-sensitivity	Low-sensitivity	7	8	16	0.189	0.646316	ns
PRKCI	Gene_expression	High-sensitivity	Low-sensitivity	7	8	40	0.189	0.646316	ns
PRKDC	Gene_expression	High-sensitivity	Low-sensitivity	7	8	40	0.189	0.646316	ns
PTMA	Gene_expression	High-sensitivity	Low-sensitivity	7	8	40	0.189	0.646316	ns
PTPN13	Gene_expression	High-sensitivity	Low-sensitivity	7	8	16	0.189	0.646316	ns
RAB33B	Gene_expression	High-sensitivity	Low-sensitivity	7	8	16	0.189	0.646316	ns
RAD23B	Gene_expression	High-sensitivity	Low-sensitivity	7	8	16	0.189	0.646316	ns
RBM12	Gene_expression	High-sensitivity	Low-sensitivity	7	8	40	0.189	0.646316	ns
RBM26	Gene_expression	High-sensitivity	Low-sensitivity	7	8	40	0.189	0.646316	ns
RBM41	Gene_expression	High-sensitivity	Low-sensitivity	7	8	40	0.189	0.646316	ns
RCN2	Gene_expression	High-sensitivity	Low-sensitivity	7	8	40	0.189	0.646316	ns
REEP5	Gene_expression	High-sensitivity	Low-sensitivity	7	8	16	0.189	0.646316	ns
REXO2	Gene_expression	High-sensitivity	Low-sensitivity	7	8	40	0.189	0.646316	ns
RHBDD1	Gene_expression	High-sensitivity	Low-sensitivity	7	8	40	0.189	0.646316	ns
RIPK4	Gene_expression	High-sensitivity	Low-sensitivity	7	8	40	0.189	0.646316	ns
RNF114	Gene_expression	High-sensitivity	Low-sensitivity	7	8	16	0.189	0.646316	ns
RNF13	Gene_expression	High-sensitivity	Low-sensitivity	7	8	16	0.189	0.646316	ns
RNF19B	Gene_expression	High-sensitivity	Low-sensitivity	7	8	40	0.189	0.646316	ns
RPL10	Gene_expression	High-sensitivity	Low-sensitivity	7	8	40	0.189	0.646316	ns
RPL15	Gene_expression	High-sensitivity	Low-sensitivity	7	8	40	0.189	0.646316	ns
RTTN	Gene_expression	High-sensitivity	Low-sensitivity	7	8	40	0.189	0.646316	ns
RYK	Gene_expression	High-sensitivity	Low-sensitivity	7	8	40	0.189	0.646316	ns
S100A13	Gene_expression	High-sensitivity	Low-sensitivity	7	8	16	0.189	0.646316	ns
SCAF8	Gene_expression	High-sensitivity	Low-sensitivity	7	8	40	0.189	0.646316	ns
SCRN1	Gene_expression	High-sensitivity	Low-sensitivity	7	8	16	0.189	0.646316	ns
SEMA4B	Gene_expression	High-sensitivity	Low-sensitivity	7	8	40	0.189	0.646316	ns
SETD1B	Gene_expression	High-sensitivity	Low-sensitivity	7	8	16	0.189	0.646316	ns
SFXN3	Gene_expression	High-sensitivity	Low-sensitivity	7	8	16	0.189	0.646316	ns
SH3PXD2A	Gene_expression	High-sensitivity	Low-sensitivity	7	8	40	0.189	0.646316	ns
SLC12A7	Gene_expression	High-sensitivity	Low-sensitivity	7	8	16	0.189	0.646316	ns
SLC25A29	Gene_expression	High-sensitivity	Low-sensitivity	7	8	16	0.189	0.646316	ns
SLC30A7	Gene_expression	High-sensitivity	Low-sensitivity	7	8	40	0.189	0.646316	ns
SLC9A7	Gene_expression	High-sensitivity	Low-sensitivity	7	8	16	0.189	0.646316	ns
SMIM7	Gene_expression	High-sensitivity	Low-sensitivity	7	8	40	0.189	0.646316	ns
SNRPA1	Gene_expression	High-sensitivity	Low-sensitivity	7	8	16	0.189	0.646316	ns
SNX5	Gene_expression	High-sensitivity	Low-sensitivity	7	8	40	0.189	0.646316	ns
SPIN1	Gene_expression	High-sensitivity	Low-sensitivity	7	8	40	0.189	0.646316	ns
SRSF4	Gene_expression	High-sensitivity	Low-sensitivity	7	8	40	0.189	0.646316	ns
STAG1	Gene_expression	High-sensitivity	Low-sensitivity	7	8	40	0.189	0.646316	ns
SUPT20H	Gene_expression	High-sensitivity	Low-sensitivity	7	8	40	0.189	0.646316	ns
TAOK3	Gene_expression	High-sensitivity	Low-sensitivity	7	8	16	0.189	0.646316	ns
TBC1D20	Gene_expression	High-sensitivity	Low-sensitivity	7	8	40	0.189	0.646316	ns
TBC1D2B	Gene_expression	High-sensitivity	Low-sensitivity	7	8	40	0.189	0.646316	ns
TCERG1	Gene_expression	High-sensitivity	Low-sensitivity	7	8	40	0.189	0.646316	ns
TCFL5	Gene_expression	High-sensitivity	Low-sensitivity	7	8	40	0.189	0.646316	ns
TFAM	Gene_expression	High-sensitivity	Low-sensitivity	7	8	40	0.189	0.646316	ns
TIMM10B	Gene_expression	High-sensitivity	Low-sensitivity	7	8	16	0.189	0.646316	ns
TLK2	Gene_expression	High-sensitivity	Low-sensitivity	7	8	16	0.189	0.646316	ns
TMEM63C	Gene_expression	High-sensitivity	Low-sensitivity	7	8	16	0.189	0.646316	ns
TMTC4	Gene_expression	High-sensitivity	Low-sensitivity	7	8	40	0.189	0.646316	ns
TNK2	Gene_expression	High-sensitivity	Low-sensitivity	7	8	16	0.189	0.646316	ns
TNNT1	Gene_expression	High-sensitivity	Low-sensitivity	7	8	16	0.189	0.646316	ns
TOM1L1	Gene_expression	High-sensitivity	Low-sensitivity	7	8	16	0.189	0.646316	ns
TRIM41	Gene_expression	High-sensitivity	Low-sensitivity	7	8	40	0.189	0.646316	ns
TRMT61A	Gene_expression	High-sensitivity	Low-sensitivity	7	8	16	0.189	0.646316	ns
TRPT1	Gene_expression	High-sensitivity	Low-sensitivity	7	8	16	0.189	0.646316	ns
TSC1	Gene_expression	High-sensitivity	Low-sensitivity	7	8	16	0.189	0.646316	ns
TSPAN17	Gene_expression	High-sensitivity	Low-sensitivity	7	8	40	0.189	0.646316	ns
TTYH1	Gene_expression	High-sensitivity	Low-sensitivity	7	8	16	0.189	0.646316	ns
TXNL1	Gene_expression	High-sensitivity	Low-sensitivity	7	8	40	0.189	0.646316	ns
TYK2	Gene_expression	High-sensitivity	Low-sensitivity	7	8	40	0.189	0.646316	ns
TYRO3	Gene_expression	High-sensitivity	Low-sensitivity	7	8	40	0.189	0.646316	ns
UBE2R2	Gene_expression	High-sensitivity	Low-sensitivity	7	8	40	0.189	0.646316	ns
UGDH	Gene_expression	High-sensitivity	Low-sensitivity	7	8	16	0.189	0.646316	ns
UQCRC2	Gene_expression	High-sensitivity	Low-sensitivity	7	8	40	0.189	0.646316	ns
USP15	Gene_expression	High-sensitivity	Low-sensitivity	7	8	16	0.189	0.646316	ns
USP6NL	Gene_expression	High-sensitivity	Low-sensitivity	7	8	16	0.189	0.646316	ns
UXS1	Gene_expression	High-sensitivity	Low-sensitivity	7	8	40	0.189	0.646316	ns
VEZT	Gene_expression	High-sensitivity	Low-sensitivity	7	8	16	0.189	0.646316	ns
VPS26B	Gene_expression	High-sensitivity	Low-sensitivity	7	8	40	0.189	0.646316	ns
WWTR1	Gene_expression	High-sensitivity	Low-sensitivity	7	8	40	0.189	0.646316	ns
YOD1	Gene_expression	High-sensitivity	Low-sensitivity	7	8	40	0.189	0.646316	ns
ZDHHC3	Gene_expression	High-sensitivity	Low-sensitivity	7	8	16	0.189	0.646316	ns
ZFAND1	Gene_expression	High-sensitivity	Low-sensitivity	7	8	16	0.189	0.646316	ns
ZFP91	Gene_expression	High-sensitivity	Low-sensitivity	7	8	40	0.189	0.646316	ns
ZGPAT	Gene_expression	High-sensitivity	Low-sensitivity	7	8	16	0.189	0.646316	ns
ZHX2	Gene_expression	High-sensitivity	Low-sensitivity	7	8	16	0.189	0.646316	ns
ZKSCAN8	Gene_expression	High-sensitivity	Low-sensitivity	7	8	40	0.189	0.646316	ns
ZNF207	Gene_expression	High-sensitivity	Low-sensitivity	7	8	40	0.189	0.646316	ns
ZNF26	Gene_expression	High-sensitivity	Low-sensitivity	7	8	16	0.189	0.646316	ns
ZNF28	Gene_expression	High-sensitivity	Low-sensitivity	7	8	16	0.189	0.646316	ns
ZNF417	Gene_expression	High-sensitivity	Low-sensitivity	7	8	16	0.189	0.646316	ns
ZNF587B	Gene_expression	High-sensitivity	Low-sensitivity	7	8	16	0.189	0.646316	ns
ZNHIT6	Gene_expression	High-sensitivity	Low-sensitivity	7	8	40	0.189	0.646316	ns
ZYG11A	Gene_expression	High-sensitivity	Low-sensitivity	7	8	16	0.189	0.646316	ns
ZYG11B	Gene_expression	High-sensitivity	Low-sensitivity	7	8	40	0.189	0.646316	ns
ALDH1L2	Gene_expression	High-sensitivity	Low-sensitivity	7	8	39.5	0.203	0.678573	ns
AMZ1	Gene_expression	High-sensitivity	Low-sensitivity	7	8	16.5	0.203	0.678573	ns
CDKL1	Gene_expression	High-sensitivity	Low-sensitivity	7	8	39.5	0.203	0.678573	ns
ENPP1	Gene_expression	High-sensitivity	Low-sensitivity	7	8	16.5	0.203	0.678573	ns
MAP4K4	Gene_expression	High-sensitivity	Low-sensitivity	7	8	39.5	0.203	0.678573	ns
NRBP2	Gene_expression	High-sensitivity	Low-sensitivity	7	8	39.5	0.203	0.678573	ns
RALGAPB	Gene_expression	High-sensitivity	Low-sensitivity	7	8	39.5	0.203	0.678573	ns
TAF4	Gene_expression	High-sensitivity	Low-sensitivity	7	8	39.5	0.203	0.678573	ns
TOPORS	Gene_expression	High-sensitivity	Low-sensitivity	7	8	39.5	0.203	0.678573	ns
KIAA1958	Gene_expression	High-sensitivity	Low-sensitivity	7	8	39	0.224	0.678573	ns
SGK3	Gene_expression	High-sensitivity	Low-sensitivity	7	8	17	0.224	0.678573	ns
TBC1D8B	Gene_expression	High-sensitivity	Low-sensitivity	7	8	17	0.224	0.678573	ns
TMPRSS3	Gene_expression	High-sensitivity	Low-sensitivity	7	8	17	0.224	0.678573	ns
AACS	Gene_expression	High-sensitivity	Low-sensitivity	7	8	17	0.232	0.678573	ns
AFG3L2	Gene_expression	High-sensitivity	Low-sensitivity	7	8	39	0.232	0.678573	ns
AK2	Gene_expression	High-sensitivity	Low-sensitivity	7	8	39	0.232	0.678573	ns
AKIRIN1	Gene_expression	High-sensitivity	Low-sensitivity	7	8	39	0.232	0.678573	ns
AMBRA1	Gene_expression	High-sensitivity	Low-sensitivity	7	8	39	0.232	0.678573	ns
ANKRD9	Gene_expression	High-sensitivity	Low-sensitivity	7	8	39	0.232	0.678573	ns
AP4B1	Gene_expression	High-sensitivity	Low-sensitivity	7	8	39	0.232	0.678573	ns
AP4E1	Gene_expression	High-sensitivity	Low-sensitivity	7	8	39	0.232	0.678573	ns
APAF1	Gene_expression	High-sensitivity	Low-sensitivity	7	8	39	0.232	0.678573	ns
ARF1	Gene_expression	High-sensitivity	Low-sensitivity	7	8	17	0.232	0.678573	ns
ARHGEF10	Gene_expression	High-sensitivity	Low-sensitivity	7	8	39	0.232	0.678573	ns
ATAD3A	Gene_expression	High-sensitivity	Low-sensitivity	7	8	39	0.232	0.678573	ns
B4GALT5	Gene_expression	High-sensitivity	Low-sensitivity	7	8	39	0.232	0.678573	ns
BAG6	Gene_expression	High-sensitivity	Low-sensitivity	7	8	39	0.232	0.678573	ns
BPTF	Gene_expression	High-sensitivity	Low-sensitivity	7	8	17	0.232	0.678573	ns
BUD31	Gene_expression	High-sensitivity	Low-sensitivity	7	8	39	0.232	0.678573	ns
BYSL	Gene_expression	High-sensitivity	Low-sensitivity	7	8	39	0.232	0.678573	ns
C2orf42	Gene_expression	High-sensitivity	Low-sensitivity	7	8	39	0.232	0.678573	ns
C6orf136	Gene_expression	High-sensitivity	Low-sensitivity	7	8	39	0.232	0.678573	ns
CANX	Gene_expression	High-sensitivity	Low-sensitivity	7	8	39	0.232	0.678573	ns
CAPRIN2	Gene_expression	High-sensitivity	Low-sensitivity	7	8	39	0.232	0.678573	ns
CASP6	Gene_expression	High-sensitivity	Low-sensitivity	7	8	17	0.232	0.678573	ns
CCDC18	Gene_expression	High-sensitivity	Low-sensitivity	7	8	39	0.232	0.678573	ns
CD46	Gene_expression	High-sensitivity	Low-sensitivity	7	8	17	0.232	0.678573	ns
CDC123	Gene_expression	High-sensitivity	Low-sensitivity	7	8	39	0.232	0.678573	ns
CDK5RAP2	Gene_expression	High-sensitivity	Low-sensitivity	7	8	17	0.232	0.678573	ns
CDT1	Gene_expression	High-sensitivity	Low-sensitivity	7	8	39	0.232	0.678573	ns
CHMP4B	Gene_expression	High-sensitivity	Low-sensitivity	7	8	39	0.232	0.678573	ns
CHMP6	Gene_expression	High-sensitivity	Low-sensitivity	7	8	17	0.232	0.678573	ns
CIPC	Gene_expression	High-sensitivity	Low-sensitivity	7	8	17	0.232	0.678573	ns
CKAP4	Gene_expression	High-sensitivity	Low-sensitivity	7	8	39	0.232	0.678573	ns
CLIC4	Gene_expression	High-sensitivity	Low-sensitivity	7	8	39	0.232	0.678573	ns
CLSPN	Gene_expression	High-sensitivity	Low-sensitivity	7	8	39	0.232	0.678573	ns
CLSTN1	Gene_expression	High-sensitivity	Low-sensitivity	7	8	39	0.232	0.678573	ns
CNN3	Gene_expression	High-sensitivity	Low-sensitivity	7	8	39	0.232	0.678573	ns
COG8	Gene_expression	High-sensitivity	Low-sensitivity	7	8	17	0.232	0.678573	ns
CORO2A	Gene_expression	High-sensitivity	Low-sensitivity	7	8	17	0.232	0.678573	ns
CTSC	Gene_expression	High-sensitivity	Low-sensitivity	7	8	39	0.232	0.678573	ns
CTXN1	Gene_expression	High-sensitivity	Low-sensitivity	7	8	39	0.232	0.678573	ns
DAB2IP	Gene_expression	High-sensitivity	Low-sensitivity	7	8	39	0.232	0.678573	ns
DCTN5	Gene_expression	High-sensitivity	Low-sensitivity	7	8	17	0.232	0.678573	ns
DDAH1	Gene_expression	High-sensitivity	Low-sensitivity	7	8	39	0.232	0.678573	ns
DENND1B	Gene_expression	High-sensitivity	Low-sensitivity	7	8	17	0.232	0.678573	ns
DEPDC1	Gene_expression	High-sensitivity	Low-sensitivity	7	8	39	0.232	0.678573	ns
DHPS	Gene_expression	High-sensitivity	Low-sensitivity	7	8	39	0.232	0.678573	ns
DHRS4L2	Gene_expression	High-sensitivity	Low-sensitivity	7	8	17	0.232	0.678573	ns
DIAPH3	Gene_expression	High-sensitivity	Low-sensitivity	7	8	39	0.232	0.678573	ns
DTX2	Gene_expression	High-sensitivity	Low-sensitivity	7	8	39	0.232	0.678573	ns
DYNLL1	Gene_expression	High-sensitivity	Low-sensitivity	7	8	39	0.232	0.678573	ns
EEF1E1	Gene_expression	High-sensitivity	Low-sensitivity	7	8	39	0.232	0.678573	ns
EML4	Gene_expression	High-sensitivity	Low-sensitivity	7	8	39	0.232	0.678573	ns
ENSA	Gene_expression	High-sensitivity	Low-sensitivity	7	8	17	0.232	0.678573	ns
ENTPD4	Gene_expression	High-sensitivity	Low-sensitivity	7	8	39	0.232	0.678573	ns
EPB41L1	Gene_expression	High-sensitivity	Low-sensitivity	7	8	39	0.232	0.678573	ns
EXOSC10	Gene_expression	High-sensitivity	Low-sensitivity	7	8	39	0.232	0.678573	ns
FAM120AOS	Gene_expression	High-sensitivity	Low-sensitivity	7	8	17	0.232	0.678573	ns
FAM3C	Gene_expression	High-sensitivity	Low-sensitivity	7	8	39	0.232	0.678573	ns
FBXO10	Gene_expression	High-sensitivity	Low-sensitivity	7	8	39	0.232	0.678573	ns
FBXW4	Gene_expression	High-sensitivity	Low-sensitivity	7	8	17	0.232	0.678573	ns
FLOT1	Gene_expression	High-sensitivity	Low-sensitivity	7	8	17	0.232	0.678573	ns
FLYWCH1	Gene_expression	High-sensitivity	Low-sensitivity	7	8	39	0.232	0.678573	ns
FNDC3A	Gene_expression	High-sensitivity	Low-sensitivity	7	8	39	0.232	0.678573	ns
FUT1	Gene_expression	High-sensitivity	Low-sensitivity	7	8	17	0.232	0.678573	ns
G6PD	Gene_expression	High-sensitivity	Low-sensitivity	7	8	17	0.232	0.678573	ns
GAS2L3	Gene_expression	High-sensitivity	Low-sensitivity	7	8	39	0.232	0.678573	ns
GFPT1	Gene_expression	High-sensitivity	Low-sensitivity	7	8	17	0.232	0.678573	ns
GGPS1	Gene_expression	High-sensitivity	Low-sensitivity	7	8	17	0.232	0.678573	ns
GINS4	Gene_expression	High-sensitivity	Low-sensitivity	7	8	39	0.232	0.678573	ns
GMNN	Gene_expression	High-sensitivity	Low-sensitivity	7	8	39	0.232	0.678573	ns
GPSM2	Gene_expression	High-sensitivity	Low-sensitivity	7	8	39	0.232	0.678573	ns
GRK6	Gene_expression	High-sensitivity	Low-sensitivity	7	8	39	0.232	0.678573	ns
GTF2H2C	Gene_expression	High-sensitivity	Low-sensitivity	7	8	39	0.232	0.678573	ns
HAUS7	Gene_expression	High-sensitivity	Low-sensitivity	7	8	39	0.232	0.678573	ns
HES6	Gene_expression	High-sensitivity	Low-sensitivity	7	8	39	0.232	0.678573	ns
HMGB2	Gene_expression	High-sensitivity	Low-sensitivity	7	8	39	0.232	0.678573	ns
HMGN1	Gene_expression	High-sensitivity	Low-sensitivity	7	8	39	0.232	0.678573	ns
HMGN3	Gene_expression	High-sensitivity	Low-sensitivity	7	8	39	0.232	0.678573	ns
HNRNPA0	Gene_expression	High-sensitivity	Low-sensitivity	7	8	39	0.232	0.678573	ns
HNRNPDL	Gene_expression	High-sensitivity	Low-sensitivity	7	8	39	0.232	0.678573	ns
HNRNPK	Gene_expression	High-sensitivity	Low-sensitivity	7	8	39	0.232	0.678573	ns
HOMER1	Gene_expression	High-sensitivity	Low-sensitivity	7	8	39	0.232	0.678573	ns
HSP90AA1	Gene_expression	High-sensitivity	Low-sensitivity	7	8	17	0.232	0.678573	ns
ICMT	Gene_expression	High-sensitivity	Low-sensitivity	7	8	39	0.232	0.678573	ns
IFT74	Gene_expression	High-sensitivity	Low-sensitivity	7	8	39	0.232	0.678573	ns
IFT81	Gene_expression	High-sensitivity	Low-sensitivity	7	8	39	0.232	0.678573	ns
IGF1R	Gene_expression	High-sensitivity	Low-sensitivity	7	8	17	0.232	0.678573	ns
IL13RA1	Gene_expression	High-sensitivity	Low-sensitivity	7	8	39	0.232	0.678573	ns
INTS8	Gene_expression	High-sensitivity	Low-sensitivity	7	8	17	0.232	0.678573	ns
IST1	Gene_expression	High-sensitivity	Low-sensitivity	7	8	17	0.232	0.678573	ns
ITPKB	Gene_expression	High-sensitivity	Low-sensitivity	7	8	17	0.232	0.678573	ns
KANSL1L	Gene_expression	High-sensitivity	Low-sensitivity	7	8	39	0.232	0.678573	ns
KAT2A	Gene_expression	High-sensitivity	Low-sensitivity	7	8	39	0.232	0.678573	ns
KCNAB2	Gene_expression	High-sensitivity	Low-sensitivity	7	8	39	0.232	0.678573	ns
KCNMB3	Gene_expression	High-sensitivity	Low-sensitivity	7	8	17	0.232	0.678573	ns
KCTD13	Gene_expression	High-sensitivity	Low-sensitivity	7	8	17	0.232	0.678573	ns
KDSR	Gene_expression	High-sensitivity	Low-sensitivity	7	8	39	0.232	0.678573	ns
KIF20B	Gene_expression	High-sensitivity	Low-sensitivity	7	8	39	0.232	0.678573	ns
KNOP1	Gene_expression	High-sensitivity	Low-sensitivity	7	8	17	0.232	0.678573	ns
LAMC1	Gene_expression	High-sensitivity	Low-sensitivity	7	8	39	0.232	0.678573	ns
LATS1	Gene_expression	High-sensitivity	Low-sensitivity	7	8	39	0.232	0.678573	ns
LIN7C	Gene_expression	High-sensitivity	Low-sensitivity	7	8	39	0.232	0.678573	ns
LIN9	Gene_expression	High-sensitivity	Low-sensitivity	7	8	39	0.232	0.678573	ns
LMF2	Gene_expression	High-sensitivity	Low-sensitivity	7	8	39	0.232	0.678573	ns
LRP11	Gene_expression	High-sensitivity	Low-sensitivity	7	8	39	0.232	0.678573	ns
LTBP3	Gene_expression	High-sensitivity	Low-sensitivity	7	8	39	0.232	0.678573	ns
LZTFL1	Gene_expression	High-sensitivity	Low-sensitivity	7	8	39	0.232	0.678573	ns
MATR3	Gene_expression	High-sensitivity	Low-sensitivity	7	8	39	0.232	0.678573	ns
MBD6	Gene_expression	High-sensitivity	Low-sensitivity	7	8	17	0.232	0.678573	ns
MCUR1	Gene_expression	High-sensitivity	Low-sensitivity	7	8	39	0.232	0.678573	ns
MEGF8	Gene_expression	High-sensitivity	Low-sensitivity	7	8	39	0.232	0.678573	ns
MET	Gene_expression	High-sensitivity	Low-sensitivity	7	8	39	0.232	0.678573	ns
METTL2B	Gene_expression	High-sensitivity	Low-sensitivity	7	8	39	0.232	0.678573	ns
MFSD6	Gene_expression	High-sensitivity	Low-sensitivity	7	8	39	0.232	0.678573	ns
MGLL	Gene_expression	High-sensitivity	Low-sensitivity	7	8	17	0.232	0.678573	ns
MMP15	Gene_expression	High-sensitivity	Low-sensitivity	7	8	39	0.232	0.678573	ns
MPHOSPH9	Gene_expression	High-sensitivity	Low-sensitivity	7	8	17	0.232	0.678573	ns
MPPE1	Gene_expression	High-sensitivity	Low-sensitivity	7	8	39	0.232	0.678573	ns
MRPL50	Gene_expression	High-sensitivity	Low-sensitivity	7	8	39	0.232	0.678573	ns
MRPS2	Gene_expression	High-sensitivity	Low-sensitivity	7	8	39	0.232	0.678573	ns
MSH6	Gene_expression	High-sensitivity	Low-sensitivity	7	8	39	0.232	0.678573	ns
MYADM	Gene_expression	High-sensitivity	Low-sensitivity	7	8	17	0.232	0.678573	ns
MYO5B	Gene_expression	High-sensitivity	Low-sensitivity	7	8	17	0.232	0.678573	ns
MYO5C	Gene_expression	High-sensitivity	Low-sensitivity	7	8	17	0.232	0.678573	ns
NAV2	Gene_expression	High-sensitivity	Low-sensitivity	7	8	39	0.232	0.678573	ns
NCAPH2	Gene_expression	High-sensitivity	Low-sensitivity	7	8	39	0.232	0.678573	ns
NCSTN	Gene_expression	High-sensitivity	Low-sensitivity	7	8	39	0.232	0.678573	ns
NELFE	Gene_expression	High-sensitivity	Low-sensitivity	7	8	39	0.232	0.678573	ns
NF2	Gene_expression	High-sensitivity	Low-sensitivity	7	8	39	0.232	0.678573	ns
NOL11	Gene_expression	High-sensitivity	Low-sensitivity	7	8	17	0.232	0.678573	ns
NPTN	Gene_expression	High-sensitivity	Low-sensitivity	7	8	17	0.232	0.678573	ns
NUP210	Gene_expression	High-sensitivity	Low-sensitivity	7	8	39	0.232	0.678573	ns
NUP54	Gene_expression	High-sensitivity	Low-sensitivity	7	8	39	0.232	0.678573	ns
OGFR	Gene_expression	High-sensitivity	Low-sensitivity	7	8	39	0.232	0.678573	ns
OPA1	Gene_expression	High-sensitivity	Low-sensitivity	7	8	17	0.232	0.678573	ns
ORMDL1	Gene_expression	High-sensitivity	Low-sensitivity	7	8	39	0.232	0.678573	ns
OTUD4	Gene_expression	High-sensitivity	Low-sensitivity	7	8	39	0.232	0.678573	ns
PHLDB2	Gene_expression	High-sensitivity	Low-sensitivity	7	8	39	0.232	0.678573	ns
PHYKPL	Gene_expression	High-sensitivity	Low-sensitivity	7	8	39	0.232	0.678573	ns
PIGX	Gene_expression	High-sensitivity	Low-sensitivity	7	8	17	0.232	0.678573	ns
PIK3R3	Gene_expression	High-sensitivity	Low-sensitivity	7	8	17	0.232	0.678573	ns
PKM	Gene_expression	High-sensitivity	Low-sensitivity	7	8	39	0.232	0.678573	ns
PLRG1	Gene_expression	High-sensitivity	Low-sensitivity	7	8	39	0.232	0.678573	ns
PLXNA3	Gene_expression	High-sensitivity	Low-sensitivity	7	8	17	0.232	0.678573	ns
POLD1	Gene_expression	High-sensitivity	Low-sensitivity	7	8	39	0.232	0.678573	ns
POLE	Gene_expression	High-sensitivity	Low-sensitivity	7	8	17	0.232	0.678573	ns
POLR2M	Gene_expression	High-sensitivity	Low-sensitivity	7	8	39	0.232	0.678573	ns
PPP1R12C	Gene_expression	High-sensitivity	Low-sensitivity	7	8	39	0.232	0.678573	ns
PPP2CB	Gene_expression	High-sensitivity	Low-sensitivity	7	8	39	0.232	0.678573	ns
PPP3CA	Gene_expression	High-sensitivity	Low-sensitivity	7	8	17	0.232	0.678573	ns
PRICKLE4	Gene_expression	High-sensitivity	Low-sensitivity	7	8	17	0.232	0.678573	ns
PRKAR2B	Gene_expression	High-sensitivity	Low-sensitivity	7	8	17	0.232	0.678573	ns
PSMG2	Gene_expression	High-sensitivity	Low-sensitivity	7	8	39	0.232	0.678573	ns
PSPH	Gene_expression	High-sensitivity	Low-sensitivity	7	8	39	0.232	0.678573	ns
QSOX1	Gene_expression	High-sensitivity	Low-sensitivity	7	8	39	0.232	0.678573	ns
RASA1	Gene_expression	High-sensitivity	Low-sensitivity	7	8	39	0.232	0.678573	ns
RASA2	Gene_expression	High-sensitivity	Low-sensitivity	7	8	39	0.232	0.678573	ns
RASAL2	Gene_expression	High-sensitivity	Low-sensitivity	7	8	39	0.232	0.678573	ns
RBBP9	Gene_expression	High-sensitivity	Low-sensitivity	7	8	39	0.232	0.678573	ns
RBM33	Gene_expression	High-sensitivity	Low-sensitivity	7	8	39	0.232	0.678573	ns
RCHY1	Gene_expression	High-sensitivity	Low-sensitivity	7	8	17	0.232	0.678573	ns
RELT	Gene_expression	High-sensitivity	Low-sensitivity	7	8	39	0.232	0.678573	ns
RFC3	Gene_expression	High-sensitivity	Low-sensitivity	7	8	39	0.232	0.678573	ns
RPL31	Gene_expression	High-sensitivity	Low-sensitivity	7	8	39	0.232	0.678573	ns
RPL7L1	Gene_expression	High-sensitivity	Low-sensitivity	7	8	39	0.232	0.678573	ns
RPP40	Gene_expression	High-sensitivity	Low-sensitivity	7	8	39	0.232	0.678573	ns
SCYL2	Gene_expression	High-sensitivity	Low-sensitivity	7	8	17	0.232	0.678573	ns
SENP5	Gene_expression	High-sensitivity	Low-sensitivity	7	8	17	0.232	0.678573	ns
SERBP1	Gene_expression	High-sensitivity	Low-sensitivity	7	8	39	0.232	0.678573	ns
SFPQ	Gene_expression	High-sensitivity	Low-sensitivity	7	8	39	0.232	0.678573	ns
SGCB	Gene_expression	High-sensitivity	Low-sensitivity	7	8	39	0.232	0.678573	ns
SIL1	Gene_expression	High-sensitivity	Low-sensitivity	7	8	39	0.232	0.678573	ns
SKIV2L	Gene_expression	High-sensitivity	Low-sensitivity	7	8	39	0.232	0.678573	ns
SLC12A2	Gene_expression	High-sensitivity	Low-sensitivity	7	8	17	0.232	0.678573	ns
SLC22A5	Gene_expression	High-sensitivity	Low-sensitivity	7	8	17	0.232	0.678573	ns
SLC25A22	Gene_expression	High-sensitivity	Low-sensitivity	7	8	39	0.232	0.678573	ns
SLC25A24	Gene_expression	High-sensitivity	Low-sensitivity	7	8	39	0.232	0.678573	ns
SLC2A8	Gene_expression	High-sensitivity	Low-sensitivity	7	8	17	0.232	0.678573	ns
SLC30A5	Gene_expression	High-sensitivity	Low-sensitivity	7	8	39	0.232	0.678573	ns
SLC30A9	Gene_expression	High-sensitivity	Low-sensitivity	7	8	17	0.232	0.678573	ns
SLC37A1	Gene_expression	High-sensitivity	Low-sensitivity	7	8	17	0.232	0.678573	ns
SNAP29	Gene_expression	High-sensitivity	Low-sensitivity	7	8	17	0.232	0.678573	ns
SNRPC	Gene_expression	High-sensitivity	Low-sensitivity	7	8	39	0.232	0.678573	ns
SNX14	Gene_expression	High-sensitivity	Low-sensitivity	7	8	39	0.232	0.678573	ns
SPPL3	Gene_expression	High-sensitivity	Low-sensitivity	7	8	17	0.232	0.678573	ns
SRF	Gene_expression	High-sensitivity	Low-sensitivity	7	8	39	0.232	0.678573	ns
SRI	Gene_expression	High-sensitivity	Low-sensitivity	7	8	39	0.232	0.678573	ns
SSR1	Gene_expression	High-sensitivity	Low-sensitivity	7	8	39	0.232	0.678573	ns
STRADA	Gene_expression	High-sensitivity	Low-sensitivity	7	8	17	0.232	0.678573	ns
SUCO	Gene_expression	High-sensitivity	Low-sensitivity	7	8	17	0.232	0.678573	ns
SUPT5H	Gene_expression	High-sensitivity	Low-sensitivity	7	8	39	0.232	0.678573	ns
SYNJ2BP	Gene_expression	High-sensitivity	Low-sensitivity	7	8	17	0.232	0.678573	ns
TAF15	Gene_expression	High-sensitivity	Low-sensitivity	7	8	39	0.232	0.678573	ns
TAP2	Gene_expression	High-sensitivity	Low-sensitivity	7	8	39	0.232	0.678573	ns
TAPBP	Gene_expression	High-sensitivity	Low-sensitivity	7	8	39	0.232	0.678573	ns
TAX1BP1	Gene_expression	High-sensitivity	Low-sensitivity	7	8	17	0.232	0.678573	ns
TDP2	Gene_expression	High-sensitivity	Low-sensitivity	7	8	39	0.232	0.678573	ns
THTPA	Gene_expression	High-sensitivity	Low-sensitivity	7	8	17	0.232	0.678573	ns
TIGD2	Gene_expression	High-sensitivity	Low-sensitivity	7	8	39	0.232	0.678573	ns
TKT	Gene_expression	High-sensitivity	Low-sensitivity	7	8	39	0.232	0.678573	ns
TMEM150A	Gene_expression	High-sensitivity	Low-sensitivity	7	8	17	0.232	0.678573	ns
TMEM175	Gene_expression	High-sensitivity	Low-sensitivity	7	8	17	0.232	0.678573	ns
TMEM230	Gene_expression	High-sensitivity	Low-sensitivity	7	8	39	0.232	0.678573	ns
TMEM41A	Gene_expression	High-sensitivity	Low-sensitivity	7	8	17	0.232	0.678573	ns
TMEM63A	Gene_expression	High-sensitivity	Low-sensitivity	7	8	17	0.232	0.678573	ns
TOMM34	Gene_expression	High-sensitivity	Low-sensitivity	7	8	39	0.232	0.678573	ns
TRA2A	Gene_expression	High-sensitivity	Low-sensitivity	7	8	39	0.232	0.678573	ns
TRAM2	Gene_expression	High-sensitivity	Low-sensitivity	7	8	39	0.232	0.678573	ns
TRAPPC4	Gene_expression	High-sensitivity	Low-sensitivity	7	8	39	0.232	0.678573	ns
TRIM65	Gene_expression	High-sensitivity	Low-sensitivity	7	8	39	0.232	0.678573	ns
TRPV1	Gene_expression	High-sensitivity	Low-sensitivity	7	8	17	0.232	0.678573	ns
TSEN2	Gene_expression	High-sensitivity	Low-sensitivity	7	8	39	0.232	0.678573	ns
TTK	Gene_expression	High-sensitivity	Low-sensitivity	7	8	39	0.232	0.678573	ns
TYW1B	Gene_expression	High-sensitivity	Low-sensitivity	7	8	17	0.232	0.678573	ns
U2SURP	Gene_expression	High-sensitivity	Low-sensitivity	7	8	17	0.232	0.678573	ns
UBE2T	Gene_expression	High-sensitivity	Low-sensitivity	7	8	17	0.232	0.678573	ns
UTP15	Gene_expression	High-sensitivity	Low-sensitivity	7	8	39	0.232	0.678573	ns
VCP	Gene_expression	High-sensitivity	Low-sensitivity	7	8	39	0.232	0.678573	ns
VDR	Gene_expression	High-sensitivity	Low-sensitivity	7	8	17	0.232	0.678573	ns
VSIG10	Gene_expression	High-sensitivity	Low-sensitivity	7	8	17	0.232	0.678573	ns
YKT6	Gene_expression	High-sensitivity	Low-sensitivity	7	8	39	0.232	0.678573	ns
YY1	Gene_expression	High-sensitivity	Low-sensitivity	7	8	17	0.232	0.678573	ns
ZBTB48	Gene_expression	High-sensitivity	Low-sensitivity	7	8	39	0.232	0.678573	ns
ZCCHC24	Gene_expression	High-sensitivity	Low-sensitivity	7	8	39	0.232	0.678573	ns
ZCCHC4	Gene_expression	High-sensitivity	Low-sensitivity	7	8	17	0.232	0.678573	ns
ZNF134	Gene_expression	High-sensitivity	Low-sensitivity	7	8	17	0.232	0.678573	ns
ZNF17	Gene_expression	High-sensitivity	Low-sensitivity	7	8	17	0.232	0.678573	ns
ZNF24	Gene_expression	High-sensitivity	Low-sensitivity	7	8	17	0.232	0.678573	ns
ZNF354B	Gene_expression	High-sensitivity	Low-sensitivity	7	8	39	0.232	0.678573	ns
ZNF438	Gene_expression	High-sensitivity	Low-sensitivity	7	8	39	0.232	0.678573	ns
ZNF584	Gene_expression	High-sensitivity	Low-sensitivity	7	8	39	0.232	0.678573	ns
ZNF595	Gene_expression	High-sensitivity	Low-sensitivity	7	8	17	0.232	0.678573	ns
ZNF615	Gene_expression	High-sensitivity	Low-sensitivity	7	8	17	0.232	0.678573	ns
ALG1L	Gene_expression	High-sensitivity	Low-sensitivity	7	8	17.5	0.247	0.715339	ns
C14orf132	Gene_expression	High-sensitivity	Low-sensitivity	7	8	17.5	0.247	0.715339	ns
CCDC84	Gene_expression	High-sensitivity	Low-sensitivity	7	8	38.5	0.247	0.715339	ns
CEP104	Gene_expression	High-sensitivity	Low-sensitivity	7	8	38.5	0.247	0.715339	ns
POFUT1	Gene_expression	High-sensitivity	Low-sensitivity	7	8	38.5	0.247	0.715339	ns
RSF1	Gene_expression	High-sensitivity	Low-sensitivity	7	8	38.5	0.247	0.715339	ns
SLC25A41	Gene_expression	High-sensitivity	Low-sensitivity	7	8	38.5	0.247	0.715339	ns
UPK3B	Gene_expression	High-sensitivity	Low-sensitivity	7	8	38.5	0.247	0.715339	ns
ZNF219	Gene_expression	High-sensitivity	Low-sensitivity	7	8	38.5	0.247	0.715339	ns
ANKRD18A	Gene_expression	High-sensitivity	Low-sensitivity	7	8	38	0.271	0.715339	ns
EXD3	Gene_expression	High-sensitivity	Low-sensitivity	7	8	38	0.271	0.715339	ns
FBXO8	Gene_expression	High-sensitivity	Low-sensitivity	7	8	18	0.271	0.715339	ns
GCNT2	Gene_expression	High-sensitivity	Low-sensitivity	7	8	38	0.271	0.715339	ns
PANX1	Gene_expression	High-sensitivity	Low-sensitivity	7	8	38	0.271	0.715339	ns
RPAP2	Gene_expression	High-sensitivity	Low-sensitivity	7	8	38	0.271	0.715339	ns
ABHD5	Gene_expression	High-sensitivity	Low-sensitivity	7	8	18	0.281	0.715339	ns
ACAP3	Gene_expression	High-sensitivity	Low-sensitivity	7	8	18	0.281	0.715339	ns
ACOT13	Gene_expression	High-sensitivity	Low-sensitivity	7	8	38	0.281	0.715339	ns
ACOT8	Gene_expression	High-sensitivity	Low-sensitivity	7	8	38	0.281	0.715339	ns
ACOT9	Gene_expression	High-sensitivity	Low-sensitivity	7	8	38	0.281	0.715339	ns
ACOX1	Gene_expression	High-sensitivity	Low-sensitivity	7	8	18	0.281	0.715339	ns
ACSBG1	Gene_expression	High-sensitivity	Low-sensitivity	7	8	18	0.281	0.715339	ns
ACTB	Gene_expression	High-sensitivity	Low-sensitivity	7	8	38	0.281	0.715339	ns
ADAT1	Gene_expression	High-sensitivity	Low-sensitivity	7	8	18	0.281	0.715339	ns
AHNAK	Gene_expression	High-sensitivity	Low-sensitivity	7	8	18	0.281	0.715339	ns
AKNA	Gene_expression	High-sensitivity	Low-sensitivity	7	8	38	0.281	0.715339	ns
AKTIP	Gene_expression	High-sensitivity	Low-sensitivity	7	8	18	0.281	0.715339	ns
ANAPC7	Gene_expression	High-sensitivity	Low-sensitivity	7	8	18	0.281	0.715339	ns
ANKRA2	Gene_expression	High-sensitivity	Low-sensitivity	7	8	18	0.281	0.715339	ns
ANKRD11	Gene_expression	High-sensitivity	Low-sensitivity	7	8	38	0.281	0.715339	ns
ARHGEF26	Gene_expression	High-sensitivity	Low-sensitivity	7	8	18	0.281	0.715339	ns
ARRDC2	Gene_expression	High-sensitivity	Low-sensitivity	7	8	38	0.281	0.715339	ns
ASXL2	Gene_expression	High-sensitivity	Low-sensitivity	7	8	38	0.281	0.715339	ns
ATF3	Gene_expression	High-sensitivity	Low-sensitivity	7	8	18	0.281	0.715339	ns
ATP6V1C1	Gene_expression	High-sensitivity	Low-sensitivity	7	8	18	0.281	0.715339	ns
ATP6V1H	Gene_expression	High-sensitivity	Low-sensitivity	7	8	18	0.281	0.715339	ns
AZIN1	Gene_expression	High-sensitivity	Low-sensitivity	7	8	18	0.281	0.715339	ns
BCL3	Gene_expression	High-sensitivity	Low-sensitivity	7	8	18	0.281	0.715339	ns
BEND3	Gene_expression	High-sensitivity	Low-sensitivity	7	8	38	0.281	0.715339	ns
BLM	Gene_expression	High-sensitivity	Low-sensitivity	7	8	38	0.281	0.715339	ns
BRD3	Gene_expression	High-sensitivity	Low-sensitivity	7	8	18	0.281	0.715339	ns
BROX	Gene_expression	High-sensitivity	Low-sensitivity	7	8	18	0.281	0.715339	ns
BTBD9	Gene_expression	High-sensitivity	Low-sensitivity	7	8	18	0.281	0.715339	ns
C19orf12	Gene_expression	High-sensitivity	Low-sensitivity	7	8	38	0.281	0.715339	ns
C1orf112	Gene_expression	High-sensitivity	Low-sensitivity	7	8	38	0.281	0.715339	ns
C9orf3	Gene_expression	High-sensitivity	Low-sensitivity	7	8	18	0.281	0.715339	ns
CAMK2D	Gene_expression	High-sensitivity	Low-sensitivity	7	8	18	0.281	0.715339	ns
CASP8AP2	Gene_expression	High-sensitivity	Low-sensitivity	7	8	38	0.281	0.715339	ns
CASZ1	Gene_expression	High-sensitivity	Low-sensitivity	7	8	18	0.281	0.715339	ns
CCNL1	Gene_expression	High-sensitivity	Low-sensitivity	7	8	18	0.281	0.715339	ns
CCNYL1	Gene_expression	High-sensitivity	Low-sensitivity	7	8	38	0.281	0.715339	ns
CCT8	Gene_expression	High-sensitivity	Low-sensitivity	7	8	38	0.281	0.715339	ns
CDC27	Gene_expression	High-sensitivity	Low-sensitivity	7	8	38	0.281	0.715339	ns
CDH24	Gene_expression	High-sensitivity	Low-sensitivity	7	8	38	0.281	0.715339	ns
CDK2AP1	Gene_expression	High-sensitivity	Low-sensitivity	7	8	18	0.281	0.715339	ns
CDKN1A	Gene_expression	High-sensitivity	Low-sensitivity	7	8	18	0.281	0.715339	ns
CELSR1	Gene_expression	High-sensitivity	Low-sensitivity	7	8	18	0.281	0.715339	ns
CEP250	Gene_expression	High-sensitivity	Low-sensitivity	7	8	38	0.281	0.715339	ns
CEP72	Gene_expression	High-sensitivity	Low-sensitivity	7	8	38	0.281	0.715339	ns
CIC	Gene_expression	High-sensitivity	Low-sensitivity	7	8	38	0.281	0.715339	ns
CKS2	Gene_expression	High-sensitivity	Low-sensitivity	7	8	38	0.281	0.715339	ns
CLASP2	Gene_expression	High-sensitivity	Low-sensitivity	7	8	38	0.281	0.715339	ns
CLCN6	Gene_expression	High-sensitivity	Low-sensitivity	7	8	38	0.281	0.715339	ns
CLNS1A	Gene_expression	High-sensitivity	Low-sensitivity	7	8	38	0.281	0.715339	ns
CPE	Gene_expression	High-sensitivity	Low-sensitivity	7	8	18	0.281	0.715339	ns
CPSF4	Gene_expression	High-sensitivity	Low-sensitivity	7	8	38	0.281	0.715339	ns
CREB1	Gene_expression	High-sensitivity	Low-sensitivity	7	8	38	0.281	0.715339	ns
CTSO	Gene_expression	High-sensitivity	Low-sensitivity	7	8	18	0.281	0.715339	ns
CXADR	Gene_expression	High-sensitivity	Low-sensitivity	7	8	38	0.281	0.715339	ns
DDHD1	Gene_expression	High-sensitivity	Low-sensitivity	7	8	18	0.281	0.715339	ns
DEF8	Gene_expression	High-sensitivity	Low-sensitivity	7	8	38	0.281	0.715339	ns
DENND2D	Gene_expression	High-sensitivity	Low-sensitivity	7	8	18	0.281	0.715339	ns
DIDO1	Gene_expression	High-sensitivity	Low-sensitivity	7	8	38	0.281	0.715339	ns
DIS3	Gene_expression	High-sensitivity	Low-sensitivity	7	8	38	0.281	0.715339	ns
DNAJB12	Gene_expression	High-sensitivity	Low-sensitivity	7	8	38	0.281	0.715339	ns
DNAJC2	Gene_expression	High-sensitivity	Low-sensitivity	7	8	38	0.281	0.715339	ns
DOCK5	Gene_expression	High-sensitivity	Low-sensitivity	7	8	38	0.281	0.715339	ns
DRAM1	Gene_expression	High-sensitivity	Low-sensitivity	7	8	38	0.281	0.715339	ns
DVL3	Gene_expression	High-sensitivity	Low-sensitivity	7	8	18	0.281	0.715339	ns
DYRK1A	Gene_expression	High-sensitivity	Low-sensitivity	7	8	38	0.281	0.715339	ns
E2F2	Gene_expression	High-sensitivity	Low-sensitivity	7	8	38	0.281	0.715339	ns
ECE1	Gene_expression	High-sensitivity	Low-sensitivity	7	8	38	0.281	0.715339	ns
EDEM3	Gene_expression	High-sensitivity	Low-sensitivity	7	8	18	0.281	0.715339	ns
EFHD1	Gene_expression	High-sensitivity	Low-sensitivity	7	8	18	0.281	0.715339	ns
EFR3A	Gene_expression	High-sensitivity	Low-sensitivity	7	8	18	0.281	0.715339	ns
EIF2AK2	Gene_expression	High-sensitivity	Low-sensitivity	7	8	38	0.281	0.715339	ns
EIF4EBP2	Gene_expression	High-sensitivity	Low-sensitivity	7	8	38	0.281	0.715339	ns
ENPP5	Gene_expression	High-sensitivity	Low-sensitivity	7	8	18	0.281	0.715339	ns
EPHX1	Gene_expression	High-sensitivity	Low-sensitivity	7	8	18	0.281	0.715339	ns
EXOSC3	Gene_expression	High-sensitivity	Low-sensitivity	7	8	38	0.281	0.715339	ns
FAM149B1	Gene_expression	High-sensitivity	Low-sensitivity	7	8	38	0.281	0.715339	ns
FAM172A	Gene_expression	High-sensitivity	Low-sensitivity	7	8	38	0.281	0.715339	ns
FANCL	Gene_expression	High-sensitivity	Low-sensitivity	7	8	38	0.281	0.715339	ns
FANK1	Gene_expression	High-sensitivity	Low-sensitivity	7	8	18	0.281	0.715339	ns
FBXO7	Gene_expression	High-sensitivity	Low-sensitivity	7	8	38	0.281	0.715339	ns
FGD1	Gene_expression	High-sensitivity	Low-sensitivity	7	8	38	0.281	0.715339	ns
GCA	Gene_expression	High-sensitivity	Low-sensitivity	7	8	18	0.281	0.715339	ns
GNL1	Gene_expression	High-sensitivity	Low-sensitivity	7	8	38	0.281	0.715339	ns
GTF2H3	Gene_expression	High-sensitivity	Low-sensitivity	7	8	18	0.281	0.715339	ns
H2AFY	Gene_expression	High-sensitivity	Low-sensitivity	7	8	18	0.281	0.715339	ns
HEATR1	Gene_expression	High-sensitivity	Low-sensitivity	7	8	38	0.281	0.715339	ns
HIPK3	Gene_expression	High-sensitivity	Low-sensitivity	7	8	38	0.281	0.715339	ns
HLCS	Gene_expression	High-sensitivity	Low-sensitivity	7	8	38	0.281	0.715339	ns
HOMER3	Gene_expression	High-sensitivity	Low-sensitivity	7	8	38	0.281	0.715339	ns
HSD17B1	Gene_expression	High-sensitivity	Low-sensitivity	7	8	18	0.281	0.715339	ns
IKBIP	Gene_expression	High-sensitivity	Low-sensitivity	7	8	38	0.281	0.715339	ns
INF2	Gene_expression	High-sensitivity	Low-sensitivity	7	8	18	0.281	0.715339	ns
INTS2	Gene_expression	High-sensitivity	Low-sensitivity	7	8	18	0.281	0.715339	ns
ISOC1	Gene_expression	High-sensitivity	Low-sensitivity	7	8	18	0.281	0.715339	ns
ITGB3BP	Gene_expression	High-sensitivity	Low-sensitivity	7	8	38	0.281	0.715339	ns
ITPR3	Gene_expression	High-sensitivity	Low-sensitivity	7	8	38	0.281	0.715339	ns
ITPRIP	Gene_expression	High-sensitivity	Low-sensitivity	7	8	38	0.281	0.715339	ns
JUN	Gene_expression	High-sensitivity	Low-sensitivity	7	8	18	0.281	0.715339	ns
KEAP1	Gene_expression	High-sensitivity	Low-sensitivity	7	8	38	0.281	0.715339	ns
KIAA1217	Gene_expression	High-sensitivity	Low-sensitivity	7	8	18	0.281	0.715339	ns
KIAA1324	Gene_expression	High-sensitivity	Low-sensitivity	7	8	18	0.281	0.715339	ns
KIF18B	Gene_expression	High-sensitivity	Low-sensitivity	7	8	38	0.281	0.715339	ns
KIF21A	Gene_expression	High-sensitivity	Low-sensitivity	7	8	18	0.281	0.715339	ns
KLF9	Gene_expression	High-sensitivity	Low-sensitivity	7	8	18	0.281	0.715339	ns
KLHL28	Gene_expression	High-sensitivity	Low-sensitivity	7	8	18	0.281	0.715339	ns
KMT2C	Gene_expression	High-sensitivity	Low-sensitivity	7	8	18	0.281	0.715339	ns
KPNA6	Gene_expression	High-sensitivity	Low-sensitivity	7	8	38	0.281	0.715339	ns
KRT80	Gene_expression	High-sensitivity	Low-sensitivity	7	8	18	0.281	0.715339	ns
LAMB1	Gene_expression	High-sensitivity	Low-sensitivity	7	8	38	0.281	0.715339	ns
LANCL1	Gene_expression	High-sensitivity	Low-sensitivity	7	8	38	0.281	0.715339	ns
LCOR	Gene_expression	High-sensitivity	Low-sensitivity	7	8	18	0.281	0.715339	ns
LIG1	Gene_expression	High-sensitivity	Low-sensitivity	7	8	18	0.281	0.715339	ns
LPAR2	Gene_expression	High-sensitivity	Low-sensitivity	7	8	38	0.281	0.715339	ns
LRRC61	Gene_expression	High-sensitivity	Low-sensitivity	7	8	38	0.281	0.715339	ns
LRRFIP1	Gene_expression	High-sensitivity	Low-sensitivity	7	8	18	0.281	0.715339	ns
MAP2K5	Gene_expression	High-sensitivity	Low-sensitivity	7	8	38	0.281	0.715339	ns
MDM4	Gene_expression	High-sensitivity	Low-sensitivity	7	8	18	0.281	0.715339	ns
MEX3D	Gene_expression	High-sensitivity	Low-sensitivity	7	8	38	0.281	0.715339	ns
MFAP3L	Gene_expression	High-sensitivity	Low-sensitivity	7	8	18	0.281	0.715339	ns
MIER1	Gene_expression	High-sensitivity	Low-sensitivity	7	8	38	0.281	0.715339	ns
MKI67	Gene_expression	High-sensitivity	Low-sensitivity	7	8	38	0.281	0.715339	ns
MNT	Gene_expression	High-sensitivity	Low-sensitivity	7	8	38	0.281	0.715339	ns
MOV10	Gene_expression	High-sensitivity	Low-sensitivity	7	8	38	0.281	0.715339	ns
MRFAP1L1	Gene_expression	High-sensitivity	Low-sensitivity	7	8	18	0.281	0.715339	ns
MRPL20	Gene_expression	High-sensitivity	Low-sensitivity	7	8	38	0.281	0.715339	ns
MTBP	Gene_expression	High-sensitivity	Low-sensitivity	7	8	18	0.281	0.715339	ns
MTFR1L	Gene_expression	High-sensitivity	Low-sensitivity	7	8	38	0.281	0.715339	ns
NAT10	Gene_expression	High-sensitivity	Low-sensitivity	7	8	38	0.281	0.715339	ns
NAT8L	Gene_expression	High-sensitivity	Low-sensitivity	7	8	38	0.281	0.715339	ns
NCAPD2	Gene_expression	High-sensitivity	Low-sensitivity	7	8	38	0.281	0.715339	ns
NCOA6	Gene_expression	High-sensitivity	Low-sensitivity	7	8	38	0.281	0.715339	ns
NDC1	Gene_expression	High-sensitivity	Low-sensitivity	7	8	38	0.281	0.715339	ns
NDUFB1	Gene_expression	High-sensitivity	Low-sensitivity	7	8	18	0.281	0.715339	ns
NET1	Gene_expression	High-sensitivity	Low-sensitivity	7	8	18	0.281	0.715339	ns
NFS1	Gene_expression	High-sensitivity	Low-sensitivity	7	8	38	0.281	0.715339	ns
NUDT7	Gene_expression	High-sensitivity	Low-sensitivity	7	8	18	0.281	0.715339	ns
NUP85	Gene_expression	High-sensitivity	Low-sensitivity	7	8	38	0.281	0.715339	ns
ORAI1	Gene_expression	High-sensitivity	Low-sensitivity	7	8	18	0.281	0.715339	ns
OTUD6B	Gene_expression	High-sensitivity	Low-sensitivity	7	8	18	0.281	0.715339	ns
PALM	Gene_expression	High-sensitivity	Low-sensitivity	7	8	38	0.281	0.715339	ns
PDPK1	Gene_expression	High-sensitivity	Low-sensitivity	7	8	18	0.281	0.715339	ns
PDZD8	Gene_expression	High-sensitivity	Low-sensitivity	7	8	38	0.281	0.715339	ns
PEX26	Gene_expression	High-sensitivity	Low-sensitivity	7	8	38	0.281	0.715339	ns
PHB2	Gene_expression	High-sensitivity	Low-sensitivity	7	8	38	0.281	0.715339	ns
PHKB	Gene_expression	High-sensitivity	Low-sensitivity	7	8	18	0.281	0.715339	ns
PIGK	Gene_expression	High-sensitivity	Low-sensitivity	7	8	38	0.281	0.715339	ns
PMAIP1	Gene_expression	High-sensitivity	Low-sensitivity	7	8	38	0.281	0.715339	ns
POGK	Gene_expression	High-sensitivity	Low-sensitivity	7	8	38	0.281	0.715339	ns
POLR1A	Gene_expression	High-sensitivity	Low-sensitivity	7	8	38	0.281	0.715339	ns
POLR3D	Gene_expression	High-sensitivity	Low-sensitivity	7	8	38	0.281	0.715339	ns
PPARGC1B	Gene_expression	High-sensitivity	Low-sensitivity	7	8	38	0.281	0.715339	ns
PPP2R2C	Gene_expression	High-sensitivity	Low-sensitivity	7	8	18	0.281	0.715339	ns
PPP2R3A	Gene_expression	High-sensitivity	Low-sensitivity	7	8	38	0.281	0.715339	ns
PRPF6	Gene_expression	High-sensitivity	Low-sensitivity	7	8	18	0.281	0.715339	ns
PSAT1	Gene_expression	High-sensitivity	Low-sensitivity	7	8	38	0.281	0.715339	ns
PSMF1	Gene_expression	High-sensitivity	Low-sensitivity	7	8	38	0.281	0.715339	ns
PTP4A1	Gene_expression	High-sensitivity	Low-sensitivity	7	8	38	0.281	0.715339	ns
PTS	Gene_expression	High-sensitivity	Low-sensitivity	7	8	38	0.281	0.715339	ns
PTTG1IP	Gene_expression	High-sensitivity	Low-sensitivity	7	8	38	0.281	0.715339	ns
QRSL1	Gene_expression	High-sensitivity	Low-sensitivity	7	8	38	0.281	0.715339	ns
RAB11FIP5	Gene_expression	High-sensitivity	Low-sensitivity	7	8	38	0.281	0.715339	ns
RAB31	Gene_expression	High-sensitivity	Low-sensitivity	7	8	38	0.281	0.715339	ns
RAD51D	Gene_expression	High-sensitivity	Low-sensitivity	7	8	38	0.281	0.715339	ns
RAD54B	Gene_expression	High-sensitivity	Low-sensitivity	7	8	18	0.281	0.715339	ns
RAD9A	Gene_expression	High-sensitivity	Low-sensitivity	7	8	18	0.281	0.715339	ns
RBM25	Gene_expression	High-sensitivity	Low-sensitivity	7	8	38	0.281	0.715339	ns
RDH14	Gene_expression	High-sensitivity	Low-sensitivity	7	8	18	0.281	0.715339	ns
RERE	Gene_expression	High-sensitivity	Low-sensitivity	7	8	38	0.281	0.715339	ns
REST	Gene_expression	High-sensitivity	Low-sensitivity	7	8	18	0.281	0.715339	ns
RFX5	Gene_expression	High-sensitivity	Low-sensitivity	7	8	38	0.281	0.715339	ns
RNF25	Gene_expression	High-sensitivity	Low-sensitivity	7	8	38	0.281	0.715339	ns
RPL37	Gene_expression	High-sensitivity	Low-sensitivity	7	8	38	0.281	0.715339	ns
RPS15A	Gene_expression	High-sensitivity	Low-sensitivity	7	8	38	0.281	0.715339	ns
RPS20	Gene_expression	High-sensitivity	Low-sensitivity	7	8	38	0.281	0.715339	ns
RRP7A	Gene_expression	High-sensitivity	Low-sensitivity	7	8	38	0.281	0.715339	ns
RWDD3	Gene_expression	High-sensitivity	Low-sensitivity	7	8	38	0.281	0.715339	ns
RXRA	Gene_expression	High-sensitivity	Low-sensitivity	7	8	18	0.281	0.715339	ns
SAFB	Gene_expression	High-sensitivity	Low-sensitivity	7	8	38	0.281	0.715339	ns
SBDS	Gene_expression	High-sensitivity	Low-sensitivity	7	8	18	0.281	0.715339	ns
SENP6	Gene_expression	High-sensitivity	Low-sensitivity	7	8	38	0.281	0.715339	ns
SEPHS1	Gene_expression	High-sensitivity	Low-sensitivity	7	8	38	0.281	0.715339	ns
2024-09-08	Gene_expression	High-sensitivity	Low-sensitivity	7	8	18	0.281	0.715339	ns
SF1	Gene_expression	High-sensitivity	Low-sensitivity	7	8	38	0.281	0.715339	ns
SF3B2	Gene_expression	High-sensitivity	Low-sensitivity	7	8	38	0.281	0.715339	ns
SFXN1	Gene_expression	High-sensitivity	Low-sensitivity	7	8	38	0.281	0.715339	ns
SLC25A23	Gene_expression	High-sensitivity	Low-sensitivity	7	8	38	0.281	0.715339	ns
SLC35A3	Gene_expression	High-sensitivity	Low-sensitivity	7	8	18	0.281	0.715339	ns
SLC4A7	Gene_expression	High-sensitivity	Low-sensitivity	7	8	38	0.281	0.715339	ns
SMU1	Gene_expression	High-sensitivity	Low-sensitivity	7	8	38	0.281	0.715339	ns
SNRPD3	Gene_expression	High-sensitivity	Low-sensitivity	7	8	18	0.281	0.715339	ns
SOCS3	Gene_expression	High-sensitivity	Low-sensitivity	7	8	38	0.281	0.715339	ns
SP2	Gene_expression	High-sensitivity	Low-sensitivity	7	8	18	0.281	0.715339	ns
SPOPL	Gene_expression	High-sensitivity	Low-sensitivity	7	8	18	0.281	0.715339	ns
SRGAP3	Gene_expression	High-sensitivity	Low-sensitivity	7	8	18	0.281	0.715339	ns
SRSF5	Gene_expression	High-sensitivity	Low-sensitivity	7	8	38	0.281	0.715339	ns
SS18L1	Gene_expression	High-sensitivity	Low-sensitivity	7	8	38	0.281	0.715339	ns
SSRP1	Gene_expression	High-sensitivity	Low-sensitivity	7	8	38	0.281	0.715339	ns
STAT2	Gene_expression	High-sensitivity	Low-sensitivity	7	8	18	0.281	0.715339	ns
SYNC	Gene_expression	High-sensitivity	Low-sensitivity	7	8	18	0.281	0.715339	ns
TAZ	Gene_expression	High-sensitivity	Low-sensitivity	7	8	38	0.281	0.715339	ns
TCTN3	Gene_expression	High-sensitivity	Low-sensitivity	7	8	38	0.281	0.715339	ns
TEP1	Gene_expression	High-sensitivity	Low-sensitivity	7	8	18	0.281	0.715339	ns
TM9SF3	Gene_expression	High-sensitivity	Low-sensitivity	7	8	18	0.281	0.715339	ns
TMEM30A	Gene_expression	High-sensitivity	Low-sensitivity	7	8	38	0.281	0.715339	ns
TMEM41B	Gene_expression	High-sensitivity	Low-sensitivity	7	8	18	0.281	0.715339	ns
TNFAIP8L1	Gene_expression	High-sensitivity	Low-sensitivity	7	8	38	0.281	0.715339	ns
TOM1L2	Gene_expression	High-sensitivity	Low-sensitivity	7	8	18	0.281	0.715339	ns
TOP3B	Gene_expression	High-sensitivity	Low-sensitivity	7	8	18	0.281	0.715339	ns
TP53RK	Gene_expression	High-sensitivity	Low-sensitivity	7	8	38	0.281	0.715339	ns
TPM4	Gene_expression	High-sensitivity	Low-sensitivity	7	8	38	0.281	0.715339	ns
TRAF6	Gene_expression	High-sensitivity	Low-sensitivity	7	8	38	0.281	0.715339	ns
TRIM27	Gene_expression	High-sensitivity	Low-sensitivity	7	8	38	0.281	0.715339	ns
TRIM52	Gene_expression	High-sensitivity	Low-sensitivity	7	8	18	0.281	0.715339	ns
TRNT1	Gene_expression	High-sensitivity	Low-sensitivity	7	8	38	0.281	0.715339	ns
TTF2	Gene_expression	High-sensitivity	Low-sensitivity	7	8	38	0.281	0.715339	ns
TUBA1C	Gene_expression	High-sensitivity	Low-sensitivity	7	8	38	0.281	0.715339	ns
UBQLN4	Gene_expression	High-sensitivity	Low-sensitivity	7	8	18	0.281	0.715339	ns
UBR3	Gene_expression	High-sensitivity	Low-sensitivity	7	8	18	0.281	0.715339	ns
UBXN11	Gene_expression	High-sensitivity	Low-sensitivity	7	8	38	0.281	0.715339	ns
UFM1	Gene_expression	High-sensitivity	Low-sensitivity	7	8	38	0.281	0.715339	ns
UNC50	Gene_expression	High-sensitivity	Low-sensitivity	7	8	38	0.281	0.715339	ns
USP9X	Gene_expression	High-sensitivity	Low-sensitivity	7	8	18	0.281	0.715339	ns
UTP14C	Gene_expression	High-sensitivity	Low-sensitivity	7	8	18	0.281	0.715339	ns
UTP6	Gene_expression	High-sensitivity	Low-sensitivity	7	8	38	0.281	0.715339	ns
UVRAG	Gene_expression	High-sensitivity	Low-sensitivity	7	8	18	0.281	0.715339	ns
VAMP4	Gene_expression	High-sensitivity	Low-sensitivity	7	8	38	0.281	0.715339	ns
VIPAS39	Gene_expression	High-sensitivity	Low-sensitivity	7	8	38	0.281	0.715339	ns
VPS13B	Gene_expression	High-sensitivity	Low-sensitivity	7	8	18	0.281	0.715339	ns
WFS1	Gene_expression	High-sensitivity	Low-sensitivity	7	8	18	0.281	0.715339	ns
YARS	Gene_expression	High-sensitivity	Low-sensitivity	7	8	38	0.281	0.715339	ns
YBEY	Gene_expression	High-sensitivity	Low-sensitivity	7	8	38	0.281	0.715339	ns
YIPF4	Gene_expression	High-sensitivity	Low-sensitivity	7	8	18	0.281	0.715339	ns
ZBTB40	Gene_expression	High-sensitivity	Low-sensitivity	7	8	38	0.281	0.715339	ns
ZNF287	Gene_expression	High-sensitivity	Low-sensitivity	7	8	38	0.281	0.715339	ns
ZNF467	Gene_expression	High-sensitivity	Low-sensitivity	7	8	18	0.281	0.715339	ns
ZNF518A	Gene_expression	High-sensitivity	Low-sensitivity	7	8	18	0.281	0.715339	ns
ZNF585A	Gene_expression	High-sensitivity	Low-sensitivity	7	8	18	0.281	0.715339	ns
ZNF594	Gene_expression	High-sensitivity	Low-sensitivity	7	8	18	0.281	0.715339	ns
ZNF776	Gene_expression	High-sensitivity	Low-sensitivity	7	8	18	0.281	0.715339	ns
ZNFX1	Gene_expression	High-sensitivity	Low-sensitivity	7	8	18	0.281	0.715339	ns
C19orf67	Gene_expression	High-sensitivity	Low-sensitivity	7	8	18.5	0.295	0.746388	ns
KPNA3	Gene_expression	High-sensitivity	Low-sensitivity	7	8	37.5	0.297	0.746388	ns
TMEM56	Gene_expression	High-sensitivity	Low-sensitivity	7	8	37.5	0.297	0.746388	ns
ZNF605	Gene_expression	High-sensitivity	Low-sensitivity	7	8	18.5	0.297	0.746388	ns
HNF1A	Gene_expression	High-sensitivity	Low-sensitivity	7	8	19	0.318	0.746388	ns
DENND4A	Gene_expression	High-sensitivity	Low-sensitivity	7	8	19	0.324	0.746388	ns
AGO4	Gene_expression	High-sensitivity	Low-sensitivity	7	8	37	0.325	0.746388	ns
ANKS1B	Gene_expression	High-sensitivity	Low-sensitivity	7	8	19	0.325	0.746388	ns
CHPF2	Gene_expression	High-sensitivity	Low-sensitivity	7	8	37	0.325	0.746388	ns
NUP160	Gene_expression	High-sensitivity	Low-sensitivity	7	8	37	0.325	0.746388	ns
NUP43	Gene_expression	High-sensitivity	Low-sensitivity	7	8	37	0.325	0.746388	ns
PCGF3	Gene_expression	High-sensitivity	Low-sensitivity	7	8	37	0.325	0.746388	ns
PELI1	Gene_expression	High-sensitivity	Low-sensitivity	7	8	37	0.325	0.746388	ns
PIAS2	Gene_expression	High-sensitivity	Low-sensitivity	7	8	37	0.325	0.746388	ns
RBBP8NL	Gene_expression	High-sensitivity	Low-sensitivity	7	8	19	0.325	0.746388	ns
TBC1D32	Gene_expression	High-sensitivity	Low-sensitivity	7	8	19	0.325	0.746388	ns
ZFP14	Gene_expression	High-sensitivity	Low-sensitivity	7	8	19	0.325	0.746388	ns
ZNF23	Gene_expression	High-sensitivity	Low-sensitivity	7	8	19	0.325	0.746388	ns
ABCB7	Gene_expression	High-sensitivity	Low-sensitivity	7	8	37	0.336	0.746388	ns
ACTN4	Gene_expression	High-sensitivity	Low-sensitivity	7	8	37	0.336	0.746388	ns
ADARB1	Gene_expression	High-sensitivity	Low-sensitivity	7	8	37	0.336	0.746388	ns
AK4	Gene_expression	High-sensitivity	Low-sensitivity	7	8	19	0.336	0.746388	ns
AKAP1	Gene_expression	High-sensitivity	Low-sensitivity	7	8	19	0.336	0.746388	ns
AKIP1	Gene_expression	High-sensitivity	Low-sensitivity	7	8	37	0.336	0.746388	ns
AKR7A3	Gene_expression	High-sensitivity	Low-sensitivity	7	8	19	0.336	0.746388	ns
ALAD	Gene_expression	High-sensitivity	Low-sensitivity	7	8	19	0.336	0.746388	ns
ANO6	Gene_expression	High-sensitivity	Low-sensitivity	7	8	37	0.336	0.746388	ns
ARHGAP35	Gene_expression	High-sensitivity	Low-sensitivity	7	8	19	0.336	0.746388	ns
ARMCX6	Gene_expression	High-sensitivity	Low-sensitivity	7	8	19	0.336	0.746388	ns
ARVCF	Gene_expression	High-sensitivity	Low-sensitivity	7	8	37	0.336	0.746388	ns
ASNS	Gene_expression	High-sensitivity	Low-sensitivity	7	8	37	0.336	0.746388	ns
ATF7IP	Gene_expression	High-sensitivity	Low-sensitivity	7	8	37	0.336	0.746388	ns
ATP6V1B2	Gene_expression	High-sensitivity	Low-sensitivity	7	8	37	0.336	0.746388	ns
ATXN7L3B	Gene_expression	High-sensitivity	Low-sensitivity	7	8	19	0.336	0.746388	ns
B4GALNT4	Gene_expression	High-sensitivity	Low-sensitivity	7	8	37	0.336	0.746388	ns
BBS1	Gene_expression	High-sensitivity	Low-sensitivity	7	8	19	0.336	0.746388	ns
BBS2	Gene_expression	High-sensitivity	Low-sensitivity	7	8	19	0.336	0.746388	ns
BIRC2	Gene_expression	High-sensitivity	Low-sensitivity	7	8	37	0.336	0.746388	ns
BTD	Gene_expression	High-sensitivity	Low-sensitivity	7	8	37	0.336	0.746388	ns
BTF3	Gene_expression	High-sensitivity	Low-sensitivity	7	8	37	0.336	0.746388	ns
C12orf43	Gene_expression	High-sensitivity	Low-sensitivity	7	8	19	0.336	0.746388	ns
C17orf53	Gene_expression	High-sensitivity	Low-sensitivity	7	8	37	0.336	0.746388	ns
C9orf72	Gene_expression	High-sensitivity	Low-sensitivity	7	8	37	0.336	0.746388	ns
CAMKK2	Gene_expression	High-sensitivity	Low-sensitivity	7	8	19	0.336	0.746388	ns
CCNK	Gene_expression	High-sensitivity	Low-sensitivity	7	8	19	0.336	0.746388	ns
CCT4	Gene_expression	High-sensitivity	Low-sensitivity	7	8	37	0.336	0.746388	ns
[truncated: 3,039 more rows]

## Sheet: Alkylating agents
Gene	.y.	group1	group2	n1	n2	statistic	p	p.adj	p.signif
AAAS	Gene_expression	High-sensitivity	Low-sensitivity	9	10	54	0.497	1	ns
AACS	Gene_expression	High-sensitivity	Low-sensitivity	9	10	41	0.78	1	ns
AAK1	Gene_expression	High-sensitivity	Low-sensitivity	9	10	32	0.315	1	ns
AAMP	Gene_expression	High-sensitivity	Low-sensitivity	9	10	49	0.78	1	ns
AAR2	Gene_expression	High-sensitivity	Low-sensitivity	9	10	53	0.54	1	ns
AARS	Gene_expression	High-sensitivity	Low-sensitivity	9	10	31	0.278	1	ns
AARS2	Gene_expression	High-sensitivity	Low-sensitivity	9	10	51	0.661	1	ns
AASDH	Gene_expression	High-sensitivity	Low-sensitivity	9	10	47	0.905	1	ns
AATF	Gene_expression	High-sensitivity	Low-sensitivity	9	10	21	0.0535	1	ns
ABAT	Gene_expression	High-sensitivity	Low-sensitivity	9	10	43	0.902	1	ns
ABCA12	Gene_expression	High-sensitivity	Low-sensitivity	9	10	58	0.315	1	ns
ABCA3	Gene_expression	High-sensitivity	Low-sensitivity	9	10	45	1	1	ns
ABCA5	Gene_expression	High-sensitivity	Low-sensitivity	9	10	37.5	0.567	1	ns
ABCA7	Gene_expression	High-sensitivity	Low-sensitivity	9	10	59	0.278	1	ns
ABCB10	Gene_expression	High-sensitivity	Low-sensitivity	9	10	54	0.497	1	ns
ABCB6	Gene_expression	High-sensitivity	Low-sensitivity	9	10	56	0.4	1	ns
ABCB7	Gene_expression	High-sensitivity	Low-sensitivity	9	10	51	0.661	1	ns
ABCC1	Gene_expression	High-sensitivity	Low-sensitivity	9	10	47	0.905	1	ns
ABCC3	Gene_expression	High-sensitivity	Low-sensitivity	9	10	36	0.497	1	ns
ABCC5	Gene_expression	High-sensitivity	Low-sensitivity	9	10	53	0.549	1	ns
ABCD4	Gene_expression	High-sensitivity	Low-sensitivity	9	10	45	1	1	ns
ABCF1	Gene_expression	High-sensitivity	Low-sensitivity	9	10	41	0.78	1	ns
ABCF2	Gene_expression	High-sensitivity	Low-sensitivity	9	10	47	0.905	1	ns
ABCF3	Gene_expression	High-sensitivity	Low-sensitivity	9	10	39	0.661	1	ns
ABCG1	Gene_expression	High-sensitivity	Low-sensitivity	9	10	45	1	1	ns
ABHD10	Gene_expression	High-sensitivity	Low-sensitivity	9	10	46	0.968	1	ns
ABHD12	Gene_expression	High-sensitivity	Low-sensitivity	9	10	34	0.4	1	ns
ABHD13	Gene_expression	High-sensitivity	Low-sensitivity	9	10	50	0.72	1	ns
ABHD17B	Gene_expression	High-sensitivity	Low-sensitivity	9	10	49	0.78	1	ns
ABHD17C	Gene_expression	High-sensitivity	Low-sensitivity	9	10	42	0.842	1	ns
ABHD2	Gene_expression	High-sensitivity	Low-sensitivity	9	10	33	0.348	1	ns
ABHD3	Gene_expression	High-sensitivity	Low-sensitivity	9	10	71	0.035	1	*
ABHD4	Gene_expression	High-sensitivity	Low-sensitivity	9	10	34	0.4	1	ns
ABHD5	Gene_expression	High-sensitivity	Low-sensitivity	9	10	54	0.497	1	ns
ABHD6	Gene_expression	High-sensitivity	Low-sensitivity	9	10	59	0.278	1	ns
ABI1	Gene_expression	High-sensitivity	Low-sensitivity	9	10	33	0.356	1	ns
ABI2	Gene_expression	High-sensitivity	Low-sensitivity	9	10	40	0.72	1	ns
ABL1	Gene_expression	High-sensitivity	Low-sensitivity	9	10	33	0.356	1	ns
ABL2	Gene_expression	High-sensitivity	Low-sensitivity	9	10	30	0.243	1	ns
ABLIM1	Gene_expression	High-sensitivity	Low-sensitivity	9	10	70	0.0435	1	*
ABR	Gene_expression	High-sensitivity	Low-sensitivity	9	10	33	0.356	1	ns
ABT1	Gene_expression	High-sensitivity	Low-sensitivity	9	10	43.5	0.935	1	ns
ABTB2	Gene_expression	High-sensitivity	Low-sensitivity	9	10	41	0.78	1	ns
ACAA2	Gene_expression	High-sensitivity	Low-sensitivity	9	10	61	0.211	1	ns
ACACA	Gene_expression	High-sensitivity	Low-sensitivity	9	10	20	0.0435	1	*
ACAD11	Gene_expression	High-sensitivity	Low-sensitivity	9	10	56	0.4	1	ns
ACAD8	Gene_expression	High-sensitivity	Low-sensitivity	9	10	58	0.315	1	ns
ACADM	Gene_expression	High-sensitivity	Low-sensitivity	9	10	60	0.243	1	ns
ACADSB	Gene_expression	High-sensitivity	Low-sensitivity	9	10	46	0.968	1	ns
ACAP2	Gene_expression	High-sensitivity	Low-sensitivity	9	10	40	0.713	1	ns
ACAP3	Gene_expression	High-sensitivity	Low-sensitivity	9	10	48	0.842	1	ns
ACBD5	Gene_expression	High-sensitivity	Low-sensitivity	9	10	39	0.661	1	ns
ACER2	Gene_expression	High-sensitivity	Low-sensitivity	9	10	57	0.356	1	ns
ACER3	Gene_expression	High-sensitivity	Low-sensitivity	9	10	28	0.182	1	ns
ACIN1	Gene_expression	High-sensitivity	Low-sensitivity	9	10	48	0.842	1	ns
ACO1	Gene_expression	High-sensitivity	Low-sensitivity	9	10	44	0.968	1	ns
ACOT13	Gene_expression	High-sensitivity	Low-sensitivity	9	10	53	0.549	1	ns
ACOT8	Gene_expression	High-sensitivity	Low-sensitivity	9	10	53	0.549	1	ns
ACOT9	Gene_expression	High-sensitivity	Low-sensitivity	9	10	37	0.549	1	ns
ACOX1	Gene_expression	High-sensitivity	Low-sensitivity	9	10	32	0.315	1	ns
ACOX2	Gene_expression	High-sensitivity	Low-sensitivity	9	10	55	0.447	1	ns
ACP6	Gene_expression	High-sensitivity	Low-sensitivity	9	10	66	0.0939	1	ns
ACSBG1	Gene_expression	High-sensitivity	Low-sensitivity	9	10	41	0.775	1	ns
ACSL1	Gene_expression	High-sensitivity	Low-sensitivity	9	10	45	1	1	ns
ACSL3	Gene_expression	High-sensitivity	Low-sensitivity	9	10	32	0.315	1	ns
ACSS1	Gene_expression	High-sensitivity	Low-sensitivity	9	10	43	0.905	1	ns
ACSS2	Gene_expression	High-sensitivity	Low-sensitivity	9	10	65	0.113	1	ns
ACTG1	Gene_expression	High-sensitivity	Low-sensitivity	9	10	19	0.035	1	*
ACTL6A	Gene_expression	High-sensitivity	Low-sensitivity	9	10	46	0.968	1	ns
ACTN4	Gene_expression	High-sensitivity	Low-sensitivity	9	10	25	0.113	1	ns
ACTR2	Gene_expression	High-sensitivity	Low-sensitivity	9	10	30	0.243	1	ns
ACTR3	Gene_expression	High-sensitivity	Low-sensitivity	9	10	45	1	1	ns
ACTR5	Gene_expression	High-sensitivity	Low-sensitivity	9	10	73	0.022	1	*
ACTR8	Gene_expression	High-sensitivity	Low-sensitivity	9	10	47	0.905	1	ns
ACVR1B	Gene_expression	High-sensitivity	Low-sensitivity	9	10	35	0.447	1	ns
ACVR2B	Gene_expression	High-sensitivity	Low-sensitivity	9	10	49	0.775	1	ns
ACY1	Gene_expression	High-sensitivity	Low-sensitivity	9	10	50	0.72	1	ns
ADAL	Gene_expression	High-sensitivity	Low-sensitivity	9	10	61	0.211	1	ns
ADAM17	Gene_expression	High-sensitivity	Low-sensitivity	9	10	45	1	1	ns
ADAM8	Gene_expression	High-sensitivity	Low-sensitivity	9	10	41	0.78	1	ns
ADAM9	Gene_expression	High-sensitivity	Low-sensitivity	9	10	31	0.278	1	ns
ADAMTS1	Gene_expression	High-sensitivity	Low-sensitivity	9	10	36	0.497	1	ns
ADAP1	Gene_expression	High-sensitivity	Low-sensitivity	9	10	32	0.315	1	ns
ADAR	Gene_expression	High-sensitivity	Low-sensitivity	9	10	51	0.661	1	ns
ADARB1	Gene_expression	High-sensitivity	Low-sensitivity	9	10	39	0.661	1	ns
ADAT1	Gene_expression	High-sensitivity	Low-sensitivity	9	10	38	0.604	1	ns
ADCK1	Gene_expression	High-sensitivity	Low-sensitivity	9	10	64	0.133	1	ns
ADCY1	Gene_expression	High-sensitivity	Low-sensitivity	9	10	48	0.842	1	ns
ADCY9	Gene_expression	High-sensitivity	Low-sensitivity	9	10	47	0.905	1	ns
ADD1	Gene_expression	High-sensitivity	Low-sensitivity	9	10	27	0.153	1	ns
ADD3	Gene_expression	High-sensitivity	Low-sensitivity	9	10	45	1	1	ns
ADH5	Gene_expression	High-sensitivity	Low-sensitivity	9	10	26	0.133	1	ns
ADIRF	Gene_expression	High-sensitivity	Low-sensitivity	9	10	36	0.497	1	ns
ADM2	Gene_expression	High-sensitivity	Low-sensitivity	9	10	64	0.133	1	ns
ADNP	Gene_expression	High-sensitivity	Low-sensitivity	9	10	66	0.0947	1	ns
ADNP2	Gene_expression	High-sensitivity	Low-sensitivity	9	10	42	0.842	1	ns
ADPRHL2	Gene_expression	High-sensitivity	Low-sensitivity	9	10	55	0.438	1	ns
ADRM1	Gene_expression	High-sensitivity	Low-sensitivity	9	10	51	0.661	1	ns
ADSL	Gene_expression	High-sensitivity	Low-sensitivity	9	10	40	0.72	1	ns
AEBP2	Gene_expression	High-sensitivity	Low-sensitivity	9	10	28	0.182	1	ns
AEN	Gene_expression	High-sensitivity	Low-sensitivity	9	10	46	0.968	1	ns
AES	Gene_expression	High-sensitivity	Low-sensitivity	9	10	53	0.549	1	ns
AFAP1	Gene_expression	High-sensitivity	Low-sensitivity	9	10	20	0.0435	1	*
AFF1	Gene_expression	High-sensitivity	Low-sensitivity	9	10	44	0.968	1	ns
AFF4	Gene_expression	High-sensitivity	Low-sensitivity	9	10	23	0.0789	1	ns
AFG3L2	Gene_expression	High-sensitivity	Low-sensitivity	9	10	48	0.842	1	ns
AFMID	Gene_expression	High-sensitivity	Low-sensitivity	9	10	50	0.72	1	ns
AGAP1	Gene_expression	High-sensitivity	Low-sensitivity	9	10	21	0.0535	1	ns
AGAP3	Gene_expression	High-sensitivity	Low-sensitivity	9	10	60	0.243	1	ns
AGAP6	Gene_expression	High-sensitivity	Low-sensitivity	9	10	35	0.447	1	ns
AGBL3	Gene_expression	High-sensitivity	Low-sensitivity	9	10	34.5	0.414	1	ns
AGBL5	Gene_expression	High-sensitivity	Low-sensitivity	9	10	53	0.549	1	ns
AGFG1	Gene_expression	High-sensitivity	Low-sensitivity	9	10	36	0.497	1	ns
AGGF1	Gene_expression	High-sensitivity	Low-sensitivity	9	10	44	0.968	1	ns
AGK	Gene_expression	High-sensitivity	Low-sensitivity	9	10	42	0.842	1	ns
AGL	Gene_expression	High-sensitivity	Low-sensitivity	9	10	59	0.278	1	ns
AGO1	Gene_expression	High-sensitivity	Low-sensitivity	9	10	56	0.4	1	ns
AGO2	Gene_expression	High-sensitivity	Low-sensitivity	9	10	36	0.497	1	ns
AGO3	Gene_expression	High-sensitivity	Low-sensitivity	9	10	47	0.905	1	ns
AGO4	Gene_expression	High-sensitivity	Low-sensitivity	9	10	54	0.487	1	ns
AGPAT3	Gene_expression	High-sensitivity	Low-sensitivity	9	10	63	0.156	1	ns
AGPAT5	Gene_expression	High-sensitivity	Low-sensitivity	9	10	41	0.78	1	ns
AGPS	Gene_expression	High-sensitivity	Low-sensitivity	9	10	44	0.968	1	ns
AGR2	Gene_expression	High-sensitivity	Low-sensitivity	9	10	60	0.243	1	ns
AGRN	Gene_expression	High-sensitivity	Low-sensitivity	9	10	57	0.356	1	ns
AGTRAP	Gene_expression	High-sensitivity	Low-sensitivity	9	10	61	0.211	1	ns
AHCTF1	Gene_expression	High-sensitivity	Low-sensitivity	9	10	24	0.0947	1	ns
AHCYL2	Gene_expression	High-sensitivity	Low-sensitivity	9	10	55	0.447	1	ns
AHI1	Gene_expression	High-sensitivity	Low-sensitivity	9	10	53	0.549	1	ns
AHNAK	Gene_expression	High-sensitivity	Low-sensitivity	9	10	25	0.113	1	ns
AHNAK2	Gene_expression	High-sensitivity	Low-sensitivity	9	10	31	0.278	1	ns
AHR	Gene_expression	High-sensitivity	Low-sensitivity	9	10	44	0.968	1	ns
AHRR	Gene_expression	High-sensitivity	Low-sensitivity	9	10	34	0.4	1	ns
AHSA1	Gene_expression	High-sensitivity	Low-sensitivity	9	10	44	0.968	1	ns
AIF1L	Gene_expression	High-sensitivity	Low-sensitivity	9	10	50	0.72	1	ns
AIFM1	Gene_expression	High-sensitivity	Low-sensitivity	9	10	39	0.661	1	ns
AIFM2	Gene_expression	High-sensitivity	Low-sensitivity	9	10	32	0.315	1	ns
AIMP1	Gene_expression	High-sensitivity	Low-sensitivity	9	10	44	0.968	1	ns
AIP	Gene_expression	High-sensitivity	Low-sensitivity	9	10	42	0.842	1	ns
AK1	Gene_expression	High-sensitivity	Low-sensitivity	9	10	45	1	1	ns
AK2	Gene_expression	High-sensitivity	Low-sensitivity	9	10	49	0.78	1	ns
AK3	Gene_expression	High-sensitivity	Low-sensitivity	9	10	34	0.4	1	ns
AK4	Gene_expression	High-sensitivity	Low-sensitivity	9	10	48	0.842	1	ns
AK9	Gene_expression	High-sensitivity	Low-sensitivity	9	10	64	0.133	1	ns
AKAP1	Gene_expression	High-sensitivity	Low-sensitivity	9	10	37	0.549	1	ns
AKAP11	Gene_expression	High-sensitivity	Low-sensitivity	9	10	24	0.0947	1	ns
AKAP13	Gene_expression	High-sensitivity	Low-sensitivity	9	10	50	0.72	1	ns
AKAP17A	Gene_expression	High-sensitivity	Low-sensitivity	9	10	44	0.968	1	ns
AKAP9	Gene_expression	High-sensitivity	Low-sensitivity	9	10	31	0.278	1	ns
AKIP1	Gene_expression	High-sensitivity	Low-sensitivity	9	10	40	0.72	1	ns
AKIRIN1	Gene_expression	High-sensitivity	Low-sensitivity	9	10	49	0.78	1	ns
AKIRIN2	Gene_expression	High-sensitivity	Low-sensitivity	9	10	44	0.968	1	ns
AKNA	Gene_expression	High-sensitivity	Low-sensitivity	9	10	67	0.079	1	ns
AKR1A1	Gene_expression	High-sensitivity	Low-sensitivity	9	10	60	0.243	1	ns
AKR1C1	Gene_expression	High-sensitivity	Low-sensitivity	9	10	40	0.72	1	ns
AKR1C3	Gene_expression	High-sensitivity	Low-sensitivity	9	10	42	0.842	1	ns
AKR7A3	Gene_expression	High-sensitivity	Low-sensitivity	9	10	51	0.653	1	ns
AKT2	Gene_expression	High-sensitivity	Low-sensitivity	9	10	47	0.905	1	ns
AKTIP	Gene_expression	High-sensitivity	Low-sensitivity	9	10	42	0.842	1	ns
ALAD	Gene_expression	High-sensitivity	Low-sensitivity	9	10	52	0.604	1	ns
ALCAM	Gene_expression	High-sensitivity	Low-sensitivity	9	10	48	0.842	1	ns
ALDH16A1	Gene_expression	High-sensitivity	Low-sensitivity	9	10	50.5	0.683	1	ns
ALDH1A3	Gene_expression	High-sensitivity	Low-sensitivity	9	10	35	0.447	1	ns
ALDH3A2	Gene_expression	High-sensitivity	Low-sensitivity	9	10	36	0.497	1	ns
ALDH3B2	Gene_expression	High-sensitivity	Low-sensitivity	9	10	54	0.497	1	ns
ALDH4A1	Gene_expression	High-sensitivity	Low-sensitivity	9	10	59	0.278	1	ns
ALDH5A1	Gene_expression	High-sensitivity	Low-sensitivity	9	10	37	0.549	1	ns
ALDH6A1	Gene_expression	High-sensitivity	Low-sensitivity	9	10	51	0.661	1	ns
ALDH7A1	Gene_expression	High-sensitivity	Low-sensitivity	9	10	40	0.72	1	ns
ALDH9A1	Gene_expression	High-sensitivity	Low-sensitivity	9	10	39	0.661	1	ns
ALDOA	Gene_expression	High-sensitivity	Low-sensitivity	9	10	49	0.78	1	ns
ALG10	Gene_expression	High-sensitivity	Low-sensitivity	9	10	43	0.905	1	ns
ALG10B	Gene_expression	High-sensitivity	Low-sensitivity	9	10	43.5	0.935	1	ns
ALG12	Gene_expression	High-sensitivity	Low-sensitivity	9	10	52	0.604	1	ns
ALG13	Gene_expression	High-sensitivity	Low-sensitivity	9	10	69	0.0535	1	ns
ALG3	Gene_expression	High-sensitivity	Low-sensitivity	9	10	53	0.549	1	ns
ALG6	Gene_expression	High-sensitivity	Low-sensitivity	9	10	79	0.00414	1	**
ALG8	Gene_expression	High-sensitivity	Low-sensitivity	9	10	59	0.278	1	ns
ALKBH2	Gene_expression	High-sensitivity	Low-sensitivity	9	10	72	0.0279	1	*
ALKBH4	Gene_expression	High-sensitivity	Low-sensitivity	9	10	47	0.905	1	ns
ALKBH5	Gene_expression	High-sensitivity	Low-sensitivity	9	10	43	0.905	1	ns
ALMS1	Gene_expression	High-sensitivity	Low-sensitivity	9	10	53	0.549	1	ns
ALPK1	Gene_expression	High-sensitivity	Low-sensitivity	9	10	43	0.905	1	ns
ALS2	Gene_expression	High-sensitivity	Low-sensitivity	9	10	39.5	0.683	1	ns
ALS2CL	Gene_expression	High-sensitivity	Low-sensitivity	9	10	41	0.78	1	ns
AMBP	Gene_expression	High-sensitivity	Low-sensitivity	9	10	47	0.905	1	ns
AMBRA1	Gene_expression	High-sensitivity	Low-sensitivity	9	10	54	0.497	1	ns
AMER1	Gene_expression	High-sensitivity	Low-sensitivity	9	10	51	0.661	1	ns
AMFR	Gene_expression	High-sensitivity	Low-sensitivity	9	10	34	0.4	1	ns
AMIGO3	Gene_expression	High-sensitivity	Low-sensitivity	9	10	63	0.156	1	ns
AMOT	Gene_expression	High-sensitivity	Low-sensitivity	9	10	46.5	0.935	1	ns
AMOTL1	Gene_expression	High-sensitivity	Low-sensitivity	9	10	37	0.549	1	ns
AMOTL2	Gene_expression	High-sensitivity	Low-sensitivity	9	10	25	0.113	1	ns
AMZ1	Gene_expression	High-sensitivity	Low-sensitivity	9	10	40.5	0.744	1	ns
AMZ2	Gene_expression	High-sensitivity	Low-sensitivity	9	10	39	0.661	1	ns
ANAPC16	Gene_expression	High-sensitivity	Low-sensitivity	9	10	46	0.968	1	ns
ANAPC2	Gene_expression	High-sensitivity	Low-sensitivity	9	10	48	0.842	1	ns
ANAPC5	Gene_expression	High-sensitivity	Low-sensitivity	9	10	43	0.905	1	ns
ANAPC7	Gene_expression	High-sensitivity	Low-sensitivity	9	10	41	0.78	1	ns
ANG	Gene_expression	High-sensitivity	Low-sensitivity	9	10	30	0.243	1	ns
ANGEL2	Gene_expression	High-sensitivity	Low-sensitivity	9	10	54	0.497	1	ns
ANGPTL6	Gene_expression	High-sensitivity	Low-sensitivity	9	10	48.5	0.806	1	ns
ANK3	Gene_expression	High-sensitivity	Low-sensitivity	9	10	33	0.356	1	ns
ANKDD1A	Gene_expression	High-sensitivity	Low-sensitivity	9	10	42	0.842	1	ns
ANKH	Gene_expression	High-sensitivity	Low-sensitivity	9	10	44	0.968	1	ns
ANKLE2	Gene_expression	High-sensitivity	Low-sensitivity	9	10	35	0.447	1	ns
ANKMY1	Gene_expression	High-sensitivity	Low-sensitivity	9	10	53	0.549	1	ns
ANKMY2	Gene_expression	High-sensitivity	Low-sensitivity	9	10	55	0.447	1	ns
ANKRA2	Gene_expression	High-sensitivity	Low-sensitivity	9	10	37	0.549	1	ns
ANKRD10	Gene_expression	High-sensitivity	Low-sensitivity	9	10	37	0.549	1	ns
ANKRD11	Gene_expression	High-sensitivity	Low-sensitivity	9	10	46	0.968	1	ns
ANKRD12	Gene_expression	High-sensitivity	Low-sensitivity	9	10	45	1	1	ns
ANKRD13D	Gene_expression	High-sensitivity	Low-sensitivity	9	10	59	0.278	1	ns
ANKRD16	Gene_expression	High-sensitivity	Low-sensitivity	9	10	52	0.595	1	ns
ANKRD17	Gene_expression	High-sensitivity	Low-sensitivity	9	10	54	0.497	1	ns
ANKRD18A	Gene_expression	High-sensitivity	Low-sensitivity	9	10	32	0.307	1	ns
ANKRD26	Gene_expression	High-sensitivity	Low-sensitivity	9	10	44	0.968	1	ns
ANKRD27	Gene_expression	High-sensitivity	Low-sensitivity	9	10	32	0.315	1	ns
ANKRD28	Gene_expression	High-sensitivity	Low-sensitivity	9	10	30	0.243	1	ns
ANKRD36B	Gene_expression	High-sensitivity	Low-sensitivity	9	10	43	0.905	1	ns
ANKRD37	Gene_expression	High-sensitivity	Low-sensitivity	9	10	47	0.905	1	ns
ANKRD40	Gene_expression	High-sensitivity	Low-sensitivity	9	10	37	0.549	1	ns
ANKRD42	Gene_expression	High-sensitivity	Low-sensitivity	9	10	54	0.497	1	ns
ANKRD46	Gene_expression	High-sensitivity	Low-sensitivity	9	10	46	0.968	1	ns
ANKRD50	Gene_expression	High-sensitivity	Low-sensitivity	9	10	38	0.604	1	ns
ANKRD54	Gene_expression	High-sensitivity	Low-sensitivity	9	10	66	0.0947	1	ns
ANKRD61	Gene_expression	High-sensitivity	Low-sensitivity	9	10	39	0.661	1	ns
ANKRD9	Gene_expression	High-sensitivity	Low-sensitivity	9	10	57	0.356	1	ns
ANKS1A	Gene_expression	High-sensitivity	Low-sensitivity	9	10	56	0.4	1	ns
ANKS1B	Gene_expression	High-sensitivity	Low-sensitivity	9	10	39	0.653	1	ns
ANKS6	Gene_expression	High-sensitivity	Low-sensitivity	9	10	45	1	1	ns
ANLN	Gene_expression	High-sensitivity	Low-sensitivity	9	10	42	0.842	1	ns
ANO1	Gene_expression	High-sensitivity	Low-sensitivity	9	10	53	0.549	1	ns
ANO10	Gene_expression	High-sensitivity	Low-sensitivity	9	10	49	0.78	1	ns
ANO6	Gene_expression	High-sensitivity	Low-sensitivity	9	10	39	0.661	1	ns
ANP32E	Gene_expression	High-sensitivity	Low-sensitivity	9	10	50	0.72	1	ns
ANXA11	Gene_expression	High-sensitivity	Low-sensitivity	9	10	40	0.72	1	ns
ANXA2	Gene_expression	High-sensitivity	Low-sensitivity	9	10	16	0.0172	1	*
ANXA3	Gene_expression	High-sensitivity	Low-sensitivity	9	10	44	0.968	1	ns
ANXA4	Gene_expression	High-sensitivity	Low-sensitivity	9	10	56	0.4	1	ns
ANXA5	Gene_expression	High-sensitivity	Low-sensitivity	9	10	36	0.497	1	ns
ANXA6	Gene_expression	High-sensitivity	Low-sensitivity	9	10	34	0.4	1	ns
ANXA7	Gene_expression	High-sensitivity	Low-sensitivity	9	10	27	0.156	1	ns
AP1AR	Gene_expression	High-sensitivity	Low-sensitivity	9	10	55	0.447	1	ns
AP1B1	Gene_expression	High-sensitivity	Low-sensitivity	9	10	42	0.842	1	ns
AP1G2	Gene_expression	High-sensitivity	Low-sensitivity	9	10	39	0.661	1	ns
AP1M2	Gene_expression	High-sensitivity	Low-sensitivity	9	10	65	0.113	1	ns
AP2A1	Gene_expression	High-sensitivity	Low-sensitivity	9	10	32	0.315	1	ns
AP2B1	Gene_expression	High-sensitivity	Low-sensitivity	9	10	22	0.0653	1	ns
AP2M1	Gene_expression	High-sensitivity	Low-sensitivity	9	10	21	0.0535	1	ns
AP3B1	Gene_expression	High-sensitivity	Low-sensitivity	9	10	33	0.356	1	ns
AP3M1	Gene_expression	High-sensitivity	Low-sensitivity	9	10	25	0.113	1	ns
AP3M2	Gene_expression	High-sensitivity	Low-sensitivity	9	10	23	0.0789	1	ns
AP4B1	Gene_expression	High-sensitivity	Low-sensitivity	9	10	56	0.4	1	ns
AP4S1	Gene_expression	High-sensitivity	Low-sensitivity	9	10	25	0.113	1	ns
AP5B1	Gene_expression	High-sensitivity	Low-sensitivity	9	10	28	0.182	1	ns
AP5M1	Gene_expression	High-sensitivity	Low-sensitivity	9	10	34	0.4	1	ns
AP5Z1	Gene_expression	High-sensitivity	Low-sensitivity	9	10	59	0.278	1	ns
APAF1	Gene_expression	High-sensitivity	Low-sensitivity	9	10	55.5	0.414	1	ns
APBB2	Gene_expression	High-sensitivity	Low-sensitivity	9	10	47	0.905	1	ns
APBB3	Gene_expression	High-sensitivity	Low-sensitivity	9	10	63	0.156	1	ns
APC	Gene_expression	High-sensitivity	Low-sensitivity	9	10	40	0.72	1	ns
APC2	Gene_expression	High-sensitivity	Low-sensitivity	9	10	38.5	0.624	1	ns
APEH	Gene_expression	High-sensitivity	Low-sensitivity	9	10	43	0.905	1	ns
API5	Gene_expression	High-sensitivity	Low-sensitivity	9	10	46	0.968	1	ns
APIP	Gene_expression	High-sensitivity	Low-sensitivity	9	10	49	0.78	1	ns
APMAP	Gene_expression	High-sensitivity	Low-sensitivity	9	10	31	0.278	1	ns
APOBEC3B	Gene_expression	High-sensitivity	Low-sensitivity	9	10	28	0.182	1	ns
APOL2	Gene_expression	High-sensitivity	Low-sensitivity	9	10	53	0.549	1	ns
APOLD1	Gene_expression	High-sensitivity	Low-sensitivity	9	10	37	0.54	1	ns
APOO	Gene_expression	High-sensitivity	Low-sensitivity	9	10	54	0.497	1	ns
APOPT1	Gene_expression	High-sensitivity	Low-sensitivity	9	10	22	0.0653	1	ns
APP	Gene_expression	High-sensitivity	Low-sensitivity	9	10	43	0.905	1	ns
APPBP2	Gene_expression	High-sensitivity	Low-sensitivity	9	10	24	0.0947	1	ns
APPL1	Gene_expression	High-sensitivity	Low-sensitivity	9	10	41	0.78	1	ns
APPL2	Gene_expression	High-sensitivity	Low-sensitivity	9	10	51	0.661	1	ns
APRT	Gene_expression	High-sensitivity	Low-sensitivity	9	10	44	0.968	1	ns
APTX	Gene_expression	High-sensitivity	Low-sensitivity	9	10	53	0.549	1	ns
AQR	Gene_expression	High-sensitivity	Low-sensitivity	9	10	53	0.549	1	ns
AR	Gene_expression	High-sensitivity	Low-sensitivity	9	10	41	0.78	1	ns
ARAP1	Gene_expression	High-sensitivity	Low-sensitivity	9	10	50	0.72	1	ns
ARAP2	Gene_expression	High-sensitivity	Low-sensitivity	9	10	47.5	0.87	1	ns
ARCN1	Gene_expression	High-sensitivity	Low-sensitivity	9	10	47	0.905	1	ns
ARF1	Gene_expression	High-sensitivity	Low-sensitivity	9	10	47	0.905	1	ns
ARF3	Gene_expression	High-sensitivity	Low-sensitivity	9	10	38	0.604	1	ns
ARF4	Gene_expression	High-sensitivity	Low-sensitivity	9	10	55	0.447	1	ns
ARF5	Gene_expression	High-sensitivity	Low-sensitivity	9	10	46	0.968	1	ns
ARFGAP1	Gene_expression	High-sensitivity	Low-sensitivity	9	10	42	0.842	1	ns
ARFGAP2	Gene_expression	High-sensitivity	Low-sensitivity	9	10	47	0.905	1	ns
ARFGAP3	Gene_expression	High-sensitivity	Low-sensitivity	9	10	45	1	1	ns
ARFGEF2	Gene_expression	High-sensitivity	Low-sensitivity	9	10	41	0.78	1	ns
ARFIP1	Gene_expression	High-sensitivity	Low-sensitivity	9	10	29	0.211	1	ns
ARFRP1	Gene_expression	High-sensitivity	Low-sensitivity	9	10	46	0.967	1	ns
ARG2	Gene_expression	High-sensitivity	Low-sensitivity	9	10	51	0.661	1	ns
ARGLU1	Gene_expression	High-sensitivity	Low-sensitivity	9	10	57	0.356	1	ns
ARHGAP10	Gene_expression	High-sensitivity	Low-sensitivity	9	10	43	0.905	1	ns
ARHGAP11A	Gene_expression	High-sensitivity	Low-sensitivity	9	10	35	0.447	1	ns
ARHGAP12	Gene_expression	High-sensitivity	Low-sensitivity	9	10	34	0.4	1	ns
ARHGAP17	Gene_expression	High-sensitivity	Low-sensitivity	9	10	53	0.549	1	ns
ARHGAP18	Gene_expression	High-sensitivity	Low-sensitivity	9	10	42	0.842	1	ns
ARHGAP19	Gene_expression	High-sensitivity	Low-sensitivity	9	10	34	0.4	1	ns
ARHGAP26	Gene_expression	High-sensitivity	Low-sensitivity	9	10	27	0.156	1	ns
ARHGAP29	Gene_expression	High-sensitivity	Low-sensitivity	9	10	50	0.72	1	ns
ARHGAP30	Gene_expression	High-sensitivity	Low-sensitivity	9	10	51	0.653	1	ns
ARHGAP32	Gene_expression	High-sensitivity	Low-sensitivity	9	10	64	0.133	1	ns
ARHGAP35	Gene_expression	High-sensitivity	Low-sensitivity	9	10	22	0.0653	1	ns
ARHGAP44	Gene_expression	High-sensitivity	Low-sensitivity	9	10	41	0.775	1	ns
ARHGAP5	Gene_expression	High-sensitivity	Low-sensitivity	9	10	42	0.842	1	ns
ARHGAP8	Gene_expression	High-sensitivity	Low-sensitivity	9	10	51	0.661	1	ns
ARHGDIB	Gene_expression	High-sensitivity	Low-sensitivity	9	10	42	0.842	1	ns
ARHGEF10	Gene_expression	High-sensitivity	Low-sensitivity	9	10	19	0.035	1	*
ARHGEF12	Gene_expression	High-sensitivity	Low-sensitivity	9	10	55	0.447	1	ns
ARHGEF16	Gene_expression	High-sensitivity	Low-sensitivity	9	10	61	0.211	1	ns
ARHGEF17	Gene_expression	High-sensitivity	Low-sensitivity	9	10	32	0.315	1	ns
ARHGEF26	Gene_expression	High-sensitivity	Low-sensitivity	9	10	48	0.842	1	ns
ARHGEF37	Gene_expression	High-sensitivity	Low-sensitivity	9	10	63	0.156	1	ns
ARHGEF40	Gene_expression	High-sensitivity	Low-sensitivity	9	10	37	0.549	1	ns
ARHGEF7	Gene_expression	High-sensitivity	Low-sensitivity	9	10	50	0.72	1	ns
ARID1A	Gene_expression	High-sensitivity	Low-sensitivity	9	10	44	0.968	1	ns
ARID1B	Gene_expression	High-sensitivity	Low-sensitivity	9	10	71	0.035	1	*
ARID2	Gene_expression	High-sensitivity	Low-sensitivity	9	10	40	0.72	1	ns
ARID3B	Gene_expression	High-sensitivity	Low-sensitivity	9	10	33	0.356	1	ns
ARID4A	Gene_expression	High-sensitivity	Low-sensitivity	9	10	33	0.356	1	ns
ARID5B	Gene_expression	High-sensitivity	Low-sensitivity	9	10	34	0.4	1	ns
ARIH1	Gene_expression	High-sensitivity	Low-sensitivity	9	10	36	0.497	1	ns
ARIH2	Gene_expression	High-sensitivity	Low-sensitivity	9	10	35	0.447	1	ns
ARL1	Gene_expression	High-sensitivity	Low-sensitivity	9	10	34	0.4	1	ns
ARL2BP	Gene_expression	High-sensitivity	Low-sensitivity	9	10	29	0.211	1	ns
ARL4C	Gene_expression	High-sensitivity	Low-sensitivity	9	10	38	0.604	1	ns
ARL4D	Gene_expression	High-sensitivity	Low-sensitivity	9	10	47	0.905	1	ns
ARL5A	Gene_expression	High-sensitivity	Low-sensitivity	9	10	30	0.243	1	ns
ARL5B	Gene_expression	High-sensitivity	Low-sensitivity	9	10	42	0.842	1	ns
ARL6IP5	Gene_expression	High-sensitivity	Low-sensitivity	9	10	50	0.72	1	ns
ARMC1	Gene_expression	High-sensitivity	Low-sensitivity	9	10	34	0.4	1	ns
ARMC10	Gene_expression	High-sensitivity	Low-sensitivity	9	10	57	0.356	1	ns
ARMC5	Gene_expression	High-sensitivity	Low-sensitivity	9	10	71	0.035	1	*
ARMC6	Gene_expression	High-sensitivity	Low-sensitivity	9	10	60	0.243	1	ns
ARMC8	Gene_expression	High-sensitivity	Low-sensitivity	9	10	39.5	0.683	1	ns
ARMC9	Gene_expression	High-sensitivity	Low-sensitivity	9	10	38	0.604	1	ns
ARMCX6	Gene_expression	High-sensitivity	Low-sensitivity	9	10	24	0.0947	1	ns
ARNTL2	Gene_expression	High-sensitivity	Low-sensitivity	9	10	40	0.72	1	ns
ARPC2	Gene_expression	High-sensitivity	Low-sensitivity	9	10	36	0.497	1	ns
ARPC5	Gene_expression	High-sensitivity	Low-sensitivity	9	10	42	0.842	1	ns
ARPC5L	Gene_expression	High-sensitivity	Low-sensitivity	9	10	36	0.497	1	ns
ARPP19	Gene_expression	High-sensitivity	Low-sensitivity	9	10	49	0.78	1	ns
ARRB1	Gene_expression	High-sensitivity	Low-sensitivity	9	10	60	0.243	1	ns
ARRDC1	Gene_expression	High-sensitivity	Low-sensitivity	9	10	42	0.842	1	ns
ARRDC2	Gene_expression	High-sensitivity	Low-sensitivity	9	10	54	0.497	1	ns
ARRDC3	Gene_expression	High-sensitivity	Low-sensitivity	9	10	34	0.4	1	ns
ARRDC4	Gene_expression	High-sensitivity	Low-sensitivity	9	10	47	0.905	1	ns
ARSA	Gene_expression	High-sensitivity	Low-sensitivity	9	10	42	0.842	1	ns
ARSB	Gene_expression	High-sensitivity	Low-sensitivity	9	10	45	1	1	ns
ARSD	Gene_expression	High-sensitivity	Low-sensitivity	9	10	37	0.549	1	ns
ARSG	Gene_expression	High-sensitivity	Low-sensitivity	9	10	50	0.72	1	ns
ARV1	Gene_expression	High-sensitivity	Low-sensitivity	9	10	62	0.182	1	ns
ARVCF	Gene_expression	High-sensitivity	Low-sensitivity	9	10	60.5	0.22	1	ns
ASAH1	Gene_expression	High-sensitivity	Low-sensitivity	9	10	46	0.968	1	ns
ASAP1	Gene_expression	High-sensitivity	Low-sensitivity	9	10	23	0.0789	1	ns
ASAP2	Gene_expression	High-sensitivity	Low-sensitivity	9	10	54	0.497	1	ns
ASB1	Gene_expression	High-sensitivity	Low-sensitivity	9	10	32.5	0.327	1	ns
ASB13	Gene_expression	High-sensitivity	Low-sensitivity	9	10	30	0.243	1	ns
ASB16	Gene_expression	High-sensitivity	Low-sensitivity	9	10	42	0.842	1	ns
ASB6	Gene_expression	High-sensitivity	Low-sensitivity	9	10	28	0.182	1	ns
ASB7	Gene_expression	High-sensitivity	Low-sensitivity	9	10	55	0.447	1	ns
ASCC3	Gene_expression	High-sensitivity	Low-sensitivity	9	10	50	0.72	1	ns
ASF1B	Gene_expression	High-sensitivity	Low-sensitivity	9	10	58	0.315	1	ns
ASH1L	Gene_expression	High-sensitivity	Low-sensitivity	9	10	42	0.842	1	ns
ASIC1	Gene_expression	High-sensitivity	Low-sensitivity	9	10	53	0.549	1	ns
ASMTL	Gene_expression	High-sensitivity	Low-sensitivity	9	10	25	0.113	1	ns
ASNS	Gene_expression	High-sensitivity	Low-sensitivity	9	10	57	0.356	1	ns
ASNSD1	Gene_expression	High-sensitivity	Low-sensitivity	9	10	35	0.447	1	ns
ASPH	Gene_expression	High-sensitivity	Low-sensitivity	9	10	37	0.549	1	ns
ASPM	Gene_expression	High-sensitivity	Low-sensitivity	9	10	39	0.661	1	ns
ASTN2	Gene_expression	High-sensitivity	Low-sensitivity	9	10	49	0.78	1	ns
ASXL1	Gene_expression	High-sensitivity	Low-sensitivity	9	10	31	0.278	1	ns
ASXL2	Gene_expression	High-sensitivity	Low-sensitivity	9	10	47	0.905	1	ns
ATAD2	Gene_expression	High-sensitivity	Low-sensitivity	9	10	35	0.447	1	ns
ATAD2B	Gene_expression	High-sensitivity	Low-sensitivity	9	10	54	0.497	1	ns
ATAD3A	Gene_expression	High-sensitivity	Low-sensitivity	9	10	40	0.72	1	ns
ATAD3B	Gene_expression	High-sensitivity	Low-sensitivity	9	10	57	0.356	1	ns
ATAD5	Gene_expression	High-sensitivity	Low-sensitivity	9	10	45	1	1	ns
ATAT1	Gene_expression	High-sensitivity	Low-sensitivity	9	10	50.5	0.683	1	ns
ATE1	Gene_expression	High-sensitivity	Low-sensitivity	9	10	39	0.661	1	ns
ATF1	Gene_expression	High-sensitivity	Low-sensitivity	9	10	46	0.968	1	ns
ATF2	Gene_expression	High-sensitivity	Low-sensitivity	9	10	37	0.549	1	ns
ATF3	Gene_expression	High-sensitivity	Low-sensitivity	9	10	29	0.211	1	ns
ATF4	Gene_expression	High-sensitivity	Low-sensitivity	9	10	54	0.497	1	ns
ATF7	Gene_expression	High-sensitivity	Low-sensitivity	9	10	28	0.182	1	ns
ATG12	Gene_expression	High-sensitivity	Low-sensitivity	9	10	37	0.549	1	ns
ATG14	Gene_expression	High-sensitivity	Low-sensitivity	9	10	40	0.72	1	ns
ATG16L1	Gene_expression	High-sensitivity	Low-sensitivity	9	10	42	0.842	1	ns
ATG16L2	Gene_expression	High-sensitivity	Low-sensitivity	9	10	50	0.713	1	ns
ATG2B	Gene_expression	High-sensitivity	Low-sensitivity	9	10	30	0.243	1	ns
ATG3	Gene_expression	High-sensitivity	Low-sensitivity	9	10	49	0.78	1	ns
ATG4A	Gene_expression	High-sensitivity	Low-sensitivity	9	10	45	1	1	ns
ATG4B	Gene_expression	High-sensitivity	Low-sensitivity	9	10	49	0.78	1	ns
ATG7	Gene_expression	High-sensitivity	Low-sensitivity	9	10	31	0.278	1	ns
ATG9A	Gene_expression	High-sensitivity	Low-sensitivity	9	10	50	0.72	1	ns
ATIC	Gene_expression	High-sensitivity	Low-sensitivity	9	10	51	0.661	1	ns
ATL2	Gene_expression	High-sensitivity	Low-sensitivity	9	10	57	0.356	1	ns
ATL3	Gene_expression	High-sensitivity	Low-sensitivity	9	10	52	0.604	1	ns
ATM	Gene_expression	High-sensitivity	Low-sensitivity	9	10	48	0.842	1	ns
ATP10D	Gene_expression	High-sensitivity	Low-sensitivity	9	10	29	0.211	1	ns
ATP11A	Gene_expression	High-sensitivity	Low-sensitivity	9	10	38	0.595	1	ns
ATP11B	Gene_expression	High-sensitivity	Low-sensitivity	9	10	33	0.356	1	ns
ATP13A1	Gene_expression	High-sensitivity	Low-sensitivity	9	10	73	0.022	1	*
ATP13A3	Gene_expression	High-sensitivity	Low-sensitivity	9	10	33	0.356	1	ns
ATP1A1	Gene_expression	High-sensitivity	Low-sensitivity	9	10	55	0.447	1	ns
ATP1B1	Gene_expression	High-sensitivity	Low-sensitivity	9	10	65	0.113	1	ns
ATP2A2	Gene_expression	High-sensitivity	Low-sensitivity	9	10	34	0.4	1	ns
ATP2A3	Gene_expression	High-sensitivity	Low-sensitivity	9	10	60	0.243	1	ns
ATP2B1	Gene_expression	High-sensitivity	Low-sensitivity	9	10	16	0.0172	1	*
ATP2B4	Gene_expression	High-sensitivity	Low-sensitivity	9	10	26	0.133	1	ns
ATP2C2	Gene_expression	High-sensitivity	Low-sensitivity	9	10	44	0.968	1	ns
ATP6AP1	Gene_expression	High-sensitivity	Low-sensitivity	9	10	39	0.661	1	ns
ATP6AP2	Gene_expression	High-sensitivity	Low-sensitivity	9	10	27	0.156	1	ns
ATP6V0A2	Gene_expression	High-sensitivity	Low-sensitivity	9	10	39	0.661	1	ns
ATP6V0B	Gene_expression	High-sensitivity	Low-sensitivity	9	10	66	0.0947	1	ns
ATP6V0E1	Gene_expression	High-sensitivity	Low-sensitivity	9	10	39	0.661	1	ns
ATP6V1B1	Gene_expression	High-sensitivity	Low-sensitivity	9	10	68	0.0653	1	ns
ATP6V1B2	Gene_expression	High-sensitivity	Low-sensitivity	9	10	37	0.549	1	ns
ATP6V1C1	Gene_expression	High-sensitivity	Low-sensitivity	9	10	33	0.356	1	ns
ATP6V1C2	Gene_expression	High-sensitivity	Low-sensitivity	9	10	60	0.243	1	ns
ATP6V1G1	Gene_expression	High-sensitivity	Low-sensitivity	9	10	39	0.661	1	ns
ATP6V1H	Gene_expression	High-sensitivity	Low-sensitivity	9	10	42	0.842	1	ns
ATP7A	Gene_expression	High-sensitivity	Low-sensitivity	9	10	40	0.713	1	ns
ATP7B	Gene_expression	High-sensitivity	Low-sensitivity	9	10	44	0.968	1	ns
ATP8A1	Gene_expression	High-sensitivity	Low-sensitivity	9	10	53.5	0.513	1	ns
ATP8B1	Gene_expression	High-sensitivity	Low-sensitivity	9	10	33	0.356	1	ns
ATP9A	Gene_expression	High-sensitivity	Low-sensitivity	9	10	50	0.72	1	ns
ATPAF1	Gene_expression	High-sensitivity	Low-sensitivity	9	10	47	0.905	1	ns
ATR	Gene_expression	High-sensitivity	Low-sensitivity	9	10	51	0.661	1	ns
ATRX	Gene_expression	High-sensitivity	Low-sensitivity	9	10	49	0.78	1	ns
ATXN1	Gene_expression	High-sensitivity	Low-sensitivity	9	10	47.5	0.87	1	ns
ATXN1L	Gene_expression	High-sensitivity	Low-sensitivity	9	10	34	0.391	1	ns
ATXN2L	Gene_expression	High-sensitivity	Low-sensitivity	9	10	60	0.243	1	ns
ATXN7	Gene_expression	High-sensitivity	Low-sensitivity	9	10	42	0.842	1	ns
ATXN7L3B	Gene_expression	High-sensitivity	Low-sensitivity	9	10	40	0.72	1	ns
AUH	Gene_expression	High-sensitivity	Low-sensitivity	9	10	65	0.113	1	ns
AURKA	Gene_expression	High-sensitivity	Low-sensitivity	9	10	35	0.447	1	ns
AURKAIP1	Gene_expression	High-sensitivity	Low-sensitivity	9	10	56	0.4	1	ns
AUTS2	Gene_expression	High-sensitivity	Low-sensitivity	9	10	30	0.243	1	ns
AVEN	Gene_expression	High-sensitivity	Low-sensitivity	9	10	40	0.72	1	ns
AVIL	Gene_expression	High-sensitivity	Low-sensitivity	9	10	33	0.356	1	ns
AVL9	Gene_expression	High-sensitivity	Low-sensitivity	9	10	56	0.4	1	ns
AZGP1	Gene_expression	High-sensitivity	Low-sensitivity	9	10	66	0.0947	1	ns
AZIN1	Gene_expression	High-sensitivity	Low-sensitivity	9	10	31	0.278	1	ns
B3GALT6	Gene_expression	High-sensitivity	Low-sensitivity	9	10	45	1	1	ns
B3GAT3	Gene_expression	High-sensitivity	Low-sensitivity	9	10	61	0.211	1	ns
B3GNT2	Gene_expression	High-sensitivity	Low-sensitivity	9	10	52	0.604	1	ns
B3GNT3	Gene_expression	High-sensitivity	Low-sensitivity	9	10	56.5	0.369	1	ns
B3GNT9	Gene_expression	High-sensitivity	Low-sensitivity	9	10	32	0.315	1	ns
B4GALNT4	Gene_expression	High-sensitivity	Low-sensitivity	9	10	50	0.72	1	ns
B4GALT1	Gene_expression	High-sensitivity	Low-sensitivity	9	10	39	0.661	1	ns
B4GALT3	Gene_expression	High-sensitivity	Low-sensitivity	9	10	45	1	1	ns
B4GALT4	Gene_expression	High-sensitivity	Low-sensitivity	9	10	38	0.604	1	ns
B4GALT5	Gene_expression	High-sensitivity	Low-sensitivity	9	10	58	0.315	1	ns
B9D1	Gene_expression	High-sensitivity	Low-sensitivity	9	10	49	0.78	1	ns
BACE1	Gene_expression	High-sensitivity	Low-sensitivity	9	10	46	0.968	1	ns
BACE2	Gene_expression	High-sensitivity	Low-sensitivity	9	10	36	0.497	1	ns
BACH1	Gene_expression	High-sensitivity	Low-sensitivity	9	10	40	0.72	1	ns
BAG1	Gene_expression	High-sensitivity	Low-sensitivity	9	10	61	0.211	1	ns
BAG4	Gene_expression	High-sensitivity	Low-sensitivity	9	10	35	0.447	1	ns
BAG6	Gene_expression	High-sensitivity	Low-sensitivity	9	10	40	0.72	1	ns
BAIAP2L1	Gene_expression	High-sensitivity	Low-sensitivity	9	10	49	0.78	1	ns
BAK1	Gene_expression	High-sensitivity	Low-sensitivity	9	10	53	0.549	1	ns
BAMBI	Gene_expression	High-sensitivity	Low-sensitivity	9	10	35	0.447	1	ns
BANF1	Gene_expression	High-sensitivity	Low-sensitivity	9	10	48	0.842	1	ns
BARD1	Gene_expression	High-sensitivity	Low-sensitivity	9	10	48	0.838	1	ns
BARX2	Gene_expression	High-sensitivity	Low-sensitivity	9	10	51	0.661	1	ns
BATF	Gene_expression	High-sensitivity	Low-sensitivity	9	10	46.5	0.935	1	ns
BAZ1A	Gene_expression	High-sensitivity	Low-sensitivity	9	10	45	1	1	ns
BAZ2A	Gene_expression	High-sensitivity	Low-sensitivity	9	10	39	0.661	1	ns
BAZ2B	Gene_expression	High-sensitivity	Low-sensitivity	9	10	38	0.604	1	ns
BBIP1	Gene_expression	High-sensitivity	Low-sensitivity	9	10	46	0.968	1	ns
BBS1	Gene_expression	High-sensitivity	Low-sensitivity	9	10	43	0.905	1	ns
BBS10	Gene_expression	High-sensitivity	Low-sensitivity	9	10	37	0.549	1	ns
BBS2	Gene_expression	High-sensitivity	Low-sensitivity	9	10	49	0.78	1	ns
BBS4	Gene_expression	High-sensitivity	Low-sensitivity	9	10	33	0.356	1	ns
BBS5	Gene_expression	High-sensitivity	Low-sensitivity	9	10	43	0.905	1	ns
BBS7	Gene_expression	High-sensitivity	Low-sensitivity	9	10	43	0.905	1	ns
BBX	Gene_expression	High-sensitivity	Low-sensitivity	9	10	31	0.278	1	ns
BCAP29	Gene_expression	High-sensitivity	Low-sensitivity	9	10	49	0.78	1	ns
BCAR1	Gene_expression	High-sensitivity	Low-sensitivity	9	10	24	0.0947	1	ns
BCAR3	Gene_expression	High-sensitivity	Low-sensitivity	9	10	31	0.278	1	ns
BCAS1	Gene_expression	High-sensitivity	Low-sensitivity	9	10	43	0.905	1	ns
BCDIN3D	Gene_expression	High-sensitivity	Low-sensitivity	9	10	48	0.842	1	ns
BCL2L11	Gene_expression	High-sensitivity	Low-sensitivity	9	10	60	0.243	1	ns
BCL2L12	Gene_expression	High-sensitivity	Low-sensitivity	9	10	30	0.243	1	ns
BCL2L13	Gene_expression	High-sensitivity	Low-sensitivity	9	10	40	0.72	1	ns
BCL3	Gene_expression	High-sensitivity	Low-sensitivity	9	10	54	0.497	1	ns
BCL7B	Gene_expression	High-sensitivity	Low-sensitivity	9	10	40	0.72	1	ns
BCL9	Gene_expression	High-sensitivity	Low-sensitivity	9	10	46	0.968	1	ns
BCL9L	Gene_expression	High-sensitivity	Low-sensitivity	9	10	51	0.661	1	ns
BCLAF1	Gene_expression	High-sensitivity	Low-sensitivity	9	10	49	0.78	1	ns
BCOR	Gene_expression	High-sensitivity	Low-sensitivity	9	10	47	0.905	1	ns
BDH1	Gene_expression	High-sensitivity	Low-sensitivity	9	10	57	0.356	1	ns
BDH2	Gene_expression	High-sensitivity	Low-sensitivity	9	10	37	0.549	1	ns
BDP1	Gene_expression	High-sensitivity	Low-sensitivity	9	10	37	0.549	1	ns
BEND3	Gene_expression	High-sensitivity	Low-sensitivity	9	10	65	0.111	1	ns
BEST1	Gene_expression	High-sensitivity	Low-sensitivity	9	10	43	0.902	1	ns
BET1L	Gene_expression	High-sensitivity	Low-sensitivity	9	10	43	0.905	1	ns
BFAR	Gene_expression	High-sensitivity	Low-sensitivity	9	10	49	0.78	1	ns
BICD1	Gene_expression	High-sensitivity	Low-sensitivity	9	10	31	0.278	1	ns
BICD2	Gene_expression	High-sensitivity	Low-sensitivity	9	10	30	0.243	1	ns
BID	Gene_expression	High-sensitivity	Low-sensitivity	9	10	44	0.968	1	ns
BIRC2	Gene_expression	High-sensitivity	Low-sensitivity	9	10	38	0.604	1	ns
BIRC5	Gene_expression	High-sensitivity	Low-sensitivity	9	10	38	0.604	1	ns
BIRC6	Gene_expression	High-sensitivity	Low-sensitivity	9	10	51	0.661	1	ns
BLM	Gene_expression	High-sensitivity	Low-sensitivity	9	10	61	0.211	1	ns
BLOC1S2	Gene_expression	High-sensitivity	Low-sensitivity	9	10	22	0.0653	1	ns
BLOC1S5	Gene_expression	High-sensitivity	Low-sensitivity	9	10	45	1	1	ns
BLOC1S6	Gene_expression	High-sensitivity	Low-sensitivity	9	10	38	0.604	1	ns
BLVRA	Gene_expression	High-sensitivity	Low-sensitivity	9	10	46	0.968	1	ns
BLVRB	Gene_expression	High-sensitivity	Low-sensitivity	9	10	44	0.968	1	ns
BLZF1	Gene_expression	High-sensitivity	Low-sensitivity	9	10	52	0.604	1	ns
BMF	Gene_expression	High-sensitivity	Low-sensitivity	9	10	38	0.604	1	ns
BMI1	Gene_expression	High-sensitivity	Low-sensitivity	9	10	39	0.661	1	ns
BMP1	Gene_expression	High-sensitivity	Low-sensitivity	9	10	47	0.905	1	ns
BMP2K	Gene_expression	High-sensitivity	Low-sensitivity	9	10	34	0.391	1	ns
BMP8B	Gene_expression	High-sensitivity	Low-sensitivity	9	10	59	0.278	1	ns
BMPR1A	Gene_expression	High-sensitivity	Low-sensitivity	9	10	36	0.497	1	ns
BMS1	Gene_expression	High-sensitivity	Low-sensitivity	9	10	37	0.54	1	ns
BMX	Gene_expression	High-sensitivity	Low-sensitivity	9	10	39.5	0.648	1	ns
BNIP2	Gene_expression	High-sensitivity	Low-sensitivity	9	10	34	0.4	1	ns
BNIP3	Gene_expression	High-sensitivity	Low-sensitivity	9	10	26	0.133	1	ns
BNIP3L	Gene_expression	High-sensitivity	Low-sensitivity	9	10	41	0.78	1	ns
BOD1	Gene_expression	High-sensitivity	Low-sensitivity	9	10	39	0.661	1	ns
BOD1L1	Gene_expression	High-sensitivity	Low-sensitivity	9	10	40	0.72	1	ns
BOK	Gene_expression	High-sensitivity	Low-sensitivity	9	10	44	0.968	1	ns
BORA	Gene_expression	High-sensitivity	Low-sensitivity	9	10	53	0.549	1	ns
BPHL	Gene_expression	High-sensitivity	Low-sensitivity	9	10	50	0.72	1	ns
BPTF	Gene_expression	High-sensitivity	Low-sensitivity	9	10	55	0.447	1	ns
BRAP	Gene_expression	High-sensitivity	Low-sensitivity	9	10	37	0.549	1	ns
BRCA2	Gene_expression	High-sensitivity	Low-sensitivity	9	10	45	1	1	ns
BRCC3	Gene_expression	High-sensitivity	Low-sensitivity	9	10	38	0.604	1	ns
BRD1	Gene_expression	High-sensitivity	Low-sensitivity	9	10	51	0.661	1	ns
BRD2	Gene_expression	High-sensitivity	Low-sensitivity	9	10	42	0.842	1	ns
BRD3	Gene_expression	High-sensitivity	Low-sensitivity	9	10	37	0.549	1	ns
BRD4	Gene_expression	High-sensitivity	Low-sensitivity	9	10	53	0.549	1	ns
BRD9	Gene_expression	High-sensitivity	Low-sensitivity	9	10	39	0.661	1	ns
BRF1	Gene_expression	High-sensitivity	Low-sensitivity	9	10	34	0.4	1	ns
BRI3BP	Gene_expression	High-sensitivity	Low-sensitivity	9	10	46	0.968	1	ns
BRIX1	Gene_expression	High-sensitivity	Low-sensitivity	9	10	45	1	1	ns
BRK1	Gene_expression	High-sensitivity	Low-sensitivity	9	10	23	0.0789	1	ns
BRMS1	Gene_expression	High-sensitivity	Low-sensitivity	9	10	43	0.905	1	ns
BROX	Gene_expression	High-sensitivity	Low-sensitivity	9	10	41	0.78	1	ns
BRWD1	Gene_expression	High-sensitivity	Low-sensitivity	9	10	52	0.604	1	ns
BRWD3	Gene_expression	High-sensitivity	Low-sensitivity	9	10	59	0.278	1	ns
BSCL2	Gene_expression	High-sensitivity	Low-sensitivity	9	10	63	0.156	1	ns
BSDC1	Gene_expression	High-sensitivity	Low-sensitivity	9	10	43	0.905	1	ns
BSG	Gene_expression	High-sensitivity	Low-sensitivity	9	10	47	0.905	1	ns
BSPRY	Gene_expression	High-sensitivity	Low-sensitivity	9	10	38	0.604	1	ns
BTAF1	Gene_expression	High-sensitivity	Low-sensitivity	9	10	41	0.78	1	ns
BTBD1	Gene_expression	High-sensitivity	Low-sensitivity	9	10	38	0.604	1	ns
BTBD10	Gene_expression	High-sensitivity	Low-sensitivity	9	10	14	0.0101	1	*
BTBD2	Gene_expression	High-sensitivity	Low-sensitivity	9	10	43	0.905	1	ns
BTBD3	Gene_expression	High-sensitivity	Low-sensitivity	9	10	37	0.549	1	ns
BTBD7	Gene_expression	High-sensitivity	Low-sensitivity	9	10	33	0.356	1	ns
BTBD9	Gene_expression	High-sensitivity	Low-sensitivity	9	10	30	0.236	1	ns
BTD	Gene_expression	High-sensitivity	Low-sensitivity	9	10	37	0.549	1	ns
BTF3L4	Gene_expression	High-sensitivity	Low-sensitivity	9	10	47	0.905	1	ns
BTG2	Gene_expression	High-sensitivity	Low-sensitivity	9	10	51	0.661	1	ns
BTN2A1	Gene_expression	High-sensitivity	Low-sensitivity	9	10	36	0.497	1	ns
BTN2A2	Gene_expression	High-sensitivity	Low-sensitivity	9	10	33	0.356	1	ns
BTN3A1	Gene_expression	High-sensitivity	Low-sensitivity	9	10	48	0.842	1	ns
BTRC	Gene_expression	High-sensitivity	Low-sensitivity	9	10	39	0.661	1	ns
BUB1B	Gene_expression	High-sensitivity	Low-sensitivity	9	10	37	0.54	1	ns
BUB3	Gene_expression	High-sensitivity	Low-sensitivity	9	10	50	0.72	1	ns
BUD13	Gene_expression	High-sensitivity	Low-sensitivity	9	10	53	0.549	1	ns
BYSL	Gene_expression	High-sensitivity	Low-sensitivity	9	10	34	0.4	1	ns
BZW1	Gene_expression	High-sensitivity	Low-sensitivity	9	10	30	0.243	1	ns
BZW2	Gene_expression	High-sensitivity	Low-sensitivity	9	10	51	0.661	1	ns
C11orf52	Gene_expression	High-sensitivity	Low-sensitivity	9	10	61	0.211	1	ns
C11orf54	Gene_expression	High-sensitivity	Low-sensitivity	9	10	41	0.78	1	ns
C11orf58	Gene_expression	High-sensitivity	Low-sensitivity	9	10	39	0.661	1	ns
C11orf71	Gene_expression	High-sensitivity	Low-sensitivity	9	10	47	0.905	1	ns
C11orf80	Gene_expression	High-sensitivity	Low-sensitivity	9	10	48	0.842	1	ns
C12orf29	Gene_expression	High-sensitivity	Low-sensitivity	9	10	51	0.661	1	ns
C12orf4	Gene_expression	High-sensitivity	Low-sensitivity	9	10	38	0.604	1	ns
C12orf43	Gene_expression	High-sensitivity	Low-sensitivity	9	10	30	0.243	1	ns
C12orf49	Gene_expression	High-sensitivity	Low-sensitivity	9	10	28.5	0.191	1	ns
C12orf65	Gene_expression	High-sensitivity	Low-sensitivity	9	10	44	0.968	1	ns
C12orf73	Gene_expression	High-sensitivity	Low-sensitivity	9	10	52	0.604	1	ns
C14orf119	Gene_expression	High-sensitivity	Low-sensitivity	9	10	33	0.356	1	ns
C14orf132	Gene_expression	High-sensitivity	Low-sensitivity	9	10	39	0.653	1	ns
C15orf41	Gene_expression	High-sensitivity	Low-sensitivity	9	10	54.5	0.462	1	ns
C16orf58	Gene_expression	High-sensitivity	Low-sensitivity	9	10	70	0.0435	1	*
C16orf72	Gene_expression	High-sensitivity	Low-sensitivity	9	10	41	0.78	1	ns
C16orf87	Gene_expression	High-sensitivity	Low-sensitivity	9	10	40	0.72	1	ns
C17orf67	Gene_expression	High-sensitivity	Low-sensitivity	9	10	63	0.156	1	ns
C18orf25	Gene_expression	High-sensitivity	Low-sensitivity	9	10	45	1	1	ns
C18orf54	Gene_expression	High-sensitivity	Low-sensitivity	9	10	48	0.842	1	ns
C19orf12	Gene_expression	High-sensitivity	Low-sensitivity	9	10	30	0.243	1	ns
C19orf25	Gene_expression	High-sensitivity	Low-sensitivity	9	10	49.5	0.744	1	ns
C19orf33	Gene_expression	High-sensitivity	Low-sensitivity	9	10	30.5	0.253	1	ns
C19orf48	Gene_expression	High-sensitivity	Low-sensitivity	9	10	45	1	1	ns
C19orf54	Gene_expression	High-sensitivity	Low-sensitivity	9	10	54	0.497	1	ns
C19orf67	Gene_expression	High-sensitivity	Low-sensitivity	9	10	50.5	0.68	1	ns
C19orf71	Gene_expression	High-sensitivity	Low-sensitivity	9	10	41	0.775	1	ns
C1D	Gene_expression	High-sensitivity	Low-sensitivity	9	10	44.5	1	1	ns
C1GALT1	Gene_expression	High-sensitivity	Low-sensitivity	9	10	40	0.72	1	ns
C1QBP	Gene_expression	High-sensitivity	Low-sensitivity	9	10	55	0.447	1	ns
C1QTNF6	Gene_expression	High-sensitivity	Low-sensitivity	9	10	42	0.842	1	ns
C1RL	Gene_expression	High-sensitivity	Low-sensitivity	9	10	42	0.842	1	ns
C1orf112	Gene_expression	High-sensitivity	Low-sensitivity	9	10	52	0.604	1	ns
C1orf115	Gene_expression	High-sensitivity	Low-sensitivity	9	10	44	0.968	1	ns
C1orf116	Gene_expression	High-sensitivity	Low-sensitivity	9	10	51	0.661	1	ns
C1orf122	Gene_expression	High-sensitivity	Low-sensitivity	9	10	54	0.497	1	ns
C1orf159	Gene_expression	High-sensitivity	Low-sensitivity	9	10	66	0.0947	1	ns
C1orf174	Gene_expression	High-sensitivity	Low-sensitivity	9	10	55	0.447	1	ns
C1orf21	Gene_expression	High-sensitivity	Low-sensitivity	9	10	51.5	0.624	1	ns
C1orf210	Gene_expression	High-sensitivity	Low-sensitivity	9	10	50	0.72	1	ns
C1orf216	Gene_expression	High-sensitivity	Low-sensitivity	9	10	47	0.905	1	ns
C1orf226	Gene_expression	High-sensitivity	Low-sensitivity	9	10	52	0.604	1	ns
C1orf35	Gene_expression	High-sensitivity	Low-sensitivity	9	10	53	0.549	1	ns
C1orf43	Gene_expression	High-sensitivity	Low-sensitivity	9	10	54	0.497	1	ns
C1orf52	Gene_expression	High-sensitivity	Low-sensitivity	9	10	54	0.497	1	ns
C20orf194	Gene_expression	High-sensitivity	Low-sensitivity	9	10	24	0.094	1	ns
C21orf58	Gene_expression	High-sensitivity	Low-sensitivity	9	10	51	0.661	1	ns
C22orf23	Gene_expression	High-sensitivity	Low-sensitivity	9	10	43	0.902	1	ns
C22orf46	Gene_expression	High-sensitivity	Low-sensitivity	9	10	60	0.243	1	ns
C2CD2	Gene_expression	High-sensitivity	Low-sensitivity	9	10	51	0.661	1	ns
C2CD3	Gene_expression	High-sensitivity	Low-sensitivity	9	10	39	0.661	1	ns
C2orf42	Gene_expression	High-sensitivity	Low-sensitivity	9	10	50	0.72	1	ns
C2orf49	Gene_expression	High-sensitivity	Low-sensitivity	9	10	40	0.72	1	ns
C2orf68	Gene_expression	High-sensitivity	Low-sensitivity	9	10	52	0.604	1	ns
C2orf69	Gene_expression	High-sensitivity	Low-sensitivity	9	10	30	0.243	1	ns
C3orf14	Gene_expression	High-sensitivity	Low-sensitivity	9	10	40	0.72	1	ns
C3orf38	Gene_expression	High-sensitivity	Low-sensitivity	9	10	37	0.549	1	ns
C3orf52	Gene_expression	High-sensitivity	Low-sensitivity	9	10	41	0.78	1	ns
C4orf3	Gene_expression	High-sensitivity	Low-sensitivity	9	10	30	0.243	1	ns
C4orf33	Gene_expression	High-sensitivity	Low-sensitivity	9	10	40.5	0.744	1	ns
C4orf46	Gene_expression	High-sensitivity	Low-sensitivity	9	10	29	0.211	1	ns
C5	Gene_expression	High-sensitivity	Low-sensitivity	9	10	53	0.54	1	ns
C5orf15	Gene_expression	High-sensitivity	Low-sensitivity	9	10	38	0.604	1	ns
C5orf24	Gene_expression	High-sensitivity	Low-sensitivity	9	10	33	0.356	1	ns
C5orf30	Gene_expression	High-sensitivity	Low-sensitivity	9	10	45	1	1	ns
C5orf34	Gene_expression	High-sensitivity	Low-sensitivity	9	10	38	0.604	1	ns
C5orf38	Gene_expression	High-sensitivity	Low-sensitivity	9	10	34.5	0.414	1	ns
C6orf120	Gene_expression	High-sensitivity	Low-sensitivity	9	10	54	0.497	1	ns
C6orf132	Gene_expression	High-sensitivity	Low-sensitivity	9	10	40	0.72	1	ns
C6orf136	Gene_expression	High-sensitivity	Low-sensitivity	9	10	59	0.278	1	ns
C6orf141	Gene_expression	High-sensitivity	Low-sensitivity	9	10	38	0.604	1	ns
C6orf47	Gene_expression	High-sensitivity	Low-sensitivity	9	10	40	0.72	1	ns
C6orf48	Gene_expression	High-sensitivity	Low-sensitivity	9	10	43	0.905	1	ns
C6orf62	Gene_expression	High-sensitivity	Low-sensitivity	9	10	44	0.968	1	ns
C6orf89	Gene_expression	High-sensitivity	Low-sensitivity	9	10	27	0.153	1	ns
C7orf25	Gene_expression	High-sensitivity	Low-sensitivity	9	10	57	0.348	1	ns
C7orf26	Gene_expression	High-sensitivity	Low-sensitivity	9	10	59	0.278	1	ns
C7orf50	Gene_expression	High-sensitivity	Low-sensitivity	9	10	33	0.356	1	ns
C8orf33	Gene_expression	High-sensitivity	Low-sensitivity	9	10	59	0.278	1	ns
C8orf44	Gene_expression	High-sensitivity	Low-sensitivity	9	10	33	0.356	1	ns
C8orf76	Gene_expression	High-sensitivity	Low-sensitivity	9	10	31	0.278	1	ns
C8orf82	Gene_expression	High-sensitivity	Low-sensitivity	9	10	60	0.243	1	ns
C9orf129	Gene_expression	High-sensitivity	Low-sensitivity	9	10	36	0.486	1	ns
C9orf152	Gene_expression	High-sensitivity	Low-sensitivity	9	10	53	0.549	1	ns
C9orf3	Gene_expression	High-sensitivity	Low-sensitivity	9	10	23	0.0789	1	ns
C9orf72	Gene_expression	High-sensitivity	Low-sensitivity	9	10	60.5	0.22	1	ns
C9orf85	Gene_expression	High-sensitivity	Low-sensitivity	9	10	58	0.315	1	ns
CA12	Gene_expression	High-sensitivity	Low-sensitivity	9	10	35	0.447	1	ns
CA5B	Gene_expression	High-sensitivity	Low-sensitivity	9	10	25	0.113	1	ns
CAAP1	Gene_expression	High-sensitivity	Low-sensitivity	9	10	65	0.113	1	ns
CAB39	Gene_expression	High-sensitivity	Low-sensitivity	9	10	37	0.549	1	ns
CAB39L	Gene_expression	High-sensitivity	Low-sensitivity	9	10	50	0.72	1	ns
CABIN1	Gene_expression	High-sensitivity	Low-sensitivity	9	10	54	0.497	1	ns
CABLES1	Gene_expression	High-sensitivity	Low-sensitivity	9	10	33	0.356	1	ns
CABLES2	Gene_expression	High-sensitivity	Low-sensitivity	9	10	47	0.905	1	ns
CABYR	Gene_expression	High-sensitivity	Low-sensitivity	9	10	53	0.549	1	ns
CACNA1D	Gene_expression	High-sensitivity	Low-sensitivity	9	10	48	0.838	1	ns
CACNA1H	Gene_expression	High-sensitivity	Low-sensitivity	9	10	39	0.653	1	ns
CACNB3	Gene_expression	High-sensitivity	Low-sensitivity	9	10	48	0.842	1	ns
CACNG4	Gene_expression	High-sensitivity	Low-sensitivity	9	10	20	0.0435	1	*
CACTIN	Gene_expression	High-sensitivity	Low-sensitivity	9	10	52	0.604	1	ns
CACUL1	Gene_expression	High-sensitivity	Low-sensitivity	9	10	45	1	1	ns
CACYBP	Gene_expression	High-sensitivity	Low-sensitivity	9	10	45	1	1	ns
CAD	Gene_expression	High-sensitivity	Low-sensitivity	9	10	57	0.356	1	ns
CADM4	Gene_expression	High-sensitivity	Low-sensitivity	9	10	44	0.968	1	ns
CALCOCO1	Gene_expression	High-sensitivity	Low-sensitivity	9	10	41	0.78	1	ns
CALCOCO2	Gene_expression	High-sensitivity	Low-sensitivity	9	10	38	0.604	1	ns
CALM1	Gene_expression	High-sensitivity	Low-sensitivity	9	10	39	0.661	1	ns
CALM2	Gene_expression	High-sensitivity	Low-sensitivity	9	10	43	0.905	1	ns
CALML4	Gene_expression	High-sensitivity	Low-sensitivity	9	10	47	0.905	1	ns
CALU	Gene_expression	High-sensitivity	Low-sensitivity	9	10	41	0.78	1	ns
CAMK1D	Gene_expression	High-sensitivity	Low-sensitivity	9	10	54	0.497	1	ns
CAMK2D	Gene_expression	High-sensitivity	Low-sensitivity	9	10	29	0.211	1	ns
CAMSAP1	Gene_expression	High-sensitivity	Low-sensitivity	9	10	34	0.4	1	ns
CAMSAP2	Gene_expression	High-sensitivity	Low-sensitivity	9	10	44	0.968	1	ns
CAMTA2	Gene_expression	High-sensitivity	Low-sensitivity	9	10	44	0.968	1	ns
CAND1	Gene_expression	High-sensitivity	Low-sensitivity	9	10	31	0.278	1	ns
CANT1	Gene_expression	High-sensitivity	Low-sensitivity	9	10	42	0.842	1	ns
CANX	Gene_expression	High-sensitivity	Low-sensitivity	9	10	32	0.315	1	ns
CAPN10	Gene_expression	High-sensitivity	Low-sensitivity	9	10	48	0.838	1	ns
CAPN13	Gene_expression	High-sensitivity	Low-sensitivity	9	10	56	0.391	1	ns
CAPN15	Gene_expression	High-sensitivity	Low-sensitivity	9	10	67	0.0789	1	ns
CAPN2	Gene_expression	High-sensitivity	Low-sensitivity	9	10	36	0.497	1	ns
CAPN7	Gene_expression	High-sensitivity	Low-sensitivity	9	10	39	0.661	1	ns
CAPRIN1	Gene_expression	High-sensitivity	Low-sensitivity	9	10	47	0.905	1	ns
CAPS	Gene_expression	High-sensitivity	Low-sensitivity	9	10	42	0.842	1	ns
CAPZA2	Gene_expression	High-sensitivity	Low-sensitivity	9	10	43	0.905	1	ns
CAPZB	Gene_expression	High-sensitivity	Low-sensitivity	9	10	36	0.497	1	ns
CARD10	Gene_expression	High-sensitivity	Low-sensitivity	9	10	48	0.842	1	ns
CARD8	Gene_expression	High-sensitivity	Low-sensitivity	9	10	37	0.549	1	ns
CARHSP1	Gene_expression	High-sensitivity	Low-sensitivity	9	10	65	0.113	1	ns
CARM1	Gene_expression	High-sensitivity	Low-sensitivity	9	10	41	0.78	1	ns
CARS	Gene_expression	High-sensitivity	Low-sensitivity	9	10	41	0.78	1	ns
CARS2	Gene_expression	High-sensitivity	Low-sensitivity	9	10	56.5	0.369	1	ns
CASC3	Gene_expression	High-sensitivity	Low-sensitivity	9	10	47	0.905	1	ns
CASD1	Gene_expression	High-sensitivity	Low-sensitivity	9	10	42	0.842	1	ns
CASK	Gene_expression	High-sensitivity	Low-sensitivity	9	10	27	0.156	1	ns
CASP2	Gene_expression	High-sensitivity	Low-sensitivity	9	10	47	0.905	1	ns
CASP3	Gene_expression	High-sensitivity	Low-sensitivity	9	10	33	0.356	1	ns
CASP6	Gene_expression	High-sensitivity	Low-sensitivity	9	10	44	0.968	1	ns
CASP7	Gene_expression	High-sensitivity	Low-sensitivity	9	10	37	0.549	1	ns
CASP8	Gene_expression	High-sensitivity	Low-sensitivity	9	10	45	1	1	ns
CASP8AP2	Gene_expression	High-sensitivity	Low-sensitivity	9	10	67	0.0789	1	ns
CASZ1	Gene_expression	High-sensitivity	Low-sensitivity	9	10	52	0.604	1	ns
CATSPERG	Gene_expression	High-sensitivity	Low-sensitivity	9	10	40	0.72	1	ns
CBFA2T2	Gene_expression	High-sensitivity	Low-sensitivity	9	10	51	0.661	1	ns
CBFB	Gene_expression	High-sensitivity	Low-sensitivity	9	10	34	0.4	1	ns
CBL	Gene_expression	High-sensitivity	Low-sensitivity	9	10	49	0.775	1	ns
CBLB	Gene_expression	High-sensitivity	Low-sensitivity	9	10	48	0.842	1	ns
CBLL1	Gene_expression	High-sensitivity	Low-sensitivity	9	10	38	0.604	1	ns
CBR3	Gene_expression	High-sensitivity	Low-sensitivity	9	10	62	0.182	1	ns
CBR4	Gene_expression	High-sensitivity	Low-sensitivity	9	10	54	0.497	1	ns
CBS	Gene_expression	High-sensitivity	Low-sensitivity	9	10	43	0.905	1	ns
CBWD1	Gene_expression	High-sensitivity	Low-sensitivity	9	10	46	0.968	1	ns
CBWD2	Gene_expression	High-sensitivity	Low-sensitivity	9	10	40	0.72	1	ns
CBWD3	Gene_expression	High-sensitivity	Low-sensitivity	9	10	69	0.0535	1	ns
CBWD5	Gene_expression	High-sensitivity	Low-sensitivity	9	10	37	0.549	1	ns
CBWD6	Gene_expression	High-sensitivity	Low-sensitivity	9	10	45	1	1	ns
CBX1	Gene_expression	High-sensitivity	Low-sensitivity	9	10	34	0.4	1	ns
CBX2	Gene_expression	High-sensitivity	Low-sensitivity	9	10	51	0.661	1	ns
CBX3	Gene_expression	High-sensitivity	Low-sensitivity	9	10	59	0.278	1	ns
CBX4	Gene_expression	High-sensitivity	Low-sensitivity	9	10	60	0.243	1	ns
CBX5	Gene_expression	High-sensitivity	Low-sensitivity	9	10	38	0.604	1	ns
CBX6	Gene_expression	High-sensitivity	Low-sensitivity	9	10	29	0.211	1	ns
CC2D1A	Gene_expression	High-sensitivity	Low-sensitivity	9	10	57	0.356	1	ns
CC2D1B	Gene_expression	High-sensitivity	Low-sensitivity	9	10	65	0.113	1	ns
CCAR1	Gene_expression	High-sensitivity	Low-sensitivity	9	10	43	0.905	1	ns
CCAR2	Gene_expression	High-sensitivity	Low-sensitivity	9	10	44	0.968	1	ns
CCDC102A	Gene_expression	High-sensitivity	Low-sensitivity	9	10	22	0.0653	1	ns
CCDC106	Gene_expression	High-sensitivity	Low-sensitivity	9	10	36	0.487	1	ns
CCDC113	Gene_expression	High-sensitivity	Low-sensitivity	9	10	18	0.0279	1	*
CCDC115	Gene_expression	High-sensitivity	Low-sensitivity	9	10	40	0.72	1	ns
CCDC117	Gene_expression	High-sensitivity	Low-sensitivity	9	10	68	0.0653	1	ns
CCDC125	Gene_expression	High-sensitivity	Low-sensitivity	9	10	42	0.842	1	ns
CCDC126	Gene_expression	High-sensitivity	Low-sensitivity	9	10	53.5	0.513	1	ns
CCDC130	Gene_expression	High-sensitivity	Low-sensitivity	9	10	58	0.315	1	ns
CCDC134	Gene_expression	High-sensitivity	Low-sensitivity	9	10	44	0.968	1	ns
CCDC138	Gene_expression	High-sensitivity	Low-sensitivity	9	10	49	0.78	1	ns
CCDC14	Gene_expression	High-sensitivity	Low-sensitivity	9	10	44	0.968	1	ns
CCDC15	Gene_expression	High-sensitivity	Low-sensitivity	9	10	45	1	1	ns
CCDC150	Gene_expression	High-sensitivity	Low-sensitivity	9	10	50	0.72	1	ns
CCDC157	Gene_expression	High-sensitivity	Low-sensitivity	9	10	61	0.211	1	ns
CCDC18	Gene_expression	High-sensitivity	Low-sensitivity	9	10	48	0.842	1	ns
CCDC183	Gene_expression	High-sensitivity	Low-sensitivity	9	10	54.5	0.462	1	ns
CCDC22	Gene_expression	High-sensitivity	Low-sensitivity	9	10	40	0.72	1	ns
CCDC24	Gene_expression	High-sensitivity	Low-sensitivity	9	10	50	0.72	1	ns
CCDC25	Gene_expression	High-sensitivity	Low-sensitivity	9	10	52	0.604	1	ns
CCDC34	Gene_expression	High-sensitivity	Low-sensitivity	9	10	51	0.661	1	ns
CCDC39	Gene_expression	High-sensitivity	Low-sensitivity	9	10	44	0.967	1	ns
CCDC50	Gene_expression	High-sensitivity	Low-sensitivity	9	10	43	0.905	1	ns
CCDC57	Gene_expression	High-sensitivity	Low-sensitivity	9	10	49	0.78	1	ns
CCDC6	Gene_expression	High-sensitivity	Low-sensitivity	9	10	41	0.78	1	ns
CCDC66	Gene_expression	High-sensitivity	Low-sensitivity	9	10	47	0.905	1	ns
CCDC7	Gene_expression	High-sensitivity	Low-sensitivity	9	10	46.5	0.935	1	ns
CCDC71L	Gene_expression	High-sensitivity	Low-sensitivity	9	10	36	0.497	1	ns
CCDC74A	Gene_expression	High-sensitivity	Low-sensitivity	9	10	48	0.842	1	ns
CCDC84	Gene_expression	High-sensitivity	Low-sensitivity	9	10	51	0.653	1	ns
CCDC90B	Gene_expression	High-sensitivity	Low-sensitivity	9	10	49	0.78	1	ns
CCDC93	Gene_expression	High-sensitivity	Low-sensitivity	9	10	54	0.497	1	ns
CCDC97	Gene_expression	High-sensitivity	Low-sensitivity	9	10	37	0.549	1	ns
CCHCR1	Gene_expression	High-sensitivity	Low-sensitivity	9	10	54	0.497	1	ns
CCNB2	Gene_expression	High-sensitivity	Low-sensitivity	9	10	37	0.549	1	ns
CCNC	Gene_expression	High-sensitivity	Low-sensitivity	9	10	53	0.549	1	ns
CCND1	Gene_expression	High-sensitivity	Low-sensitivity	9	10	26	0.133	1	ns
CCNE1	Gene_expression	High-sensitivity	Low-sensitivity	9	10	43	0.905	1	ns
CCNE2	Gene_expression	High-sensitivity	Low-sensitivity	9	10	39	0.661	1	ns
CCNG2	Gene_expression	High-sensitivity	Low-sensitivity	9	10	35	0.447	1	ns
CCNH	Gene_expression	High-sensitivity	Low-sensitivity	9	10	50	0.72	1	ns
CCNI	Gene_expression	High-sensitivity	Low-sensitivity	9	10	29	0.211	1	ns
CCNJ	Gene_expression	High-sensitivity	Low-sensitivity	9	10	38	0.604	1	ns
CCNJL	Gene_expression	High-sensitivity	Low-sensitivity	9	10	36	0.497	1	ns
CCNK	Gene_expression	High-sensitivity	Low-sensitivity	9	10	22	0.0653	1	ns
CCNL1	Gene_expression	High-sensitivity	Low-sensitivity	9	10	50	0.72	1	ns
CCNL2	Gene_expression	High-sensitivity	Low-sensitivity	9	10	59	0.278	1	ns
CCNT2	Gene_expression	High-sensitivity	Low-sensitivity	9	10	48	0.842	1	ns
CCNYL1	Gene_expression	High-sensitivity	Low-sensitivity	9	10	55	0.438	1	ns
CCP110	Gene_expression	High-sensitivity	Low-sensitivity	9	10	60	0.243	1	ns
CCPG1	Gene_expression	High-sensitivity	Low-sensitivity	9	10	35	0.447	1	ns
CCSER1	Gene_expression	High-sensitivity	Low-sensitivity	9	10	42	0.842	1	ns
CCT2	Gene_expression	High-sensitivity	Low-sensitivity	9	10	42	0.842	1	ns
CCT3	Gene_expression	High-sensitivity	Low-sensitivity	9	10	50	0.72	1	ns
CCT4	Gene_expression	High-sensitivity	Low-sensitivity	9	10	42	0.842	1	ns
CCT5	Gene_expression	High-sensitivity	Low-sensitivity	9	10	37	0.549	1	ns
CCT6A	Gene_expression	High-sensitivity	Low-sensitivity	9	10	59	0.278	1	ns
CCT8	Gene_expression	High-sensitivity	Low-sensitivity	9	10	58	0.315	1	ns
CD109	Gene_expression	High-sensitivity	Low-sensitivity	9	10	45	1	1	ns
CD164	Gene_expression	High-sensitivity	Low-sensitivity	9	10	53	0.549	1	ns
CD27	Gene_expression	High-sensitivity	Low-sensitivity	9	10	53.5	0.513	1	ns
CD276	Gene_expression	High-sensitivity	Low-sensitivity	9	10	39	0.661	1	ns
CD2AP	Gene_expression	High-sensitivity	Low-sensitivity	9	10	62	0.182	1	ns
CD2BP2	Gene_expression	High-sensitivity	Low-sensitivity	9	10	23	0.0789	1	ns
CD44	Gene_expression	High-sensitivity	Low-sensitivity	9	10	37	0.549	1	ns
CD46	Gene_expression	High-sensitivity	Low-sensitivity	9	10	50	0.72	1	ns
CD52	Gene_expression	High-sensitivity	Low-sensitivity	9	10	57	0.347	1	ns
CD55	Gene_expression	High-sensitivity	Low-sensitivity	9	10	42	0.842	1	ns
CD58	Gene_expression	High-sensitivity	Low-sensitivity	9	10	51	0.661	1	ns
CD59	Gene_expression	High-sensitivity	Low-sensitivity	9	10	45	1	1	ns
CD63	Gene_expression	High-sensitivity	Low-sensitivity	9	10	36	0.497	1	ns
CD81	Gene_expression	High-sensitivity	Low-sensitivity	9	10	38	0.604	1	ns
CD82	Gene_expression	High-sensitivity	Low-sensitivity	9	10	38	0.604	1	ns
CD83	Gene_expression	High-sensitivity	Low-sensitivity	9	10	39.5	0.683	1	ns
CD99	Gene_expression	High-sensitivity	Low-sensitivity	9	10	32	0.315	1	ns
CDC123	Gene_expression	High-sensitivity	Low-sensitivity	9	10	43	0.905	1	ns
CDC14B	Gene_expression	High-sensitivity	Low-sensitivity	9	10	35	0.447	1	ns
CDC16	Gene_expression	High-sensitivity	Low-sensitivity	9	10	38	0.604	1	ns
CDC23	Gene_expression	High-sensitivity	Low-sensitivity	9	10	22	0.0653	1	ns
CDC25A	Gene_expression	High-sensitivity	Low-sensitivity	9	10	43	0.905	1	ns
CDC25B	Gene_expression	High-sensitivity	Low-sensitivity	9	10	45	1	1	ns
CDC26	Gene_expression	High-sensitivity	Low-sensitivity	9	10	49	0.78	1	ns
CDC27	Gene_expression	High-sensitivity	Low-sensitivity	9	10	37	0.549	1	ns
CDC34	Gene_expression	High-sensitivity	Low-sensitivity	9	10	52	0.604	1	ns
CDC42BPA	Gene_expression	High-sensitivity	Low-sensitivity	9	10	35	0.447	1	ns
CDC42BPB	Gene_expression	High-sensitivity	Low-sensitivity	9	10	36	0.497	1	ns
CDC42BPG	Gene_expression	High-sensitivity	Low-sensitivity	9	10	49	0.78	1	ns
CDC42EP1	Gene_expression	High-sensitivity	Low-sensitivity	9	10	41	0.78	1	ns
CDC42EP2	Gene_expression	High-sensitivity	Low-sensitivity	9	10	42	0.842	1	ns
CDC42SE1	Gene_expression	High-sensitivity	Low-sensitivity	9	10	52	0.604	1	ns
CDC42SE2	Gene_expression	High-sensitivity	Low-sensitivity	9	10	42.5	0.87	1	ns
CDC45	Gene_expression	High-sensitivity	Low-sensitivity	9	10	54	0.497	1	ns
CDC5L	Gene_expression	High-sensitivity	Low-sensitivity	9	10	34	0.4	1	ns
CDC7	Gene_expression	High-sensitivity	Low-sensitivity	9	10	57	0.356	1	ns
CDC73	Gene_expression	High-sensitivity	Low-sensitivity	9	10	44	0.968	1	ns
CDCA2	Gene_expression	High-sensitivity	Low-sensitivity	9	10	46	0.968	1	ns
CDCA4	Gene_expression	High-sensitivity	Low-sensitivity	9	10	40	0.72	1	ns
CDCA5	Gene_expression	High-sensitivity	Low-sensitivity	9	10	34	0.4	1	ns
CDCA7L	Gene_expression	High-sensitivity	Low-sensitivity	9	10	19	0.035	1	*
CDCP1	Gene_expression	High-sensitivity	Low-sensitivity	9	10	35	0.447	1	ns
CDH1	Gene_expression	High-sensitivity	Low-sensitivity	9	10	30	0.243	1	ns
CDH24	Gene_expression	High-sensitivity	Low-sensitivity	9	10	48	0.842	1	ns
CDK1	Gene_expression	High-sensitivity	Low-sensitivity	9	10	41	0.78	1	ns
CDK10	Gene_expression	High-sensitivity	Low-sensitivity	9	10	48	0.842	1	ns
CDK11A	Gene_expression	High-sensitivity	Low-sensitivity	9	10	48	0.842	1	ns
CDK12	Gene_expression	High-sensitivity	Low-sensitivity	9	10	43	0.905	1	ns
CDK14	Gene_expression	High-sensitivity	Low-sensitivity	9	10	42	0.842	1	ns
CDK16	Gene_expression	High-sensitivity	Low-sensitivity	9	10	39	0.661	1	ns
CDK18	Gene_expression	High-sensitivity	Low-sensitivity	9	10	53	0.549	1	ns
CDK19	Gene_expression	High-sensitivity	Low-sensitivity	9	10	63	0.156	1	ns
CDK2	Gene_expression	High-sensitivity	Low-sensitivity	9	10	38	0.604	1	ns
CDK20	Gene_expression	High-sensitivity	Low-sensitivity	9	10	36	0.497	1	ns
CDK2AP1	Gene_expression	High-sensitivity	Low-sensitivity	9	10	24	0.0947	1	ns
CDK3	Gene_expression	High-sensitivity	Low-sensitivity	9	10	50	0.72	1	ns
CDK5RAP2	Gene_expression	High-sensitivity	Low-sensitivity	9	10	24	0.0947	1	ns
CDK5RAP3	Gene_expression	High-sensitivity	Low-sensitivity	9	10	56	0.4	1	ns
CDK6	Gene_expression	High-sensitivity	Low-sensitivity	9	10	30	0.243	1	ns
CDKL1	Gene_expression	High-sensitivity	Low-sensitivity	9	10	50.5	0.683	1	ns
CDKN1B	Gene_expression	High-sensitivity	Low-sensitivity	9	10	44	0.968	1	ns
CDKN2AIP	Gene_expression	High-sensitivity	Low-sensitivity	9	10	44	0.968	1	ns
CDKN3	Gene_expression	High-sensitivity	Low-sensitivity	9	10	17	0.022	1	*
CDS2	Gene_expression	High-sensitivity	Low-sensitivity	9	10	31	0.278	1	ns
CDT1	Gene_expression	High-sensitivity	Low-sensitivity	9	10	43	0.905	1	ns
CDV3	Gene_expression	High-sensitivity	Low-sensitivity	9	10	36	0.497	1	ns
CDYL	Gene_expression	High-sensitivity	Low-sensitivity	9	10	41	0.78	1	ns
CEACAM1	Gene_expression	High-sensitivity	Low-sensitivity	9	10	40.5	0.744	1	ns
CEACAM6	Gene_expression	High-sensitivity	Low-sensitivity	9	10	47	0.905	1	ns
CEBPG	Gene_expression	High-sensitivity	Low-sensitivity	9	10	31	0.278	1	ns
CEBPZ	Gene_expression	High-sensitivity	Low-sensitivity	9	10	54	0.497	1	ns
CELF1	Gene_expression	High-sensitivity	Low-sensitivity	9	10	37	0.549	1	ns
CELSR1	Gene_expression	High-sensitivity	Low-sensitivity	9	10	51	0.661	1	ns
CELSR2	Gene_expression	High-sensitivity	Low-sensitivity	9	10	63	0.156	1	ns
CELSR3	Gene_expression	High-sensitivity	Low-sensitivity	9	10	35	0.447	1	ns
CEND1	Gene_expression	High-sensitivity	Low-sensitivity	9	10	39.5	0.682	1	ns
CENPB	Gene_expression	High-sensitivity	Low-sensitivity	9	10	32	0.315	1	ns
CENPBD1	Gene_expression	High-sensitivity	Low-sensitivity	9	10	27	0.156	1	ns
CENPH	Gene_expression	High-sensitivity	Low-sensitivity	9	10	40	0.72	1	ns
CENPJ	Gene_expression	High-sensitivity	Low-sensitivity	9	10	40	0.72	1	ns
CENPK	Gene_expression	High-sensitivity	Low-sensitivity	9	10	41	0.78	1	ns
CENPL	Gene_expression	High-sensitivity	Low-sensitivity	9	10	42.5	0.87	1	ns
CENPM	Gene_expression	High-sensitivity	Low-sensitivity	9	10	55	0.447	1	ns
CENPN	Gene_expression	High-sensitivity	Low-sensitivity	9	10	34	0.4	1	ns
CENPO	Gene_expression	High-sensitivity	Low-sensitivity	9	10	43	0.905	1	ns
CEP120	Gene_expression	High-sensitivity	Low-sensitivity	9	10	44	0.968	1	ns
CEP135	Gene_expression	High-sensitivity	Low-sensitivity	9	10	45	1	1	ns
CEP152	Gene_expression	High-sensitivity	Low-sensitivity	9	10	44	0.968	1	ns
CEP164	Gene_expression	High-sensitivity	Low-sensitivity	9	10	54	0.497	1	ns
CEP170	Gene_expression	High-sensitivity	Low-sensitivity	9	10	33	0.356	1	ns
CEP170B	Gene_expression	High-sensitivity	Low-sensitivity	9	10	38	0.604	1	ns
CEP192	Gene_expression	High-sensitivity	Low-sensitivity	9	10	51	0.661	1	ns
CEP250	Gene_expression	High-sensitivity	Low-sensitivity	9	10	46	0.968	1	ns
CEP290	Gene_expression	High-sensitivity	Low-sensitivity	9	10	41	0.78	1	ns
CEP350	Gene_expression	High-sensitivity	Low-sensitivity	9	10	48	0.842	1	ns
CEP41	Gene_expression	High-sensitivity	Low-sensitivity	9	10	28	0.182	1	ns
CEP44	Gene_expression	High-sensitivity	Low-sensitivity	9	10	40.5	0.744	1	ns
CEP55	Gene_expression	High-sensitivity	Low-sensitivity	9	10	28	0.182	1	ns
CEP57	Gene_expression	High-sensitivity	Low-sensitivity	9	10	47	0.905	1	ns
CEP57L1	Gene_expression	High-sensitivity	Low-sensitivity	9	10	47	0.905	1	ns
CEP63	Gene_expression	High-sensitivity	Low-sensitivity	9	10	40	0.72	1	ns
CEP68	Gene_expression	High-sensitivity	Low-sensitivity	9	10	33	0.356	1	ns
CEP72	Gene_expression	High-sensitivity	Low-sensitivity	9	10	36	0.497	1	ns
CEP76	Gene_expression	High-sensitivity	Low-sensitivity	9	10	47	0.905	1	ns
CEP78	Gene_expression	High-sensitivity	Low-sensitivity	9	10	52	0.604	1	ns
CEP85	Gene_expression	High-sensitivity	Low-sensitivity	9	10	55	0.447	1	ns
CEP95	Gene_expression	High-sensitivity	Low-sensitivity	9	10	35	0.447	1	ns
CERS2	Gene_expression	High-sensitivity	Low-sensitivity	9	10	44	0.968	1	ns
CERS6	Gene_expression	High-sensitivity	Low-sensitivity	9	10	38	0.604	1	ns
CFB	Gene_expression	High-sensitivity	Low-sensitivity	9	10	44	0.968	1	ns
CFDP1	Gene_expression	High-sensitivity	Low-sensitivity	9	10	34	0.4	1	ns
CFL1	Gene_expression	High-sensitivity	Low-sensitivity	9	10	27	0.156	1	ns
CFL2	Gene_expression	High-sensitivity	Low-sensitivity	9	10	21	0.0535	1	ns
CFLAR	Gene_expression	High-sensitivity	Low-sensitivity	9	10	43	0.905	1	ns
CGGBP1	Gene_expression	High-sensitivity	Low-sensitivity	9	10	49	0.78	1	ns
CGN	Gene_expression	High-sensitivity	Low-sensitivity	9	10	46	0.968	1	ns
CGNL1	Gene_expression	High-sensitivity	Low-sensitivity	9	10	44	0.968	1	ns
CGREF1	Gene_expression	High-sensitivity	Low-sensitivity	9	10	40	0.72	1	ns
CHAF1A	Gene_expression	High-sensitivity	Low-sensitivity	9	10	40	0.72	1	ns
CHCHD1	Gene_expression	High-sensitivity	Low-sensitivity	9	10	50	0.72	1	ns
CHD1	Gene_expression	High-sensitivity	Low-sensitivity	9	10	54	0.497	1	ns
CHD1L	Gene_expression	High-sensitivity	Low-sensitivity	9	10	72	0.0279	1	*
CHD2	Gene_expression	High-sensitivity	Low-sensitivity	9	10	49	0.78	1	ns
CHD3	Gene_expression	High-sensitivity	Low-sensitivity	9	10	58	0.315	1	ns
CHD4	Gene_expression	High-sensitivity	Low-sensitivity	9	10	47	0.905	1	ns
CHD6	Gene_expression	High-sensitivity	Low-sensitivity	9	10	45	1	1	ns
CHD7	Gene_expression	High-sensitivity	Low-sensitivity	9	10	45	1	1	ns
CHD9	Gene_expression	High-sensitivity	Low-sensitivity	9	10	45	1	1	ns
CHDH	Gene_expression	High-sensitivity	Low-sensitivity	9	10	43	0.905	1	ns
CHEK1	Gene_expression	High-sensitivity	Low-sensitivity	9	10	49	0.78	1	ns
CHEK2	Gene_expression	High-sensitivity	Low-sensitivity	9	10	65	0.113	1	ns
CHFR	Gene_expression	High-sensitivity	Low-sensitivity	9	10	29	0.211	1	ns
CHID1	Gene_expression	High-sensitivity	Low-sensitivity	9	10	37	0.549	1	ns
CHKA	Gene_expression	High-sensitivity	Low-sensitivity	9	10	51	0.661	1	ns
CHKB	Gene_expression	High-sensitivity	Low-sensitivity	9	10	58	0.315	1	ns
CHM	Gene_expression	High-sensitivity	Low-sensitivity	9	10	45	1	1	ns
CHML	Gene_expression	High-sensitivity	Low-sensitivity	9	10	23	0.0789	1	ns
CHMP1B	Gene_expression	High-sensitivity	Low-sensitivity	9	10	41	0.78	1	ns
CHMP4B	Gene_expression	High-sensitivity	Low-sensitivity	9	10	49	0.78	1	ns
CHMP5	Gene_expression	High-sensitivity	Low-sensitivity	9	10	40	0.72	1	ns
CHMP6	Gene_expression	High-sensitivity	Low-sensitivity	9	10	33	0.356	1	ns
CHMP7	Gene_expression	High-sensitivity	Low-sensitivity	9	10	51	0.661	1	ns
CHORDC1	Gene_expression	High-sensitivity	Low-sensitivity	9	10	46	0.968	1	ns
CHP1	Gene_expression	High-sensitivity	Low-sensitivity	9	10	49	0.78	1	ns
CHPF2	Gene_expression	High-sensitivity	Low-sensitivity	9	10	40	0.72	1	ns
CHPT1	Gene_expression	High-sensitivity	Low-sensitivity	9	10	35	0.447	1	ns
CHRAC1	Gene_expression	High-sensitivity	Low-sensitivity	9	10	45	1	1	ns
CHST14	Gene_expression	High-sensitivity	Low-sensitivity	9	10	58	0.315	1	ns
CHST15	Gene_expression	High-sensitivity	Low-sensitivity	9	10	50	0.72	1	ns
CHSY1	Gene_expression	High-sensitivity	Low-sensitivity	9	10	23	0.0789	1	ns
CHTF18	Gene_expression	High-sensitivity	Low-sensitivity	9	10	59	0.278	1	ns
CHUK	Gene_expression	High-sensitivity	Low-sensitivity	9	10	36	0.497	1	ns
CHURC1	Gene_expression	High-sensitivity	Low-sensitivity	9	10	44	0.968	1	ns
CIAO1	Gene_expression	High-sensitivity	Low-sensitivity	9	10	52	0.604	1	ns
CIAPIN1	Gene_expression	High-sensitivity	Low-sensitivity	9	10	40	0.72	1	ns
CIB1	Gene_expression	High-sensitivity	Low-sensitivity	9	10	47	0.905	1	ns
CIC	Gene_expression	High-sensitivity	Low-sensitivity	9	10	40	0.72	1	ns
CINP	Gene_expression	High-sensitivity	Low-sensitivity	9	10	36	0.497	1	ns
CIPC	Gene_expression	High-sensitivity	Low-sensitivity	9	10	37	0.549	1	ns
CITED2	Gene_expression	High-sensitivity	Low-sensitivity	9	10	36	0.497	1	ns
CIZ1	Gene_expression	High-sensitivity	Low-sensitivity	9	10	32	0.315	1	ns
CKAP2	Gene_expression	High-sensitivity	Low-sensitivity	9	10	25	0.113	1	ns
CKAP2L	Gene_expression	High-sensitivity	Low-sensitivity	9	10	26	0.133	1	ns
CKAP4	Gene_expression	High-sensitivity	Low-sensitivity	9	10	37	0.549	1	ns
CKAP5	Gene_expression	High-sensitivity	Low-sensitivity	9	10	36	0.497	1	ns
CKMT1B	Gene_expression	High-sensitivity	Low-sensitivity	9	10	52	0.604	1	ns
CKS1B	Gene_expression	High-sensitivity	Low-sensitivity	9	10	52	0.604	1	ns
CKS2	Gene_expression	High-sensitivity	Low-sensitivity	9	10	57	0.356	1	ns
CLASP1	Gene_expression	High-sensitivity	Low-sensitivity	9	10	38	0.604	1	ns
CLASP2	Gene_expression	High-sensitivity	Low-sensitivity	9	10	48	0.842	1	ns
CLCF1	Gene_expression	High-sensitivity	Low-sensitivity	9	10	37	0.549	1	ns
CLCN2	Gene_expression	High-sensitivity	Low-sensitivity	9	10	41	0.775	1	ns
CLCN3	Gene_expression	High-sensitivity	Low-sensitivity	9	10	39	0.661	1	ns
CLCN5	Gene_expression	High-sensitivity	Low-sensitivity	9	10	43	0.905	1	ns
CLCN6	Gene_expression	High-sensitivity	Low-sensitivity	9	10	58	0.315	1	ns
CLCN7	Gene_expression	High-sensitivity	Low-sensitivity	9	10	56.5	0.369	1	ns
CLDN12	Gene_expression	High-sensitivity	Low-sensitivity	9	10	40	0.72	1	ns
CLDN15	Gene_expression	High-sensitivity	Low-sensitivity	9	10	56	0.4	1	ns
CLDN23	Gene_expression	High-sensitivity	Low-sensitivity	9	10	41	0.78	1	ns
CLEC16A	Gene_expression	High-sensitivity	Low-sensitivity	9	10	58	0.315	1	ns
CLEC2D	Gene_expression	High-sensitivity	Low-sensitivity	9	10	46	0.968	1	ns
CLIC3	Gene_expression	High-sensitivity	Low-sensitivity	9	10	57	0.356	1	ns
CLIC4	Gene_expression	High-sensitivity	Low-sensitivity	9	10	45	1	1	ns
CLINT1	Gene_expression	High-sensitivity	Low-sensitivity	9	10	54	0.487	1	ns
CLIP1	Gene_expression	High-sensitivity	Low-sensitivity	9	10	18	0.0279	1	*
CLK1	Gene_expression	High-sensitivity	Low-sensitivity	9	10	54	0.487	1	ns
CLK3	Gene_expression	High-sensitivity	Low-sensitivity	9	10	46	0.968	1	ns
CLK4	Gene_expression	High-sensitivity	Low-sensitivity	9	10	49	0.78	1	ns
CLMN	Gene_expression	High-sensitivity	Low-sensitivity	9	10	48.5	0.806	1	ns
CLN6	Gene_expression	High-sensitivity	Low-sensitivity	9	10	54	0.497	1	ns
CLN8	Gene_expression	High-sensitivity	Low-sensitivity	9	10	28	0.182	1	ns
CLNS1A	Gene_expression	High-sensitivity	Low-sensitivity	9	10	36	0.497	1	ns
CLOCK	Gene_expression	High-sensitivity	Low-sensitivity	9	10	46	0.968	1	ns
CLPTM1L	Gene_expression	High-sensitivity	Low-sensitivity	9	10	39	0.661	1	ns
CLSPN	Gene_expression	High-sensitivity	Low-sensitivity	9	10	50	0.72	1	ns
CLSTN1	Gene_expression	High-sensitivity	Low-sensitivity	9	10	45	1	1	ns
CLTA	Gene_expression	High-sensitivity	Low-sensitivity	9	10	52	0.604	1	ns
CLTC	Gene_expression	High-sensitivity	Low-sensitivity	9	10	17	0.022	1	*
CLU	Gene_expression	High-sensitivity	Low-sensitivity	9	10	41	0.78	1	ns
CLUAP1	Gene_expression	High-sensitivity	Low-sensitivity	9	10	36	0.497	1	ns
CLUL1	Gene_expression	High-sensitivity	Low-sensitivity	9	10	60	0.236	1	ns
CLVS1	Gene_expression	High-sensitivity	Low-sensitivity	9	10	39.5	0.68	1	ns
CMC2	Gene_expression	High-sensitivity	Low-sensitivity	9	10	46	0.968	1	ns
[truncated: 4,906 more rows]
