# Supplementary material for: A Comprehensive Analysis of the Effect of A>I(G) RNA-Editing Sites on Genotoxic Drug Response and Progression in Breast Cancer
Source: Biomedicines. 2024 Mar 25;12(4):728. doi: 10.3390/biomedicines12040728 (PMC11048297; doi:10.3390/biomedicines12040728)
Supplement: Supplementary file 1 [file biomedicines-12-00728-s001.zip › TableS6_splice_variant_DES.xlsx]

## Sheet: PARPi
Uploaded_variation	differential	Consequence	SpliceAI_pred_DP_AG	SpliceAI_pred_DP_AL	SpliceAI_pred_DP_DG	SpliceAI_pred_DP_DL	SpliceAI_pred_DS_AG	SpliceAI_pred_DS_AL	SpliceAI_pred_DS_DG	SpliceAI_pred_DS_DL	SpliceAI_pred_SYMBOL
13_42893385_A/G	low_sensitivity	3_prime_UTR_variant	-5	48	-5	5	0	0	0.84	0	AKAP11
3_123633733_T/C	low_sensitivity	missense_variant	-1	-25	-1	49	0.51	0	0	0	CCDC14
15_55664073_T/C	high_sensitivity	synonymous_variant	5	10	5	-1	0	0	0.55	0	CCPG1
8_61767031_A/G	high_sensitivity	synonymous_variant	0	2	0	18	0	0	0.6	0	CHD7
20_478422_T/C	high_sensitivity	splice_region_variant,synonymous_variant	-1	2	-41	-2	0.79	0	0	0	CSNK2A1
8_68089943_A/G	low_sensitivity	synonymous_variant	0	-28	0	18	0	0	0.53	0.1	CSPP1
10_46252586_A/G	low_sensitivity	missense_variant,splice_region_variant	45	2	-41	1	0	0	0.56	0.15	FAM21C
12_133384516_T/C	high_sensitivity	missense_variant	5	-8	5	-7	0	0	0.52	0	GOLGA3
1_204167467_T/C	low_sensitivity	3_prime_UTR_variant	-1	-2	0	18	0.98	0	0	0	GOLT1A
13_95275394_A/G	low_sensitivity	missense_variant	-29	-31	-1	41	0	0.01	0.66	0	GPR180
1_156533356_T/C	high_sensitivity	missense_variant	34	38	5	-11	0	0	0.58	0	IQGAP3
1_236706057_A/G	high_sensitivity	splice_region_variant,splice_polypyrimidine_tract_variant,intron_variant	1	4	-1	30	0.96	0.14	0	0	LGALS8
6_136681934_T/C	high_sensitivity	splice_region_variant,synonymous_variant	-1	-2	-15	-2	0.93	0	0	0	MAP7
4_106848524_A/G	low_sensitivity	synonymous_variant	-5	-31	-5	19	0	0	0.58	0	NPNT
12_123801856_T/C	high_sensitivity	synonymous_variant	-1	28	14	28	0.57	0	0	0	SBNO1
1_155226233_T/C	low_sensitivity	intron_variant	-48	-23	-1	-47	0.65	0.02	0	0	SCAMP3
12_132241156_A/G	high_sensitivity	missense_variant	0	2	0	33	0	0	0.63	0.05	SFSWAP
12_56815717_T/C	low_sensitivity	missense_variant	0	21	1	-34	0.03	0	0.78	0.11	TIMELESS

## Sheet: Anthracyclines
Uploaded_variation	differential	Consequence	SpliceAI_pred_DP_AG	SpliceAI_pred_DP_AL	SpliceAI_pred_DP_DG	SpliceAI_pred_DP_DL	SpliceAI_pred_DS_AG	SpliceAI_pred_DS_AL	SpliceAI_pred_DS_DG	SpliceAI_pred_DS_DL	SpliceAI_pred_SYMBOL
13_42893385_A/G	low_sensitivity	3_prime_UTR_variant	-5	48	-5	5	0	0	0.84	0	AKAP11
8_61767031_A/G	low_sensitivity	synonymous_variant	0	2	0	18	0	0	0.6	0	CHD7
20_34214723_T/C	high_sensitivity	splice_region_variant,synonymous_variant	-1	25	1	-28	0.98	0	0	0	CPNE1
12_133384516_T/C	high_sensitivity	missense_variant	5	-8	5	-7	0	0	0.52	0	GOLGA3
1_156533356_T/C	high_sensitivity	missense_variant	34	38	5	-11	0	0	0.58	0	IQGAP3
1_236706057_A/G	high_sensitivity	splice_region_variant,splice_polypyrimidine_tract_variant,intron_variant	1	4	-1	30	0.96	0.14	0	0	LGALS8
4_106848524_A/G	low_sensitivity	synonymous_variant	-5	-31	-5	19	0	0	0.58	0	NPNT
1_155226233_T/C	low_sensitivity	intron_variant	-48	-23	-1	-47	0.65	0.02	0	0	SCAMP3
12_132241156_A/G	high_sensitivity	missense_variant	0	2	0	33	0	0	0.63	0.05	SFSWAP
21_33036201_T/C	low_sensitivity	splice_donor_variant	41	-2	18	-2	0	0	0	0.97	SOD1
10_44063812_T/C	high_sensitivity	5_prime_UTR_variant	-1	18	5	18	0	0	0.82	0	ZNF239

## Sheet: Alkylating agents
Uploaded_variation	differential	Consequence	SpliceAI_pred_DP_AG	SpliceAI_pred_DP_AL	SpliceAI_pred_DP_DG	SpliceAI_pred_DP_DL	SpliceAI_pred_DS_AG	SpliceAI_pred_DS_AL	SpliceAI_pred_DS_DG	SpliceAI_pred_DS_DL	SpliceAI_pred_SYMBOL
13_42893385_A/G	low_sensitivity	3_prime_UTR_variant	-5	48	-5	5	0	0	0.84	0	AKAP11
3_123633733_T/C	low_sensitivity	missense_variant	-1	-25	-1	49	0.51	0	0	0	CCDC14
15_55664073_T/C	high_sensitivity	synonymous_variant	5	10	5	-1	0	0	0.55	0	CCPG1
8_61767031_A/G	low_sensitivity	synonymous_variant	0	2	0	18	0	0	0.6	0	CHD7
20_478422_T/C	high_sensitivity	splice_region_variant,synonymous_variant	-1	2	-41	-2	0.79	0	0	0	CSNK2A1
8_68089943_A/G	low_sensitivity	synonymous_variant	0	-28	0	18	0	0	0.53	0.1	CSPP1
1_161092317_T/C	high_sensitivity	splice_region_variant,splice_polypyrimidine_tract_variant,intron_variant	-1	-4	-4	-8	0.99	0.02	0	0	DEDD
12_53432107_A/G	low_sensitivity	intron_variant	1	33	9	50	0.88	0.01	0	0	EIF4B
10_46252586_A/G	high_sensitivity	missense_variant,splice_region_variant	45	2	-41	1	0	0	0.56	0.15	FAM21C
12_133384516_T/C	high_sensitivity	missense_variant	5	-8	5	-7	0	0	0.52	0	GOLGA3
1_204167467_T/C	low_sensitivity	3_prime_UTR_variant	-1	-2	0	18	0.98	0	0	0	GOLT1A
13_95275394_A/G	low_sensitivity	missense_variant	-29	-31	-1	41	0	0.01	0.66	0	GPR180
1_236706057_A/G	high_sensitivity	splice_region_variant,splice_polypyrimidine_tract_variant,intron_variant	1	4	-1	30	0.96	0.14	0	0	LGALS8
6_136681934_T/C	high_sensitivity	splice_region_variant,synonymous_variant	-1	-2	-15	-2	0.93	0	0	0	MAP7
18_11897132_T/C	high_sensitivity	synonymous_variant	-13	-2	-13	36	0.58	0	0.01	0	MPPE1
4_106848524_A/G	low_sensitivity	synonymous_variant	-5	-31	-5	19	0	0	0.58	0	NPNT
10_6155548_A/G	high_sensitivity	splice_donor_region_variant,intron_variant	1	-17	38	-4	0	0	0	0.82	RBM17
12_123801856_T/C	high_sensitivity	synonymous_variant	-1	28	14	28	0.57	0	0	0	SBNO1
1_155226233_T/C	low_sensitivity	intron_variant	-48	-23	-1	-47	0.65	0.02	0	0	SCAMP3
12_132241156_A/G	high_sensitivity	missense_variant	0	2	0	33	0	0	0.63	0.05	SFSWAP
14_64457664_A/G	high_sensitivity	missense_variant	1	21	1	4	0.62	0	0	0	SYNE2
12_56815717_T/C	high_sensitivity	missense_variant	0	21	1	-34	0.03	0	0.78	0.11	TIMELESS
10_44063812_T/C	high_sensitivity	5_prime_UTR_variant	-1	18	5	18	0	0	0.82	0	ZNF239
